# Supplementary material for: From in silico to in vitro: a trip to reveal flavonoid binding on the Rattus norvegicus Kir6.1 ATP-sensitive inward rectifier potassium channel
Source: PeerJ. 2018 May 2;6:e4680. doi: 10.7717/peerj.4680 (PMC5936070; doi:10.7717/peerj.4680)
Supplement: Supplemental Information 1 [file peerj-06-4680-s001.pdb]

ATOM      1  N   ALA    34      90.750  88.770  68.650  1.00  0.00            
ATOM      2  H1  ALA    34      91.630  88.280  68.530  1.00  0.00            
ATOM      3  H2  ALA    34      90.370  88.960  67.730  1.00  0.00            
ATOM      4  H3  ALA    34      90.910  89.640  69.130  1.00  0.00            
ATOM      5  CA  ALA    34      89.800  87.930  69.390  1.00  0.00            
ATOM      6  HA  ALA    34      90.190  87.790  70.390  1.00  0.00            
ATOM      7  CB  ALA    34      88.430  88.610  69.540  1.00  0.00            
ATOM      8  HB1 ALA    34      87.780  88.000  70.160  1.00  0.00            
ATOM      9  HB2 ALA    34      88.560  89.590  70.020  1.00  0.00            
ATOM     10  HB3 ALA    34      87.960  88.750  68.570  1.00  0.00            
ATOM     11  C   ALA    34      89.690  86.540  68.750  1.00  0.00            
ATOM     12  O   ALA    34      90.100  86.330  67.610  1.00  0.00            
ATOM     13  N   ARG    35      89.200  85.560  69.520  1.00  0.00            
ATOM     14  H   ARG    35      88.910  85.810  70.460  1.00  0.00            
ATOM     15  CA  ARG    35      89.210  84.130  69.170  1.00  0.00            
ATOM     16  HA  ARG    35      90.230  83.880  68.890  1.00  0.00            
ATOM     17  CB  ARG    35      88.880  83.310  70.420  1.00  0.00            
ATOM     18  HB1 ARG    35      89.520  83.650  71.230  1.00  0.00            
ATOM     19  HB2 ARG    35      89.120  82.260  70.230  1.00  0.00            
ATOM     20  CG  ARG    35      87.420  83.380  70.900  1.00  0.00            
ATOM     21  HG1 ARG    35      86.780  82.810  70.230  1.00  0.00            
ATOM     22  HG2 ARG    35      87.080  84.420  70.890  1.00  0.00            
ATOM     23  CD  ARG    35      87.270  82.850  72.340  1.00  0.00            
ATOM     24  HD1 ARG    35      86.210  82.830  72.590  1.00  0.00            
ATOM     25  HD2 ARG    35      87.780  83.550  73.010  1.00  0.00            
ATOM     26  NE  ARG    35      87.850  81.500  72.510  1.00  0.00            
ATOM     27  HE  ARG    35      87.880  80.920  71.670  1.00  0.00            
ATOM     28  CZ  ARG    35      88.370  80.980  73.600  1.00  0.00            
ATOM     29  NH1 ARG    35      88.240  81.530  74.770  1.00  0.00            
ATOM     30 1HH1 ARG    35      87.670  82.350  74.890  1.00  0.00            
ATOM     31 2HH1 ARG    35      88.640  81.080  75.590  1.00  0.00            
ATOM     32  NH2 ARG    35      89.030  79.870  73.540  1.00  0.00            
ATOM     33 1HH2 ARG    35      89.190  79.420  72.640  1.00  0.00            
ATOM     34 2HH2 ARG    35      89.460  79.490  74.380  1.00  0.00            
ATOM     35  C   ARG    35      88.340  83.780  67.950  1.00  0.00            
ATOM     36  O   ARG    35      87.300  84.390  67.720  1.00  0.00            
ATOM     37  N   PHE    36      88.770  82.800  67.170  1.00  0.00            
ATOM     38  H   PHE    36      89.630  82.320  67.450  1.00  0.00            
ATOM     39  CA  PHE    36      88.080  82.280  65.990  1.00  0.00            
ATOM     40  HA  PHE    36      87.590  83.110  65.480  1.00  0.00            
ATOM     41  CB  PHE    36      89.120  81.670  65.040  1.00  0.00            
ATOM     42  HB1 PHE    36      89.500  80.740  65.470  1.00  0.00            
ATOM     43  HB2 PHE    36      89.970  82.360  64.970  1.00  0.00            
ATOM     44  CG  PHE    36      88.630  81.420  63.620  1.00  0.00            
ATOM     45  CD1 PHE    36      88.390  82.510  62.760  1.00  0.00            
ATOM     46  HD1 PHE    36      88.560  83.520  63.110  1.00  0.00            
ATOM     47  CE1 PHE    36      87.950  82.300  61.440  1.00  0.00            
ATOM     48  HE1 PHE    36      87.780  83.140  60.790  1.00  0.00            
ATOM     49  CZ  PHE    36      87.770  80.990  60.970  1.00  0.00            
ATOM     50  HZ  PHE    36      87.460  80.810  59.950  1.00  0.00            
ATOM     51  CE2 PHE    36      88.010  79.890  61.820  1.00  0.00            
ATOM     52  HE2 PHE    36      87.890  78.890  61.440  1.00  0.00            
ATOM     53  CD2 PHE    36      88.440  80.110  63.140  1.00  0.00            
ATOM     54  HD2 PHE    36      88.640  79.260  63.790  1.00  0.00            
ATOM     55  C   PHE    36      86.980  81.270  66.380  1.00  0.00            
ATOM     56  O   PHE    36      86.000  81.130  65.640  1.00  0.00            
ATOM     57  N   ILE    37      87.110  80.600  67.530  1.00  0.00            
ATOM     58  H   ILE    37      87.990  80.700  68.050  1.00  0.00            
ATOM     59  CA  ILE    37      86.130  79.640  68.060  1.00  0.00            
ATOM     60  HA  ILE    37      85.200  79.760  67.510  1.00  0.00            
ATOM     61  CB  ILE    37      86.640  78.200  67.820  1.00  0.00            
ATOM     62  HB  ILE    37      87.650  78.140  68.220  1.00  0.00            
ATOM     63  CG2 ILE    37      85.780  77.140  68.540  1.00  0.00            
ATOM     64 1HG2 ILE    37      86.120  76.130  68.330  1.00  0.00            
ATOM     65 2HG2 ILE    37      85.880  77.270  69.610  1.00  0.00            
ATOM     66 3HG2 ILE    37      84.730  77.240  68.240  1.00  0.00            
ATOM     67  CG1 ILE    37      86.740  77.870  66.310  1.00  0.00            
ATOM     68 1HG1 ILE    37      87.380  78.600  65.830  1.00  0.00            
ATOM     69 2HG1 ILE    37      85.760  77.910  65.840  1.00  0.00            
ATOM     70  CD  ILE    37      87.380  76.500  66.090  1.00  0.00            
ATOM     71  HD1 ILE    37      87.800  76.460  65.090  1.00  0.00            
ATOM     72  HD2 ILE    37      88.180  76.350  66.810  1.00  0.00            
ATOM     73  HD3 ILE    37      86.630  75.710  66.190  1.00  0.00            
ATOM     74  C   ILE    37      85.850  79.900  69.540  1.00  0.00            
ATOM     75  O   ILE    37      86.760  80.130  70.340  1.00  0.00            
ATOM     76  N   ALA    38      84.580  79.830  69.940  1.00  0.00            
ATOM     77  H   ALA    38      83.880  79.650  69.230  1.00  0.00            
ATOM     78  CA  ALA    38      84.140  79.910  71.340  1.00  0.00            
ATOM     79  HA  ALA    38      84.630  80.760  71.810  1.00  0.00            
ATOM     80  CB  ALA    38      82.620  80.150  71.340  1.00  0.00            
ATOM     81  HB1 ALA    38      82.270  80.330  72.360  1.00  0.00            
ATOM     82  HB2 ALA    38      82.370  81.010  70.720  1.00  0.00            
ATOM     83  HB3 ALA    38      82.110  79.270  70.940  1.00  0.00            
ATOM     84  C   ALA    38      84.490  78.650  72.160  1.00  0.00            
ATOM     85  O   ALA    38      84.560  77.550  71.610  1.00  0.00            
ATOM     86  N   LYS    39      84.580  78.750  73.490  1.00  0.00            
ATOM     87  H   LYS    39      84.510  79.680  73.900  1.00  0.00            
ATOM     88  CA  LYS    39      84.790  77.600  74.410  1.00  0.00            
ATOM     89  HA  LYS    39      85.730  77.120  74.160  1.00  0.00            
ATOM     90  CB  LYS    39      84.830  78.100  75.870  1.00  0.00            
ATOM     91  HB1 LYS    39      84.600  77.270  76.550  1.00  0.00            
ATOM     92  HB2 LYS    39      84.050  78.840  76.000  1.00  0.00            
ATOM     93  CG  LYS    39      86.170  78.710  76.300  1.00  0.00            
ATOM     94  HG1 LYS    39      85.960  79.500  77.020  1.00  0.00            
ATOM     95  HG2 LYS    39      86.670  79.180  75.450  1.00  0.00            
ATOM     96  CD  LYS    39      87.140  77.730  76.990  1.00  0.00            
ATOM     97  HD1 LYS    39      86.620  77.190  77.780  1.00  0.00            
ATOM     98  HD2 LYS    39      87.920  78.310  77.460  1.00  0.00            
ATOM     99  CE  LYS    39      87.780  76.720  76.020  1.00  0.00            
ATOM    100  HE1 LYS    39      87.600  77.050  74.990  1.00  0.00            
ATOM    101  HE2 LYS    39      87.300  75.740  76.150  1.00  0.00            
ATOM    102  NZ  LYS    39      89.240  76.620  76.230  1.00  0.00            
ATOM    103  HZ1 LYS    39      89.650  76.010  75.540  1.00  0.00            
ATOM    104  HZ2 LYS    39      89.670  77.530  76.080  1.00  0.00            
ATOM    105  HZ3 LYS    39      89.470  76.310  77.170  1.00  0.00            
ATOM    106  C   LYS    39      83.740  76.470  74.290  1.00  0.00            
ATOM    107  O   LYS    39      83.990  75.370  74.770  1.00  0.00            
ATOM    108  N   SER    40      82.590  76.710  73.650  1.00  0.00            
ATOM    109  H   SER    40      82.420  77.650  73.320  1.00  0.00            
ATOM    110  CA  SER    40      81.570  75.710  73.340  1.00  0.00            
ATOM    111  HA  SER    40      81.680  74.870  74.030  1.00  0.00            
ATOM    112  CB  SER    40      80.180  76.300  73.600  1.00  0.00            
ATOM    113  HB1 SER    40      80.060  76.440  74.680  1.00  0.00            
ATOM    114  HB2 SER    40      79.400  75.610  73.270  1.00  0.00            
ATOM    115  OG  SER    40      80.010  77.550  72.960  1.00  0.00            
ATOM    116  HG  SER    40      79.230  77.960  73.410  1.00  0.00            
ATOM    117  C   SER    40      81.660  75.100  71.930  1.00  0.00            
ATOM    118  O   SER    40      80.820  74.290  71.560  1.00  0.00            
ATOM    119  N   GLY    41      82.680  75.460  71.130  1.00  0.00            
ATOM    120  H   GLY    41      83.370  76.120  71.490  1.00  0.00            
ATOM    121  CA  GLY    41      82.910  74.890  69.800  1.00  0.00            
ATOM    122  HA1 GLY    41      82.720  73.820  69.850  1.00  0.00            
ATOM    123  HA2 GLY    41      83.950  75.050  69.520  1.00  0.00            
ATOM    124  C   GLY    41      82.010  75.470  68.710  1.00  0.00            
ATOM    125  O   GLY    41      81.420  74.710  67.930  1.00  0.00            
ATOM    126  N   ALA    42      81.890  76.790  68.670  1.00  0.00            
ATOM    127  H   ALA    42      82.440  77.330  69.320  1.00  0.00            
ATOM    128  CA  ALA    42      81.140  77.520  67.650  1.00  0.00            
ATOM    129  HA  ALA    42      80.870  76.840  66.850  1.00  0.00            
ATOM    130  CB  ALA    42      79.850  78.050  68.290  1.00  0.00            
ATOM    131  HB1 ALA    42      79.250  78.530  67.520  1.00  0.00            
ATOM    132  HB2 ALA    42      79.290  77.230  68.720  1.00  0.00            
ATOM    133  HB3 ALA    42      80.100  78.780  69.060  1.00  0.00            
ATOM    134  C   ALA    42      81.990  78.650  67.030  1.00  0.00            
ATOM    135  O   ALA    42      82.830  79.240  67.710  1.00  0.00            
ATOM    136  N   CYS    43      81.770  78.930  65.750  1.00  0.00            
ATOM    137  H   CYS    43      81.030  78.420  65.270  1.00  0.00            
ATOM    138  CA  CYS    43      82.670  79.730  64.920  1.00  0.00            
ATOM    139  HA  CYS    43      83.690  79.630  65.290  1.00  0.00            
ATOM    140  CB  CYS    43      82.640  79.140  63.500  1.00  0.00            
ATOM    141  HB1 CYS    43      83.300  79.710  62.850  1.00  0.00            
ATOM    142  HB2 CYS    43      81.620  79.210  63.100  1.00  0.00            
ATOM    143  SG  CYS    43      83.160  77.400  63.530  1.00  0.00            
ATOM    144  HG  CYS    43      82.930  77.130  62.240  1.00  0.00            
ATOM    145  C   CYS    43      82.320  81.240  64.920  1.00  0.00            
ATOM    146  O   CYS    43      81.210  81.620  64.560  1.00  0.00            
ATOM    147  N   ASN    44      83.290  82.100  65.250  1.00  0.00            
ATOM    148  H   ASN    44      84.200  81.720  65.470  1.00  0.00            
ATOM    149  CA  ASN    44      83.150  83.570  65.290  1.00  0.00            
ATOM    150  HA  ASN    44      82.140  83.790  65.650  1.00  0.00            
ATOM    151  CB  ASN    44      84.160  84.150  66.310  1.00  0.00            
ATOM    152  HB1 ASN    44      84.200  85.230  66.190  1.00  0.00            
ATOM    153  HB2 ASN    44      85.150  83.760  66.110  1.00  0.00            
ATOM    154  CG  ASN    44      83.830  83.910  67.780  1.00  0.00            
ATOM    155  OD1 ASN    44      82.900  83.220  68.170  1.00  0.00            
ATOM    156  ND2 ASN    44      84.560  84.530  68.670  1.00  0.00            
ATOM    157 1HD2 ASN    44      85.320  85.130  68.360  1.00  0.00            
ATOM    158 2HD2 ASN    44      84.320  84.470  69.640  1.00  0.00            
ATOM    159  C   ASN    44      83.250  84.230  63.890  1.00  0.00            
ATOM    160  O   ASN    44      84.030  85.160  63.680  1.00  0.00            
ATOM    161  N   LEU    45      82.450  83.750  62.920  1.00  0.00            
ATOM    162  H   LEU    45      81.800  83.030  63.170  1.00  0.00            
ATOM    163  CA  LEU    45      82.520  84.140  61.490  1.00  0.00            
ATOM    164  HA  LEU    45      83.320  84.860  61.370  1.00  0.00            
ATOM    165  CB  LEU    45      82.870  82.880  60.670  1.00  0.00            
ATOM    166  HB1 LEU    45      81.990  82.240  60.640  1.00  0.00            
ATOM    167  HB2 LEU    45      83.660  82.330  61.190  1.00  0.00            
ATOM    168  CG  LEU    45      83.340  83.160  59.230  1.00  0.00            
ATOM    169  HG  LEU    45      82.620  83.780  58.700  1.00  0.00            
ATOM    170  CD1 LEU    45      84.710  83.820  59.200  1.00  0.00            
ATOM    171 1HD1 LEU    45      85.050  83.900  58.170  1.00  0.00            
ATOM    172 2HD1 LEU    45      84.650  84.820  59.600  1.00  0.00            
ATOM    173 3HD1 LEU    45      85.430  83.240  59.770  1.00  0.00            
ATOM    174  CD2 LEU    45      83.440  81.840  58.470  1.00  0.00            
ATOM    175 1HD2 LEU    45      83.780  82.030  57.450  1.00  0.00            
ATOM    176 2HD2 LEU    45      84.150  81.180  58.970  1.00  0.00            
ATOM    177 3HD2 LEU    45      82.460  81.370  58.420  1.00  0.00            
ATOM    178  C   LEU    45      81.220  84.800  60.980  1.00  0.00            
ATOM    179  O   LEU    45      80.130  84.520  61.470  1.00  0.00            
ATOM    180  N   ALA    46      81.350  85.660  59.960  1.00  0.00            
ATOM    181  H   ALA    46      82.300  85.910  59.690  1.00  0.00            
ATOM    182  CA  ALA    46      80.290  86.350  59.240  1.00  0.00            
ATOM    183  HA  ALA    46      79.340  85.860  59.460  1.00  0.00            
ATOM    184  CB  ALA    46      80.210  87.790  59.760  1.00  0.00            
ATOM    185  HB1 ALA    46      79.520  88.370  59.150  1.00  0.00            
ATOM    186  HB2 ALA    46      79.870  87.790  60.790  1.00  0.00            
ATOM    187  HB3 ALA    46      81.190  88.260  59.710  1.00  0.00            
ATOM    188  C   ALA    46      80.510  86.300  57.710  1.00  0.00            
ATOM    189  O   ALA    46      81.410  86.940  57.180  1.00  0.00            
ATOM    190  N   HIS    47      79.650  85.560  57.000  1.00  0.00            
ATOM    191  H   HIS    47      78.960  85.030  57.520  1.00  0.00            
ATOM    192  CA  HIS    47      79.640  85.450  55.540  1.00  0.00            
ATOM    193  HA  HIS    47      80.660  85.400  55.160  1.00  0.00            
ATOM    194  CB  HIS    47      78.900  84.160  55.140  1.00  0.00            
ATOM    195  HB1 HIS    47      78.760  84.170  54.060  1.00  0.00            
ATOM    196  HB2 HIS    47      77.900  84.170  55.590  1.00  0.00            
ATOM    197  CG  HIS    47      79.580  82.870  55.490  1.00  0.00            
ATOM    198  ND1 HIS    47      80.940  82.610  55.380  1.00  0.00            
ATOM    199  CE1 HIS    47      81.090  81.290  55.620  1.00  0.00            
ATOM    200  HE1 HIS    47      82.030  80.750  55.560  1.00  0.00            
ATOM    201  NE2 HIS    47      79.900  80.740  55.910  1.00  0.00            
ATOM    202  HE2 HIS    47      79.750  79.740  56.060  1.00  0.00            
ATOM    203  CD2 HIS    47      78.930  81.710  55.830  1.00  0.00            
ATOM    204  HD2 HIS    47      77.870  81.570  55.930  1.00  0.00            
ATOM    205  C   HIS    47      78.930  86.650  54.880  1.00  0.00            
ATOM    206  O   HIS    47      77.720  86.800  55.070  1.00  0.00            
ATOM    207  N   LYS    48      79.630  87.480  54.090  1.00  0.00            
ATOM    208  H   LYS    48      80.630  87.310  53.960  1.00  0.00            
ATOM    209  CA  LYS    48      79.090  88.700  53.460  1.00  0.00            
ATOM    210  HA  LYS    48      78.000  88.730  53.610  1.00  0.00            
ATOM    211  CB  LYS    48      79.680  89.950  54.130  1.00  0.00            
ATOM    212  HB1 LYS    48      79.240  90.830  53.660  1.00  0.00            
ATOM    213  HB2 LYS    48      80.760  89.980  53.950  1.00  0.00            
ATOM    214  CG  LYS    48      79.430  90.030  55.640  1.00  0.00            
ATOM    215  HG1 LYS    48      79.950  89.210  56.150  1.00  0.00            
ATOM    216  HG2 LYS    48      78.360  89.950  55.840  1.00  0.00            
ATOM    217  CD  LYS    48      79.960  91.360  56.190  1.00  0.00            
ATOM    218  HD1 LYS    48      79.420  92.190  55.710  1.00  0.00            
ATOM    219  HD2 LYS    48      81.020  91.440  55.950  1.00  0.00            
ATOM    220  CE  LYS    48      79.760  91.440  57.700  1.00  0.00            
ATOM    221  HE1 LYS    48      80.280  90.600  58.160  1.00  0.00            
ATOM    222  HE2 LYS    48      78.690  91.340  57.920  1.00  0.00            
ATOM    223  NZ  LYS    48      80.280  92.710  58.250  1.00  0.00            
ATOM    224  HZ1 LYS    48      80.060  92.790  59.240  1.00  0.00            
ATOM    225  HZ2 LYS    48      81.290  92.800  58.150  1.00  0.00            
ATOM    226  HZ3 LYS    48      79.870  93.530  57.810  1.00  0.00            
ATOM    227  C   LYS    48      79.320  88.760  51.950  1.00  0.00            
ATOM    228  O   LYS    48      80.230  88.140  51.410  1.00  0.00            
ATOM    229  N   ASN    49      78.500  89.550  51.250  1.00  0.00            
ATOM    230  H   ASN    49      77.800  90.070  51.770  1.00  0.00            
ATOM    231  CA  ASN    49      78.500  89.720  49.790  1.00  0.00            
ATOM    232  HA  ASN    49      77.550  90.200  49.540  1.00  0.00            
ATOM    233  CB  ASN    49      79.620  90.680  49.370  1.00  0.00            
ATOM    234  HB1 ASN    49      79.640  90.780  48.280  1.00  0.00            
ATOM    235  HB2 ASN    49      80.570  90.260  49.690  1.00  0.00            
ATOM    236  CG  ASN    49      79.460  92.080  49.940  1.00  0.00            
ATOM    237  OD1 ASN    49      78.370  92.620  50.040  1.00  0.00            
ATOM    238  ND2 ASN    49      80.550  92.720  50.290  1.00  0.00            
ATOM    239 1HD2 ASN    49      81.440  92.240  50.160  1.00  0.00            
ATOM    240 2HD2 ASN    49      80.480  93.470  50.960  1.00  0.00            
ATOM    241  C   ASN    49      78.480  88.400  48.980  1.00  0.00            
ATOM    242  O   ASN    49      79.030  88.340  47.890  1.00  0.00            
ATOM    243  N   ILE    50      77.820  87.360  49.490  1.00  0.00            
ATOM    244  H   ILE    50      77.360  87.460  50.390  1.00  0.00            
ATOM    245  CA  ILE    50      77.470  86.180  48.680  1.00  0.00            
ATOM    246  HA  ILE    50      78.370  85.860  48.150  1.00  0.00            
ATOM    247  CB  ILE    50      76.990  85.000  49.550  1.00  0.00            
ATOM    248  HB  ILE    50      76.150  85.330  50.170  1.00  0.00            
ATOM    249  CG2 ILE    50      76.500  83.850  48.650  1.00  0.00            
ATOM    250 1HG2 ILE    50      76.130  83.010  49.250  1.00  0.00            
ATOM    251 2HG2 ILE    50      75.670  84.170  48.020  1.00  0.00            
ATOM    252 3HG2 ILE    50      77.310  83.490  48.020  1.00  0.00            
ATOM    253  CG1 ILE    50      78.140  84.530  50.480  1.00  0.00            
ATOM    254 1HG1 ILE    50      78.490  85.370  51.070  1.00  0.00            
ATOM    255 2HG1 ILE    50      78.970  84.190  49.860  1.00  0.00            
ATOM    256  CD  ILE    50      77.770  83.410  51.460  1.00  0.00            
ATOM    257  HD1 ILE    50      78.650  83.150  52.050  1.00  0.00            
ATOM    258  HD2 ILE    50      76.970  83.740  52.120  1.00  0.00            
ATOM    259  HD3 ILE    50      77.460  82.510  50.930  1.00  0.00            
ATOM    260  C   ILE    50      76.440  86.640  47.650  1.00  0.00            
ATOM    261  O   ILE    50      75.320  87.020  48.010  1.00  0.00            
ATOM    262  N   ARG    51      76.830  86.640  46.380  1.00  0.00            
ATOM    263  H   ARG    51      77.760  86.280  46.190  1.00  0.00            
ATOM    264  CA  ARG    51      76.040  87.130  45.240  1.00  0.00            
ATOM    265  HA  ARG    51      75.380  87.940  45.570  1.00  0.00            
ATOM    266  CB  ARG    51      76.980  87.670  44.140  1.00  0.00            
ATOM    267  HB1 ARG    51      76.380  87.960  43.280  1.00  0.00            
ATOM    268  HB2 ARG    51      77.650  86.870  43.830  1.00  0.00            
ATOM    269  CG  ARG    51      77.800  88.880  44.600  1.00  0.00            
ATOM    270  HG1 ARG    51      78.390  88.600  45.470  1.00  0.00            
ATOM    271  HG2 ARG    51      77.140  89.700  44.860  1.00  0.00            
ATOM    272  CD  ARG    51      78.770  89.320  43.490  1.00  0.00            
ATOM    273  HD1 ARG    51      78.190  89.640  42.620  1.00  0.00            
ATOM    274  HD2 ARG    51      79.390  88.470  43.210  1.00  0.00            
ATOM    275  NE  ARG    51      79.620  90.430  43.950  1.00  0.00            
ATOM    276  HE  ARG    51      79.390  90.870  44.820  1.00  0.00            
ATOM    277  CZ  ARG    51      80.700  90.880  43.340  1.00  0.00            
ATOM    278  NH1 ARG    51      81.130  90.400  42.210  1.00  0.00            
ATOM    279 1HH1 ARG    51      80.640  89.660  41.740  1.00  0.00            
ATOM    280 2HH1 ARG    51      82.070  90.640  41.920  1.00  0.00            
ATOM    281  NH2 ARG    51      81.410  91.830  43.870  1.00  0.00            
ATOM    282 1HH2 ARG    51      81.220  92.170  44.800  1.00  0.00            
ATOM    283 2HH2 ARG    51      82.180  92.190  43.330  1.00  0.00            
ATOM    284  C   ARG    51      75.140  86.040  44.670  1.00  0.00            
ATOM    285  O   ARG    51      73.990  86.300  44.340  1.00  0.00            
ATOM    286  N   GLU    52      75.650  84.820  44.590  1.00  0.00            
ATOM    287  H   GLU    52      76.620  84.700  44.890  1.00  0.00            
ATOM    288  CA  GLU    52      74.980  83.660  43.990  1.00  0.00            
ATOM    289  HA  GLU    52      74.390  84.010  43.140  1.00  0.00            
ATOM    290  CB  GLU    52      76.020  82.670  43.420  1.00  0.00            
ATOM    291  HB1 GLU    52      75.480  81.870  42.910  1.00  0.00            
ATOM    292  HB2 GLU    52      76.600  82.240  44.240  1.00  0.00            
ATOM    293  CG  GLU    52      76.960  83.340  42.410  1.00  0.00            
ATOM    294  HG1 GLU    52      77.620  84.030  42.950  1.00  0.00            
ATOM    295  HG2 GLU    52      76.360  83.920  41.710  1.00  0.00            
ATOM    296  CD  GLU    52      77.830  82.350  41.620  1.00  0.00            
ATOM    297  OE1 GLU    52      77.850  81.150  41.940  1.00  0.00            
ATOM    298  OE2 GLU    52      78.500  82.800  40.660  1.00  0.00            
ATOM    299  C   GLU    52      73.970  83.000  44.960  1.00  0.00            
ATOM    300  O   GLU    52      73.980  81.800  45.200  1.00  0.00            
ATOM    301  N   GLN    53      73.110  83.810  45.580  1.00  0.00            
ATOM    302  H   GLN    53      73.120  84.800  45.340  1.00  0.00            
ATOM    303  CA  GLN    53      72.220  83.360  46.660  1.00  0.00            
ATOM    304  HA  GLN    53      72.840  82.870  47.410  1.00  0.00            
ATOM    305  CB  GLN    53      71.540  84.560  47.340  1.00  0.00            
ATOM    306  HB1 GLN    53      70.930  84.190  48.160  1.00  0.00            
ATOM    307  HB2 GLN    53      70.890  85.070  46.630  1.00  0.00            
ATOM    308  CG  GLN    53      72.570  85.560  47.900  1.00  0.00            
ATOM    309  HG1 GLN    53      73.070  86.060  47.070  1.00  0.00            
ATOM    310  HG2 GLN    53      73.320  85.020  48.480  1.00  0.00            
ATOM    311  CD  GLN    53      71.960  86.640  48.800  1.00  0.00            
ATOM    312  OE1 GLN    53      70.780  86.660  49.090  1.00  0.00            
ATOM    313  NE2 GLN    53      72.750  87.560  49.300  1.00  0.00            
ATOM    314 1HE2 GLN    53      73.750  87.520  49.120  1.00  0.00            
ATOM    315 2HE2 GLN    53      72.330  88.180  50.000  1.00  0.00            
ATOM    316  C   GLN    53      71.190  82.320  46.210  1.00  0.00            
ATOM    317  O   GLN    53      70.750  81.500  47.020  1.00  0.00            
ATOM    318  N   GLY    54      70.870  82.250  44.910  1.00  0.00            
ATOM    319  H   GLY    54      71.250  82.950  44.290  1.00  0.00            
ATOM    320  CA  GLY    54      70.050  81.180  44.320  1.00  0.00            
ATOM    321  HA1 GLY    54      70.000  81.340  43.240  1.00  0.00            
ATOM    322  HA2 GLY    54      69.040  81.240  44.730  1.00  0.00            
ATOM    323  C   GLY    54      70.600  79.770  44.570  1.00  0.00            
ATOM    324  O   GLY    54      69.810  78.820  44.610  1.00  0.00            
ATOM    325  N   ARG    55      71.900  79.600  44.850  1.00  0.00            
ATOM    326  H   ARG    55      72.520  80.410  44.830  1.00  0.00            
ATOM    327  CA  ARG    55      72.470  78.290  45.220  1.00  0.00            
ATOM    328  HA  ARG    55      72.180  77.570  44.460  1.00  0.00            
ATOM    329  CB  ARG    55      74.000  78.320  45.270  1.00  0.00            
ATOM    330  HB1 ARG    55      74.330  77.310  45.540  1.00  0.00            
ATOM    331  HB2 ARG    55      74.330  78.990  46.050  1.00  0.00            
ATOM    332  CG  ARG    55      74.720  78.720  43.960  1.00  0.00            
ATOM    333  HG1 ARG    55      74.820  79.800  43.910  1.00  0.00            
ATOM    334  HG2 ARG    55      74.150  78.380  43.090  1.00  0.00            
ATOM    335  CD  ARG    55      76.100  78.060  43.940  1.00  0.00            
ATOM    336  HD1 ARG    55      75.940  77.000  43.720  1.00  0.00            
ATOM    337  HD2 ARG    55      76.540  78.140  44.940  1.00  0.00            
ATOM    338  NE  ARG    55      77.050  78.620  42.970  1.00  0.00            
ATOM    339  HE  ARG    55      76.930  79.580  42.650  1.00  0.00            
ATOM    340  CZ  ARG    55      78.160  78.040  42.560  1.00  0.00            
ATOM    341  NH1 ARG    55      78.530  76.850  42.940  1.00  0.00            
ATOM    342 1HH1 ARG    55      78.000  76.390  43.670  1.00  0.00            
ATOM    343 2HH1 ARG    55      79.410  76.470  42.630  1.00  0.00            
ATOM    344  NH2 ARG    55      78.950  78.670  41.750  1.00  0.00            
ATOM    345 1HH2 ARG    55      78.710  79.650  41.570  1.00  0.00            
ATOM    346 2HH2 ARG    55      79.820  78.260  41.450  1.00  0.00            
ATOM    347  C   ARG    55      71.890  77.730  46.530  1.00  0.00            
ATOM    348  O   ARG    55      71.740  76.530  46.650  1.00  0.00            
ATOM    349  N   PHE    56      71.460  78.590  47.470  1.00  0.00            
ATOM    350  H   PHE    56      71.540  79.580  47.290  1.00  0.00            
ATOM    351  CA  PHE    56      70.770  78.150  48.690  1.00  0.00            
ATOM    352  HA  PHE    56      71.350  77.350  49.150  1.00  0.00            
ATOM    353  CB  PHE    56      70.680  79.320  49.690  1.00  0.00            
ATOM    354  HB1 PHE    56      70.160  78.980  50.570  1.00  0.00            
ATOM    355  HB2 PHE    56      70.080  80.110  49.240  1.00  0.00            
ATOM    356  CG  PHE    56      72.010  79.900  50.160  1.00  0.00            
ATOM    357  CD1 PHE    56      72.310  81.260  49.920  1.00  0.00            
ATOM    358  HD1 PHE    56      71.590  81.880  49.390  1.00  0.00            
ATOM    359  CE1 PHE    56      73.510  81.810  50.380  1.00  0.00            
ATOM    360  HE1 PHE    56      73.740  82.850  50.190  1.00  0.00            
ATOM    361  CZ  PHE    56      74.420  81.020  51.100  1.00  0.00            
ATOM    362  HZ  PHE    56      75.340  81.440  51.460  1.00  0.00            
ATOM    363  CE2 PHE    56      74.120  79.670  51.360  1.00  0.00            
ATOM    364  HE2 PHE    56      74.820  79.060  51.910  1.00  0.00            
ATOM    365  CD2 PHE    56      72.920  79.110  50.880  1.00  0.00            
ATOM    366  HD2 PHE    56      72.690  78.070  51.080  1.00  0.00            
ATOM    367  C   PHE    56      69.360  77.580  48.430  1.00  0.00            
ATOM    368  O   PHE    56      68.780  76.940  49.310  1.00  0.00            
ATOM    369  N   LEU    57      68.800  77.810  47.240  1.00  0.00            
ATOM    370  H   LEU    57      69.310  78.360  46.570  1.00  0.00            
ATOM    371  CA  LEU    57      67.520  77.230  46.800  1.00  0.00            
ATOM    372  HA  LEU    57      66.940  76.930  47.670  1.00  0.00            
ATOM    373  CB  LEU    57      66.710  78.290  46.030  1.00  0.00            
ATOM    374  HB1 LEU    57      65.720  77.880  45.820  1.00  0.00            
ATOM    375  HB2 LEU    57      67.200  78.490  45.080  1.00  0.00            
ATOM    376  CG  LEU    57      66.530  79.640  46.770  1.00  0.00            
ATOM    377  HG  LEU    57      67.500  80.120  46.890  1.00  0.00            
ATOM    378  CD1 LEU    57      65.650  80.560  45.920  1.00  0.00            
ATOM    379 1HD1 LEU    57      65.580  81.540  46.390  1.00  0.00            
ATOM    380 2HD1 LEU    57      66.100  80.660  44.930  1.00  0.00            
ATOM    381 3HD1 LEU    57      64.660  80.130  45.800  1.00  0.00            
ATOM    382  CD2 LEU    57      65.870  79.480  48.140  1.00  0.00            
ATOM    383 1HD2 LEU    57      65.750  80.460  48.600  1.00  0.00            
ATOM    384 2HD2 LEU    57      64.900  79.010  48.030  1.00  0.00            
ATOM    385 3HD2 LEU    57      66.500  78.880  48.790  1.00  0.00            
ATOM    386  C   LEU    57      67.720  75.970  45.950  1.00  0.00            
ATOM    387  O   LEU    57      66.870  75.080  45.980  1.00  0.00            
ATOM    388  N   GLN    58      68.860  75.850  45.260  1.00  0.00            
ATOM    389  H   GLN    58      69.520  76.620  45.280  1.00  0.00            
ATOM    390  CA  GLN    58      69.240  74.620  44.540  1.00  0.00            
ATOM    391  HA  GLN    58      68.490  74.430  43.770  1.00  0.00            
ATOM    392  CB  GLN    58      70.600  74.790  43.850  1.00  0.00            
ATOM    393  HB1 GLN    58      70.900  73.830  43.430  1.00  0.00            
ATOM    394  HB2 GLN    58      71.350  75.090  44.580  1.00  0.00            
ATOM    395  CG  GLN    58      70.550  75.800  42.690  1.00  0.00            
ATOM    396  HG1 GLN    58      70.200  76.770  43.050  1.00  0.00            
ATOM    397  HG2 GLN    58      69.840  75.430  41.960  1.00  0.00            
ATOM    398  CD  GLN    58      71.910  76.000  42.030  1.00  0.00            
ATOM    399  OE1 GLN    58      72.920  76.180  42.690  1.00  0.00            
ATOM    400  NE2 GLN    58      71.990  76.040  40.720  1.00  0.00            
ATOM    401 1HE2 GLN    58      71.190  75.790  40.150  1.00  0.00            
ATOM    402 2HE2 GLN    58      72.930  76.090  40.350  1.00  0.00            
ATOM    403  C   GLN    58      69.260  73.400  45.470  1.00  0.00            
ATOM    404  O   GLN    58      68.860  72.320  45.030  1.00  0.00            
ATOM    405  N   ASP    59      69.620  73.580  46.740  1.00  0.00            
ATOM    406  H   ASP    59      70.060  74.460  47.000  1.00  0.00            
ATOM    407  CA  ASP    59      69.440  72.600  47.820  1.00  0.00            
ATOM    408  HA  ASP    59      68.850  71.780  47.400  1.00  0.00            
ATOM    409  CB  ASP    59      70.770  71.960  48.230  1.00  0.00            
ATOM    410  HB1 ASP    59      71.360  71.760  47.330  1.00  0.00            
ATOM    411  HB2 ASP    59      70.550  71.010  48.720  1.00  0.00            
ATOM    412  CG  ASP    59      71.630  72.790  49.180  1.00  0.00            
ATOM    413  OD1 ASP    59      72.270  72.180  50.060  1.00  0.00            
ATOM    414  OD2 ASP    59      71.650  74.030  49.100  1.00  0.00            
ATOM    415  C   ASP    59      68.560  73.120  48.980  1.00  0.00            
ATOM    416  O   ASP    59      68.920  73.040  50.160  1.00  0.00            
ATOM    417  N   ILE    60      67.350  73.580  48.650  1.00  0.00            
ATOM    418  H   ILE    60      67.160  73.720  47.660  1.00  0.00            
ATOM    419  CA  ILE    60      66.310  74.010  49.610  1.00  0.00            
ATOM    420  HA  ILE    60      66.640  74.960  50.030  1.00  0.00            
ATOM    421  CB  ILE    60      64.980  74.250  48.830  1.00  0.00            
ATOM    422  HB  ILE    60      65.210  74.900  47.990  1.00  0.00            
ATOM    423  CG2 ILE    60      64.410  72.940  48.250  1.00  0.00            
ATOM    424 1HG2 ILE    60      63.560  73.170  47.610  1.00  0.00            
ATOM    425 2HG2 ILE    60      65.150  72.430  47.650  1.00  0.00            
ATOM    426 3HG2 ILE    60      64.060  72.280  49.040  1.00  0.00            
ATOM    427  CG1 ILE    60      63.890  74.950  49.660  1.00  0.00            
ATOM    428 1HG1 ILE    60      63.730  74.410  50.600  1.00  0.00            
ATOM    429 2HG1 ILE    60      62.950  74.920  49.100  1.00  0.00            
ATOM    430  CD  ILE    60      64.200  76.420  49.960  1.00  0.00            
ATOM    431  HD1 ILE    60      63.390  76.850  50.550  1.00  0.00            
ATOM    432  HD2 ILE    60      65.130  76.500  50.530  1.00  0.00            
ATOM    433  HD3 ILE    60      64.290  76.970  49.030  1.00  0.00            
ATOM    434  C   ILE    60      66.100  73.030  50.790  1.00  0.00            
ATOM    435  O   ILE    60      65.860  73.460  51.920  1.00  0.00            
ATOM    436  N   PHE    61      66.270  71.730  50.560  1.00  0.00            
ATOM    437  H   PHE    61      66.490  71.450  49.620  1.00  0.00            
ATOM    438  CA  PHE    61      66.200  70.680  51.590  1.00  0.00            
ATOM    439  HA  PHE    61      65.200  70.700  52.040  1.00  0.00            
ATOM    440  CB  PHE    61      66.410  69.320  50.910  1.00  0.00            
ATOM    441  HB1 PHE    61      67.360  69.340  50.370  1.00  0.00            
ATOM    442  HB2 PHE    61      65.620  69.180  50.170  1.00  0.00            
ATOM    443  CG  PHE    61      66.400  68.140  51.860  1.00  0.00            
ATOM    444  CD1 PHE    61      65.220  67.750  52.510  1.00  0.00            
ATOM    445  HD1 PHE    61      64.310  68.310  52.330  1.00  0.00            
ATOM    446  CE1 PHE    61      65.220  66.680  53.420  1.00  0.00            
ATOM    447  HE1 PHE    61      64.330  66.420  53.970  1.00  0.00            
ATOM    448  CZ  PHE    61      66.410  65.980  53.660  1.00  0.00            
ATOM    449  HZ  PHE    61      66.430  65.180  54.390  1.00  0.00            
ATOM    450  CE2 PHE    61      67.600  66.350  53.010  1.00  0.00            
ATOM    451  HE2 PHE    61      68.530  65.840  53.220  1.00  0.00            
ATOM    452  CD2 PHE    61      67.600  67.440  52.110  1.00  0.00            
ATOM    453  HD2 PHE    61      68.520  67.740  51.640  1.00  0.00            
ATOM    454  C   PHE    61      67.200  70.890  52.740  1.00  0.00            
ATOM    455  O   PHE    61      66.880  70.610  53.900  1.00  0.00            
ATOM    456  N   THR    62      68.390  71.440  52.460  1.00  0.00            
ATOM    457  H   THR    62      68.600  71.680  51.490  1.00  0.00            
ATOM    458  CA  THR    62      69.410  71.760  53.460  1.00  0.00            
ATOM    459  HA  THR    62      69.450  70.950  54.200  1.00  0.00            
ATOM    460  CB  THR    62      70.800  71.850  52.810  1.00  0.00            
ATOM    461  HB  THR    62      70.820  72.750  52.210  1.00  0.00            
ATOM    462  CG2 THR    62      71.930  71.900  53.830  1.00  0.00            
ATOM    463 1HG2 THR    62      72.880  72.050  53.320  1.00  0.00            
ATOM    464 2HG2 THR    62      71.790  72.730  54.520  1.00  0.00            
ATOM    465 3HG2 THR    62      71.970  70.970  54.400  1.00  0.00            
ATOM    466  OG1 THR    62      71.070  70.760  51.950  1.00  0.00            
ATOM    467  HG1 THR    62      71.590  71.150  51.210  1.00  0.00            
ATOM    468  C   THR    62      69.100  73.060  54.200  1.00  0.00            
ATOM    469  O   THR    62      69.250  73.120  55.420  1.00  0.00            
ATOM    470  N   THR    63      68.620  74.120  53.530  1.00  0.00            
ATOM    471  H   THR    63      68.390  74.030  52.540  1.00  0.00            
ATOM    472  CA  THR    63      68.250  75.370  54.250  1.00  0.00            
ATOM    473  HA  THR    63      69.100  75.670  54.860  1.00  0.00            
ATOM    474  CB  THR    63      67.920  76.560  53.340  1.00  0.00            
ATOM    475  HB  THR    63      67.590  77.390  53.970  1.00  0.00            
ATOM    476  CG2 THR    63      69.100  77.040  52.520  1.00  0.00            
ATOM    477 1HG2 THR    63      68.850  78.010  52.090  1.00  0.00            
ATOM    478 2HG2 THR    63      69.980  77.150  53.150  1.00  0.00            
ATOM    479 3HG2 THR    63      69.290  76.340  51.710  1.00  0.00            
ATOM    480  OG1 THR    63      66.910  76.260  52.410  1.00  0.00            
ATOM    481  HG1 THR    63      67.220  76.600  51.560  1.00  0.00            
ATOM    482  C   THR    63      67.090  75.150  55.210  1.00  0.00            
ATOM    483  O   THR    63      67.120  75.660  56.320  1.00  0.00            
ATOM    484  N   LEU    64      66.100  74.330  54.840  1.00  0.00            
ATOM    485  H   LEU    64      66.130  73.950  53.890  1.00  0.00            
ATOM    486  CA  LEU    64      64.960  74.000  55.690  1.00  0.00            
ATOM    487  HA  LEU    64      64.450  74.930  55.950  1.00  0.00            
ATOM    488  CB  LEU    64      64.000  73.100  54.900  1.00  0.00            
ATOM    489  HB1 LEU    64      63.280  72.640  55.580  1.00  0.00            
ATOM    490  HB2 LEU    64      64.580  72.290  54.450  1.00  0.00            
ATOM    491  CG  LEU    64      63.230  73.850  53.810  1.00  0.00            
ATOM    492  HG  LEU    64      63.910  74.480  53.240  1.00  0.00            
ATOM    493  CD1 LEU    64      62.590  72.850  52.860  1.00  0.00            
ATOM    494 1HD1 LEU    64      62.060  73.390  52.070  1.00  0.00            
ATOM    495 2HD1 LEU    64      63.380  72.240  52.410  1.00  0.00            
ATOM    496 3HD1 LEU    64      61.890  72.220  53.400  1.00  0.00            
ATOM    497  CD2 LEU    64      62.130  74.740  54.380  1.00  0.00            
ATOM    498 1HD2 LEU    64      61.610  75.250  53.560  1.00  0.00            
ATOM    499 2HD2 LEU    64      61.400  74.140  54.930  1.00  0.00            
ATOM    500 3HD2 LEU    64      62.540  75.500  55.050  1.00  0.00            
ATOM    501  C   LEU    64      65.350  73.350  57.030  1.00  0.00            
ATOM    502  O   LEU    64      64.610  73.490  58.000  1.00  0.00            
ATOM    503  N   VAL    65      66.520  72.700  57.120  1.00  0.00            
ATOM    504  H   VAL    65      67.080  72.600  56.280  1.00  0.00            
ATOM    505  CA  VAL    65      67.040  72.140  58.380  1.00  0.00            
ATOM    506  HA  VAL    65      66.240  72.140  59.110  1.00  0.00            
ATOM    507  CB  VAL    65      67.480  70.680  58.230  1.00  0.00            
ATOM    508  HB  VAL    65      67.840  70.340  59.200  1.00  0.00            
ATOM    509  CG1 VAL    65      66.280  69.800  57.860  1.00  0.00            
ATOM    510 1HG1 VAL    65      66.570  68.750  57.900  1.00  0.00            
ATOM    511 2HG1 VAL    65      65.450  69.970  58.540  1.00  0.00            
ATOM    512 3HG1 VAL    65      65.950  70.030  56.840  1.00  0.00            
ATOM    513  CG2 VAL    65      68.590  70.510  57.190  1.00  0.00            
ATOM    514 1HG2 VAL    65      68.880  69.460  57.120  1.00  0.00            
ATOM    515 2HG2 VAL    65      68.240  70.820  56.210  1.00  0.00            
ATOM    516 3HG2 VAL    65      69.470  71.090  57.460  1.00  0.00            
ATOM    517  C   VAL    65      68.150  72.990  59.010  1.00  0.00            
ATOM    518  O   VAL    65      68.360  72.860  60.220  1.00  0.00            
ATOM    519  N   ASP    66      68.810  73.880  58.270  1.00  0.00            
ATOM    520  H   ASP    66      68.660  73.860  57.270  1.00  0.00            
ATOM    521  CA  ASP    66      69.760  74.870  58.800  1.00  0.00            
ATOM    522  HA  ASP    66      70.340  74.410  59.600  1.00  0.00            
ATOM    523  CB  ASP    66      70.730  75.310  57.690  1.00  0.00            
ATOM    524  HB1 ASP    66      71.210  76.240  57.990  1.00  0.00            
ATOM    525  HB2 ASP    66      70.170  75.520  56.780  1.00  0.00            
ATOM    526  CG  ASP    66      71.850  74.310  57.380  1.00  0.00            
ATOM    527  OD1 ASP    66      72.580  74.550  56.390  1.00  0.00            
ATOM    528  OD2 ASP    66      72.100  73.380  58.170  1.00  0.00            
ATOM    529  C   ASP    66      69.090  76.100  59.440  1.00  0.00            
ATOM    530  O   ASP    66      69.740  76.870  60.140  1.00  0.00            
ATOM    531  N   LEU    67      67.790  76.310  59.200  1.00  0.00            
ATOM    532  H   LEU    67      67.340  75.700  58.530  1.00  0.00            
ATOM    533  CA  LEU    67      66.970  77.330  59.860  1.00  0.00            
ATOM    534  HA  LEU    67      67.590  78.210  60.020  1.00  0.00            
ATOM    535  CB  LEU    67      65.800  77.700  58.940  1.00  0.00            
ATOM    536  HB1 LEU    67      65.060  78.270  59.500  1.00  0.00            
ATOM    537  HB2 LEU    67      65.330  76.770  58.620  1.00  0.00            
ATOM    538  CG  LEU    67      66.180  78.510  57.680  1.00  0.00            
ATOM    539  HG  LEU    67      66.960  77.990  57.120  1.00  0.00            
ATOM    540  CD1 LEU    67      64.950  78.650  56.780  1.00  0.00            
ATOM    541 1HD1 LEU    67      65.220  79.180  55.870  1.00  0.00            
ATOM    542 2HD1 LEU    67      64.580  77.660  56.510  1.00  0.00            
ATOM    543 3HD1 LEU    67      64.160  79.190  57.300  1.00  0.00            
ATOM    544  CD2 LEU    67      66.700  79.910  58.000  1.00  0.00            
ATOM    545 1HD2 LEU    67      66.900  80.440  57.070  1.00  0.00            
ATOM    546 2HD2 LEU    67      65.960  80.470  58.570  1.00  0.00            
ATOM    547 3HD2 LEU    67      67.630  79.830  58.560  1.00  0.00            
ATOM    548  C   LEU    67      66.490  76.870  61.260  1.00  0.00            
ATOM    549  O   LEU    67      66.430  75.680  61.570  1.00  0.00            
ATOM    550  N   LYS    68      66.120  77.830  62.120  1.00  0.00            
ATOM    551  H   LYS    68      66.200  78.790  61.800  1.00  0.00            
ATOM    552  CA  LYS    68      65.570  77.580  63.470  1.00  0.00            
ATOM    553  HA  LYS    68      66.280  76.960  64.020  1.00  0.00            
ATOM    554  CB  LYS    68      65.400  78.920  64.200  1.00  0.00            
ATOM    555  HB1 LYS    68      64.820  78.760  65.120  1.00  0.00            
ATOM    556  HB2 LYS    68      64.830  79.610  63.570  1.00  0.00            
ATOM    557  CG  LYS    68      66.740  79.570  64.590  1.00  0.00            
ATOM    558  HG1 LYS    68      67.390  79.630  63.720  1.00  0.00            
ATOM    559  HG2 LYS    68      67.220  78.950  65.350  1.00  0.00            
ATOM    560  CD  LYS    68      66.510  80.980  65.140  1.00  0.00            
ATOM    561  HD1 LYS    68      65.760  80.960  65.930  1.00  0.00            
ATOM    562  HD2 LYS    68      66.150  81.620  64.330  1.00  0.00            
ATOM    563  CE  LYS    68      67.820  81.550  65.700  1.00  0.00            
ATOM    564  HE1 LYS    68      68.620  81.350  64.980  1.00  0.00            
ATOM    565  HE2 LYS    68      68.070  81.020  66.620  1.00  0.00            
ATOM    566  NZ  LYS    68      67.720  83.000  65.940  1.00  0.00            
ATOM    567  HZ1 LYS    68      68.530  83.350  66.440  1.00  0.00            
ATOM    568  HZ2 LYS    68      67.670  83.510  65.060  1.00  0.00            
ATOM    569  HZ3 LYS    68      66.900  83.230  66.500  1.00  0.00            
ATOM    570  C   LYS    68      64.240  76.830  63.420  1.00  0.00            
ATOM    571  O   LYS    68      63.420  77.080  62.540  1.00  0.00            
ATOM    572  N   TRP    69      63.960  75.990  64.430  1.00  0.00            
ATOM    573  H   TRP    69      64.670  75.840  65.130  1.00  0.00            
ATOM    574  CA  TRP    69      62.720  75.180  64.520  1.00  0.00            
ATOM    575  HA  TRP    69      62.730  74.460  63.690  1.00  0.00            
ATOM    576  CB  TRP    69      62.710  74.380  65.830  1.00  0.00            
ATOM    577  HB1 TRP    69      61.680  74.270  66.150  1.00  0.00            
ATOM    578  HB2 TRP    69      63.220  74.950  66.620  1.00  0.00            
ATOM    579  CG  TRP    69      63.280  73.000  65.780  1.00  0.00            
ATOM    580  CD1 TRP    69      64.440  72.580  66.350  1.00  0.00            
ATOM    581  HD1 TRP    69      65.130  73.200  66.910  1.00  0.00            
ATOM    582  NE1 TRP    69      64.590  71.220  66.140  1.00  0.00            
ATOM    583  HE1 TRP    69      65.350  70.660  66.530  1.00  0.00            
ATOM    584  CE2 TRP    69      63.550  70.700  65.410  1.00  0.00            
ATOM    585  CZ2 TRP    69      63.270  69.400  64.950  1.00  0.00            
ATOM    586  HZ2 TRP    69      63.940  68.580  65.180  1.00  0.00            
ATOM    587  CH2 TRP    69      62.090  69.180  64.220  1.00  0.00            
ATOM    588  HH2 TRP    69      61.850  68.180  63.870  1.00  0.00            
ATOM    589  CZ3 TRP    69      61.210  70.250  63.960  1.00  0.00            
ATOM    590  HZ3 TRP    69      60.300  70.080  63.410  1.00  0.00            
ATOM    591  CE3 TRP    69      61.510  71.550  64.430  1.00  0.00            
ATOM    592  HE3 TRP    69      60.820  72.360  64.250  1.00  0.00            
ATOM    593  CD2 TRP    69      62.690  71.810  65.160  1.00  0.00            
ATOM    594  C   TRP    69      61.410  75.970  64.370  1.00  0.00            
ATOM    595  O   TRP    69      60.450  75.430  63.830  1.00  0.00            
ATOM    596  N   ARG    70      61.370  77.260  64.760  1.00  0.00            
ATOM    597  H   ARG    70      62.170  77.630  65.240  1.00  0.00            
ATOM    598  CA  ARG    70      60.200  78.130  64.520  1.00  0.00            
ATOM    599  HA  ARG    70      59.320  77.690  65.000  1.00  0.00            
ATOM    600  CB  ARG    70      60.420  79.540  65.110  1.00  0.00            
ATOM    601  HB1 ARG    70      59.540  80.140  64.890  1.00  0.00            
ATOM    602  HB2 ARG    70      61.290  80.000  64.630  1.00  0.00            
ATOM    603  CG  ARG    70      60.640  79.540  66.630  1.00  0.00            
ATOM    604  HG1 ARG    70      61.570  79.020  66.850  1.00  0.00            
ATOM    605  HG2 ARG    70      59.820  79.020  67.130  1.00  0.00            
ATOM    606  CD  ARG    70      60.740  80.970  67.190  1.00  0.00            
ATOM    607  HD1 ARG    70      59.750  81.440  67.140  1.00  0.00            
ATOM    608  HD2 ARG    70      61.430  81.530  66.560  1.00  0.00            
ATOM    609  NE  ARG    70      61.230  80.960  68.580  1.00  0.00            
ATOM    610  HE  ARG    70      61.140  80.090  69.100  1.00  0.00            
ATOM    611  CZ  ARG    70      61.840  81.940  69.220  1.00  0.00            
ATOM    612  NH1 ARG    70      61.960  83.140  68.720  1.00  0.00            
ATOM    613 1HH1 ARG    70      61.460  83.360  67.880  1.00  0.00            
ATOM    614 2HH1 ARG    70      62.450  83.860  69.220  1.00  0.00            
ATOM    615  NH2 ARG    70      62.370  81.710  70.390  1.00  0.00            
ATOM    616 1HH2 ARG    70      62.310  80.790  70.810  1.00  0.00            
ATOM    617 2HH2 ARG    70      62.900  82.430  70.860  1.00  0.00            
ATOM    618  C   ARG    70      59.850  78.230  63.020  1.00  0.00            
ATOM    619  O   ARG    70      58.690  78.110  62.660  1.00  0.00            
ATOM    620  N   HIS    71      60.850  78.370  62.150  1.00  0.00            
ATOM    621  H   HIS    71      61.800  78.340  62.500  1.00  0.00            
ATOM    622  CA  HIS    71      60.660  78.330  60.690  1.00  0.00            
ATOM    623  HA  HIS    71      59.850  79.010  60.420  1.00  0.00            
ATOM    624  CB  HIS    71      61.930  78.780  59.960  1.00  0.00            
ATOM    625  HB1 HIS    71      61.810  78.570  58.900  1.00  0.00            
ATOM    626  HB2 HIS    71      62.780  78.210  60.310  1.00  0.00            
ATOM    627  CG  HIS    71      62.220  80.260  60.090  1.00  0.00            
ATOM    628  ND1 HIS    71      61.270  81.280  60.000  1.00  0.00            
ATOM    629  CE1 HIS    71      61.960  82.430  59.990  1.00  0.00            
ATOM    630  HE1 HIS    71      61.520  83.420  59.900  1.00  0.00            
ATOM    631  NE2 HIS    71      63.270  82.180  60.100  1.00  0.00            
ATOM    632  HE2 HIS    71      64.010  82.880  60.060  1.00  0.00            
ATOM    633  CD2 HIS    71      63.450  80.820  60.170  1.00  0.00            
ATOM    634  HD2 HIS    71      64.390  80.290  60.210  1.00  0.00            
ATOM    635  C   HIS    71      60.230  76.940  60.210  1.00  0.00            
ATOM    636  O   HIS    71      59.330  76.840  59.380  1.00  0.00            
ATOM    637  N   THR    72      60.770  75.870  60.800  1.00  0.00            
ATOM    638  H   THR    72      61.540  76.000  61.430  1.00  0.00            
ATOM    639  CA  THR    72      60.350  74.490  60.490  1.00  0.00            
ATOM    640  HA  THR    72      60.470  74.340  59.420  1.00  0.00            
ATOM    641  CB  THR    72      61.250  73.480  61.230  1.00  0.00            
ATOM    642  HB  THR    72      61.090  73.570  62.300  1.00  0.00            
ATOM    643  CG2 THR    72      61.010  72.020  60.850  1.00  0.00            
ATOM    644 1HG2 THR    72      61.810  71.390  61.240  1.00  0.00            
ATOM    645 2HG2 THR    72      60.070  71.680  61.290  1.00  0.00            
ATOM    646 3HG2 THR    72      60.960  71.910  59.770  1.00  0.00            
ATOM    647  OG1 THR    72      62.610  73.750  60.970  1.00  0.00            
ATOM    648  HG1 THR    72      62.700  73.800  60.010  1.00  0.00            
ATOM    649  C   THR    72      58.880  74.220  60.790  1.00  0.00            
ATOM    650  O   THR    72      58.230  73.450  60.070  1.00  0.00            
ATOM    651  N   LEU    73      58.290  74.880  61.790  1.00  0.00            
ATOM    652  H   LEU    73      58.880  75.460  62.380  1.00  0.00            
ATOM    653  CA  LEU    73      56.860  74.780  62.100  1.00  0.00            
ATOM    654  HA  LEU    73      56.520  73.780  61.870  1.00  0.00            
ATOM    655  CB  LEU    73      56.690  75.010  63.620  1.00  0.00            
ATOM    656  HB1 LEU    73      55.630  75.020  63.860  1.00  0.00            
ATOM    657  HB2 LEU    73      57.100  75.980  63.870  1.00  0.00            
ATOM    658  CG  LEU    73      57.380  73.920  64.470  1.00  0.00            
ATOM    659  HG  LEU    73      58.420  73.790  64.150  1.00  0.00            
ATOM    660  CD1 LEU    73      57.420  74.330  65.940  1.00  0.00            
ATOM    661 1HD1 LEU    73      57.950  73.570  66.520  1.00  0.00            
ATOM    662 2HD1 LEU    73      57.940  75.280  66.040  1.00  0.00            
ATOM    663 3HD1 LEU    73      56.400  74.420  66.320  1.00  0.00            
ATOM    664  CD2 LEU    73      56.690  72.560  64.370  1.00  0.00            
ATOM    665 1HD2 LEU    73      57.170  71.850  65.040  1.00  0.00            
ATOM    666 2HD2 LEU    73      55.640  72.660  64.660  1.00  0.00            
ATOM    667 3HD2 LEU    73      56.750  72.180  63.360  1.00  0.00            
ATOM    668  C   LEU    73      56.010  75.730  61.220  1.00  0.00            
ATOM    669  O   LEU    73      54.950  75.330  60.730  1.00  0.00            
ATOM    670  N   VAL    74      56.490  76.940  60.950  1.00  0.00            
ATOM    671  H   VAL    74      57.350  77.230  61.400  1.00  0.00            
ATOM    672  CA  VAL    74      55.820  77.920  60.070  1.00  0.00            
ATOM    673  HA  VAL    74      54.790  78.030  60.390  1.00  0.00            
ATOM    674  CB  VAL    74      56.500  79.310  60.200  1.00  0.00            
ATOM    675  HB  VAL    74      57.580  79.180  60.130  1.00  0.00            
ATOM    676  CG1 VAL    74      56.080  80.310  59.120  1.00  0.00            
ATOM    677 1HG1 VAL    74      56.530  81.280  59.320  1.00  0.00            
ATOM    678 2HG1 VAL    74      56.410  79.970  58.140  1.00  0.00            
ATOM    679 3HG1 VAL    74      54.990  80.430  59.110  1.00  0.00            
ATOM    680  CG2 VAL    74      56.150  79.940  61.550  1.00  0.00            
ATOM    681 1HG2 VAL    74      56.730  80.850  61.690  1.00  0.00            
ATOM    682 2HG2 VAL    74      55.090  80.170  61.600  1.00  0.00            
ATOM    683 3HG2 VAL    74      56.400  79.260  62.370  1.00  0.00            
ATOM    684  C   VAL    74      55.770  77.460  58.610  1.00  0.00            
ATOM    685  O   VAL    74      54.690  77.420  58.020  1.00  0.00            
ATOM    686  N   ILE    75      56.900  77.060  58.010  1.00  0.00            
ATOM    687  H   ILE    75      57.760  77.070  58.550  1.00  0.00            
ATOM    688  CA  ILE    75      56.990  76.690  56.580  1.00  0.00            
ATOM    689  HA  ILE    75      56.500  77.480  56.000  1.00  0.00            
ATOM    690  CB  ILE    75      58.470  76.630  56.120  1.00  0.00            
ATOM    691  HB  ILE    75      59.000  75.930  56.760  1.00  0.00            
ATOM    692  CG2 ILE    75      58.570  76.130  54.670  1.00  0.00            
ATOM    693 1HG2 ILE    75      59.600  76.150  54.320  1.00  0.00            
ATOM    694 2HG2 ILE    75      58.230  75.100  54.590  1.00  0.00            
ATOM    695 3HG2 ILE    75      57.970  76.760  54.010  1.00  0.00            
ATOM    696  CG1 ILE    75      59.140  78.020  56.250  1.00  0.00            
ATOM    697 1HG1 ILE    75      58.960  78.430  57.240  1.00  0.00            
ATOM    698 2HG1 ILE    75      58.690  78.710  55.530  1.00  0.00            
ATOM    699  CD  ILE    75      60.660  78.010  56.040  1.00  0.00            
ATOM    700  HD1 ILE    75      61.070  78.990  56.290  1.00  0.00            
ATOM    701  HD2 ILE    75      61.120  77.260  56.690  1.00  0.00            
ATOM    702  HD3 ILE    75      60.910  77.790  55.000  1.00  0.00            
ATOM    703  C   ILE    75      56.230  75.390  56.290  1.00  0.00            
ATOM    704  O   ILE    75      55.630  75.260  55.220  1.00  0.00            
ATOM    705  N   PHE    76      56.190  74.450  57.240  1.00  0.00            
ATOM    706  H   PHE    76      56.740  74.610  58.070  1.00  0.00            
ATOM    707  CA  PHE    76      55.340  73.260  57.200  1.00  0.00            
ATOM    708  HA  PHE    76      55.590  72.660  56.320  1.00  0.00            
ATOM    709  CB  PHE    76      55.640  72.450  58.460  1.00  0.00            
ATOM    710  HB1 PHE    76      55.410  73.050  59.340  1.00  0.00            
ATOM    711  HB2 PHE    76      56.720  72.270  58.470  1.00  0.00            
ATOM    712  CG  PHE    76      54.970  71.100  58.620  1.00  0.00            
ATOM    713  CD1 PHE    76      55.680  69.950  58.250  1.00  0.00            
ATOM    714  HD1 PHE    76      56.640  70.060  57.780  1.00  0.00            
ATOM    715  CE1 PHE    76      55.160  68.660  58.510  1.00  0.00            
ATOM    716  HE1 PHE    76      55.710  67.770  58.240  1.00  0.00            
ATOM    717  CZ  PHE    76      53.930  68.530  59.160  1.00  0.00            
ATOM    718  HZ  PHE    76      53.540  67.550  59.380  1.00  0.00            
ATOM    719  CE2 PHE    76      53.210  69.680  59.520  1.00  0.00            
ATOM    720  HE2 PHE    76      52.270  69.560  60.020  1.00  0.00            
ATOM    721  CD2 PHE    76      53.730  70.970  59.260  1.00  0.00            
ATOM    722  HD2 PHE    76      53.170  71.840  59.570  1.00  0.00            
ATOM    723  C   PHE    76      53.860  73.640  57.110  1.00  0.00            
ATOM    724  O   PHE    76      53.160  73.260  56.170  1.00  0.00            
ATOM    725  N   THR    77      53.410  74.500  58.030  1.00  0.00            
ATOM    726  H   THR    77      54.050  74.800  58.750  1.00  0.00            
ATOM    727  CA  THR    77      52.030  75.000  58.100  1.00  0.00            
ATOM    728  HA  THR    77      51.350  74.160  58.200  1.00  0.00            
ATOM    729  CB  THR    77      51.850  75.910  59.340  1.00  0.00            
ATOM    730  HB  THR    77      52.480  76.790  59.230  1.00  0.00            
ATOM    731  CG2 THR    77      50.410  76.350  59.560  1.00  0.00            
ATOM    732 1HG2 THR    77      50.350  76.900  60.500  1.00  0.00            
ATOM    733 2HG2 THR    77      50.100  77.020  58.750  1.00  0.00            
ATOM    734 3HG2 THR    77      49.750  75.490  59.590  1.00  0.00            
ATOM    735  OG1 THR    77      52.250  75.210  60.500  1.00  0.00            
ATOM    736  HG1 THR    77      53.220  75.260  60.560  1.00  0.00            
ATOM    737  C   THR    77      51.640  75.750  56.820  1.00  0.00            
ATOM    738  O   THR    77      50.600  75.450  56.220  1.00  0.00            
ATOM    739  N   MET    78      52.500  76.650  56.330  1.00  0.00            
ATOM    740  H   MET    78      53.340  76.850  56.860  1.00  0.00            
ATOM    741  CA  MET    78      52.260  77.400  55.090  1.00  0.00            
ATOM    742  HA  MET    78      51.270  77.860  55.130  1.00  0.00            
ATOM    743  CB  MET    78      53.300  78.530  54.940  1.00  0.00            
ATOM    744  HB1 MET    78      53.180  79.000  53.970  1.00  0.00            
ATOM    745  HB2 MET    78      54.300  78.120  55.010  1.00  0.00            
ATOM    746  CG  MET    78      53.120  79.610  56.030  1.00  0.00            
ATOM    747  HG1 MET    78      53.160  79.120  57.000  1.00  0.00            
ATOM    748  HG2 MET    78      52.130  80.060  55.920  1.00  0.00            
ATOM    749  SD  MET    78      54.380  80.910  56.020  1.00  0.00            
ATOM    750  CE  MET    78      53.800  81.890  54.610  1.00  0.00            
ATOM    751  HE1 MET    78      54.420  82.790  54.510  1.00  0.00            
ATOM    752  HE2 MET    78      53.860  81.310  53.690  1.00  0.00            
ATOM    753  HE3 MET    78      52.770  82.200  54.770  1.00  0.00            
ATOM    754  C   MET    78      52.280  76.510  53.840  1.00  0.00            
ATOM    755  O   MET    78      51.440  76.670  52.970  1.00  0.00            
ATOM    756  N   SER    79      53.190  75.530  53.760  1.00  0.00            
ATOM    757  H   SER    79      53.860  75.430  54.510  1.00  0.00            
ATOM    758  CA  SER    79      53.240  74.570  52.640  1.00  0.00            
ATOM    759  HA  SER    79      53.380  75.110  51.700  1.00  0.00            
ATOM    760  CB  SER    79      54.400  73.590  52.820  1.00  0.00            
ATOM    761  HB1 SER    79      54.310  72.800  52.080  1.00  0.00            
ATOM    762  HB2 SER    79      54.350  73.140  53.810  1.00  0.00            
ATOM    763  OG  SER    79      55.650  74.250  52.670  1.00  0.00            
ATOM    764  HG  SER    79      55.790  74.770  53.480  1.00  0.00            
ATOM    765  C   SER    79      51.970  73.730  52.520  1.00  0.00            
ATOM    766  O   SER    79      51.480  73.500  51.410  1.00  0.00            
ATOM    767  N   PHE    80      51.440  73.280  53.650  1.00  0.00            
ATOM    768  H   PHE    80      51.910  73.480  54.530  1.00  0.00            
ATOM    769  CA  PHE    80      50.200  72.510  53.700  1.00  0.00            
ATOM    770  HA  PHE    80      50.240  71.720  52.950  1.00  0.00            
ATOM    771  CB  PHE    80      50.060  71.850  55.070  1.00  0.00            
ATOM    772  HB1 PHE    80      49.040  71.480  55.140  1.00  0.00            
ATOM    773  HB2 PHE    80      50.190  72.600  55.850  1.00  0.00            
ATOM    774  CG  PHE    80      50.960  70.660  55.380  1.00  0.00            
ATOM    775  CD1 PHE    80      52.080  70.290  54.590  1.00  0.00            
ATOM    776  HD1 PHE    80      52.350  70.870  53.720  1.00  0.00            
ATOM    777  CE1 PHE    80      52.840  69.160  54.910  1.00  0.00            
ATOM    778  HE1 PHE    80      53.690  68.880  54.300  1.00  0.00            
ATOM    779  CZ  PHE    80      52.500  68.370  56.020  1.00  0.00            
ATOM    780  HZ  PHE    80      53.080  67.490  56.270  1.00  0.00            
ATOM    781  CE2 PHE    80      51.400  68.730  56.810  1.00  0.00            
ATOM    782  HE2 PHE    80      51.120  68.140  57.670  1.00  0.00            
ATOM    783  CD2 PHE    80      50.640  69.870  56.500  1.00  0.00            
ATOM    784  HD2 PHE    80      49.790  70.130  57.110  1.00  0.00            
ATOM    785  C   PHE    80      49.000  73.390  53.340  1.00  0.00            
ATOM    786  O   PHE    80      48.230  73.020  52.460  1.00  0.00            
ATOM    787  N   LEU    81      48.900  74.590  53.930  1.00  0.00            
ATOM    788  H   LEU    81      49.570  74.840  54.640  1.00  0.00            
ATOM    789  CA  LEU    81      47.860  75.570  53.580  1.00  0.00            
ATOM    790  HA  LEU    81      46.890  75.120  53.760  1.00  0.00            
ATOM    791  CB  LEU    81      48.000  76.810  54.480  1.00  0.00            
ATOM    792  HB1 LEU    81      47.400  77.620  54.060  1.00  0.00            
ATOM    793  HB2 LEU    81      49.040  77.140  54.470  1.00  0.00            
ATOM    794  CG  LEU    81      47.540  76.580  55.940  1.00  0.00            
ATOM    795  HG  LEU    81      48.000  75.680  56.330  1.00  0.00            
ATOM    796  CD1 LEU    81      47.960  77.760  56.800  1.00  0.00            
ATOM    797 1HD1 LEU    81      47.700  77.570  57.840  1.00  0.00            
ATOM    798 2HD1 LEU    81      49.030  77.920  56.730  1.00  0.00            
ATOM    799 3HD1 LEU    81      47.440  78.670  56.470  1.00  0.00            
ATOM    800  CD2 LEU    81      46.020  76.450  56.060  1.00  0.00            
ATOM    801 1HD2 LEU    81      45.750  76.420  57.110  1.00  0.00            
ATOM    802 2HD2 LEU    81      45.530  77.300  55.590  1.00  0.00            
ATOM    803 3HD2 LEU    81      45.690  75.530  55.590  1.00  0.00            
ATOM    804  C   LEU    81      47.880  75.940  52.090  1.00  0.00            
ATOM    805  O   LEU    81      46.840  75.850  51.450  1.00  0.00            
ATOM    806  N   CYS    82      49.040  76.260  51.510  1.00  0.00            
ATOM    807  H   CYS    82      49.870  76.360  52.090  1.00  0.00            
ATOM    808  CA  CYS    82      49.190  76.490  50.070  1.00  0.00            
ATOM    809  HA  CYS    82      48.580  77.340  49.770  1.00  0.00            
ATOM    810  CB  CYS    82      50.660  76.790  49.740  1.00  0.00            
ATOM    811  HB1 CYS    82      50.820  76.690  48.660  1.00  0.00            
ATOM    812  HB2 CYS    82      51.310  76.090  50.260  1.00  0.00            
ATOM    813  SG  CYS    82      51.060  78.500  50.220  1.00  0.00            
ATOM    814  HG  CYS    82      52.390  78.440  50.030  1.00  0.00            
ATOM    815  C   CYS    82      48.690  75.280  49.250  1.00  0.00            
ATOM    816  O   CYS    82      47.890  75.450  48.330  1.00  0.00            
ATOM    817  N   SER    83      49.100  74.070  49.620  1.00  0.00            
ATOM    818  H   SER    83      49.730  73.990  50.410  1.00  0.00            
ATOM    819  CA  SER    83      48.700  72.830  48.920  1.00  0.00            
ATOM    820  HA  SER    83      49.000  72.910  47.870  1.00  0.00            
ATOM    821  CB  SER    83      49.420  71.630  49.540  1.00  0.00            
ATOM    822  HB1 SER    83      49.080  70.720  49.050  1.00  0.00            
ATOM    823  HB2 SER    83      49.190  71.560  50.600  1.00  0.00            
ATOM    824  OG  SER    83      50.820  71.770  49.350  1.00  0.00            
ATOM    825  HG  SER    83      51.140  72.430  50.000  1.00  0.00            
ATOM    826  C   SER    83      47.190  72.600  48.950  1.00  0.00            
ATOM    827  O   SER    83      46.580  72.400  47.890  1.00  0.00            
ATOM    828  N   TRP    84      46.580  72.690  50.140  1.00  0.00            
ATOM    829  H   TRP    84      47.150  72.870  50.960  1.00  0.00            
ATOM    830  CA  TRP    84      45.140  72.510  50.340  1.00  0.00            
ATOM    831  HA  TRP    84      44.840  71.560  49.910  1.00  0.00            
ATOM    832  CB  TRP    84      44.830  72.490  51.850  1.00  0.00            
ATOM    833  HB1 TRP    84      43.750  72.440  51.960  1.00  0.00            
ATOM    834  HB2 TRP    84      45.170  73.430  52.280  1.00  0.00            
ATOM    835  CG  TRP    84      45.400  71.370  52.680  1.00  0.00            
ATOM    836  CD1 TRP    84      45.410  70.060  52.360  1.00  0.00            
ATOM    837  HD1 TRP    84      45.030  69.640  51.440  1.00  0.00            
ATOM    838  NE1 TRP    84      45.890  69.330  53.430  1.00  0.00            
ATOM    839  HE1 TRP    84      45.950  68.320  53.440  1.00  0.00            
ATOM    840  CE2 TRP    84      46.200  70.140  54.510  1.00  0.00            
ATOM    841  CZ2 TRP    84      46.660  69.880  55.810  1.00  0.00            
ATOM    842  HZ2 TRP    84      46.850  68.870  56.130  1.00  0.00            
ATOM    843  CH2 TRP    84      46.840  70.950  56.700  1.00  0.00            
ATOM    844  HH2 TRP    84      47.190  70.760  57.710  1.00  0.00            
ATOM    845  CZ3 TRP    84      46.570  72.260  56.280  1.00  0.00            
ATOM    846  HZ3 TRP    84      46.700  73.090  56.960  1.00  0.00            
ATOM    847  CE3 TRP    84      46.090  72.500  54.970  1.00  0.00            
ATOM    848  HE3 TRP    84      45.830  73.500  54.670  1.00  0.00            
ATOM    849  CD2 TRP    84      45.910  71.450  54.050  1.00  0.00            
ATOM    850  C   TRP    84      44.320  73.620  49.670  1.00  0.00            
ATOM    851  O   TRP    84      43.280  73.320  49.090  1.00  0.00            
ATOM    852  N   LEU    85      44.770  74.880  49.710  1.00  0.00            
ATOM    853  H   LEU    85      45.620  75.070  50.230  1.00  0.00            
ATOM    854  CA  LEU    85      44.090  76.010  49.060  1.00  0.00            
ATOM    855  HA  LEU    85      43.040  76.020  49.370  1.00  0.00            
ATOM    856  CB  LEU    85      44.760  77.340  49.470  1.00  0.00            
ATOM    857  HB1 LEU    85      44.440  78.120  48.790  1.00  0.00            
ATOM    858  HB2 LEU    85      45.840  77.230  49.350  1.00  0.00            
ATOM    859  CG  LEU    85      44.450  77.810  50.910  1.00  0.00            
ATOM    860  HG  LEU    85      44.590  76.990  51.610  1.00  0.00            
ATOM    861  CD1 LEU    85      45.390  78.950  51.300  1.00  0.00            
ATOM    862 1HD1 LEU    85      45.180  79.270  52.310  1.00  0.00            
ATOM    863 2HD1 LEU    85      46.420  78.590  51.240  1.00  0.00            
ATOM    864 3HD1 LEU    85      45.260  79.780  50.610  1.00  0.00            
ATOM    865  CD2 LEU    85      43.020  78.320  51.040  1.00  0.00            
ATOM    866 1HD2 LEU    85      42.840  78.670  52.060  1.00  0.00            
ATOM    867 2HD2 LEU    85      42.850  79.150  50.350  1.00  0.00            
ATOM    868 3HD2 LEU    85      42.310  77.520  50.830  1.00  0.00            
ATOM    869  C   LEU    85      44.110  75.860  47.540  1.00  0.00            
ATOM    870  O   LEU    85      43.080  76.020  46.890  1.00  0.00            
ATOM    871  N   LEU    86      45.260  75.500  46.960  1.00  0.00            
ATOM    872  H   LEU    86      46.080  75.380  47.550  1.00  0.00            
ATOM    873  CA  LEU    86      45.400  75.320  45.510  1.00  0.00            
ATOM    874  HA  LEU    86      45.020  76.210  45.020  1.00  0.00            
ATOM    875  CB  LEU    86      46.900  75.160  45.170  1.00  0.00            
ATOM    876  HB1 LEU    86      47.000  74.840  44.130  1.00  0.00            
ATOM    877  HB2 LEU    86      47.320  74.390  45.810  1.00  0.00            
ATOM    878  CG  LEU    86      47.710  76.460  45.360  1.00  0.00            
ATOM    879  HG  LEU    86      47.470  76.910  46.320  1.00  0.00            
ATOM    880  CD1 LEU    86      49.210  76.170  45.330  1.00  0.00            
ATOM    881 1HD1 LEU    86      49.770  77.070  45.570  1.00  0.00            
ATOM    882 2HD1 LEU    86      49.450  75.410  46.070  1.00  0.00            
ATOM    883 3HD1 LEU    86      49.510  75.800  44.340  1.00  0.00            
ATOM    884  CD2 LEU    86      47.410  77.500  44.280  1.00  0.00            
ATOM    885 1HD2 LEU    86      47.940  78.420  44.490  1.00  0.00            
ATOM    886 2HD2 LEU    86      47.720  77.110  43.310  1.00  0.00            
ATOM    887 3HD2 LEU    86      46.340  77.710  44.240  1.00  0.00            
ATOM    888  C   LEU    86      44.530  74.160  45.000  1.00  0.00            
ATOM    889  O   LEU    86      43.920  74.290  43.940  1.00  0.00            
ATOM    890  N   PHE    87      44.380  73.080  45.770  1.00  0.00            
ATOM    891  H   PHE    87      44.910  73.000  46.630  1.00  0.00            
ATOM    892  CA  PHE    87      43.400  72.040  45.450  1.00  0.00            
ATOM    893  HA  PHE    87      43.450  71.850  44.370  1.00  0.00            
ATOM    894  CB  PHE    87      43.730  70.710  46.150  1.00  0.00            
ATOM    895  HB1 PHE    87      42.810  70.150  46.270  1.00  0.00            
ATOM    896  HB2 PHE    87      44.130  70.910  47.150  1.00  0.00            
ATOM    897  CG  PHE    87      44.700  69.830  45.370  1.00  0.00            
ATOM    898  CD1 PHE    87      44.310  69.320  44.110  1.00  0.00            
ATOM    899  HD1 PHE    87      43.310  69.500  43.740  1.00  0.00            
ATOM    900  CE1 PHE    87      45.220  68.570  43.340  1.00  0.00            
ATOM    901  HE1 PHE    87      44.920  68.160  42.390  1.00  0.00            
ATOM    902  CZ  PHE    87      46.510  68.320  43.830  1.00  0.00            
ATOM    903  HZ  PHE    87      47.210  67.740  43.240  1.00  0.00            
ATOM    904  CE2 PHE    87      46.890  68.800  45.090  1.00  0.00            
ATOM    905  HE2 PHE    87      47.880  68.580  45.470  1.00  0.00            
ATOM    906  CD2 PHE    87      45.980  69.530  45.870  1.00  0.00            
ATOM    907  HD2 PHE    87      46.260  69.880  46.860  1.00  0.00            
ATOM    908  C   PHE    87      41.950  72.480  45.690  1.00  0.00            
ATOM    909  O   PHE    87      41.100  72.240  44.840  1.00  0.00            
ATOM    910  N   ALA    88      41.630  73.190  46.780  1.00  0.00            
ATOM    911  H   ALA    88      42.350  73.390  47.460  1.00  0.00            
ATOM    912  CA  ALA    88      40.260  73.630  47.090  1.00  0.00            
ATOM    913  HA  ALA    88      39.600  72.760  47.070  1.00  0.00            
ATOM    914  CB  ALA    88      40.240  74.210  48.500  1.00  0.00            
ATOM    915  HB1 ALA    88      39.220  74.480  48.770  1.00  0.00            
ATOM    916  HB2 ALA    88      40.600  73.450  49.200  1.00  0.00            
ATOM    917  HB3 ALA    88      40.880  75.090  48.560  1.00  0.00            
ATOM    918  C   ALA    88      39.700  74.650  46.080  1.00  0.00            
ATOM    919  O   ALA    88      38.510  74.630  45.750  1.00  0.00            
ATOM    920  N   ILE    89      40.560  75.510  45.530  1.00  0.00            
ATOM    921  H   ILE    89      41.510  75.540  45.890  1.00  0.00            
ATOM    922  CA  ILE    89      40.230  76.380  44.390  1.00  0.00            
ATOM    923  HA  ILE    89      39.310  76.930  44.620  1.00  0.00            
ATOM    924  CB  ILE    89      41.350  77.420  44.170  1.00  0.00            
ATOM    925  HB  ILE    89      42.310  76.890  44.120  1.00  0.00            
ATOM    926  CG2 ILE    89      41.160  78.180  42.840  1.00  0.00            
ATOM    927 1HG2 ILE    89      41.960  78.910  42.700  1.00  0.00            
ATOM    928 2HG2 ILE    89      41.190  77.500  41.990  1.00  0.00            
ATOM    929 3HG2 ILE    89      40.200  78.700  42.840  1.00  0.00            
ATOM    930  CG1 ILE    89      41.390  78.430  45.350  1.00  0.00            
ATOM    931 1HG1 ILE    89      41.340  77.890  46.290  1.00  0.00            
ATOM    932 2HG1 ILE    89      40.510  79.070  45.300  1.00  0.00            
ATOM    933  CD  ILE    89      42.650  79.300  45.390  1.00  0.00            
ATOM    934  HD1 ILE    89      42.650  79.890  46.300  1.00  0.00            
ATOM    935  HD2 ILE    89      43.540  78.670  45.380  1.00  0.00            
ATOM    936  HD3 ILE    89      42.680  79.980  44.540  1.00  0.00            
ATOM    937  C   ILE    89      39.940  75.520  43.150  1.00  0.00            
ATOM    938  O   ILE    89      38.890  75.680  42.530  1.00  0.00            
ATOM    939  N   MET    90      40.800  74.550  42.840  1.00  0.00            
ATOM    940  H   MET    90      41.640  74.450  43.400  1.00  0.00            
ATOM    941  CA  MET    90      40.620  73.650  41.690  1.00  0.00            
ATOM    942  HA  MET    90      40.440  74.260  40.810  1.00  0.00            
ATOM    943  CB  MET    90      41.920  72.860  41.470  1.00  0.00            
ATOM    944  HB1 MET    90      41.720  72.020  40.810  1.00  0.00            
ATOM    945  HB2 MET    90      42.270  72.450  42.420  1.00  0.00            
ATOM    946  CG  MET    90      43.020  73.720  40.840  1.00  0.00            
ATOM    947  HG1 MET    90      43.930  73.120  40.790  1.00  0.00            
ATOM    948  HG2 MET    90      43.220  74.570  41.500  1.00  0.00            
ATOM    949  SD  MET    90      42.670  74.370  39.190  1.00  0.00            
ATOM    950  CE  MET    90      42.520  72.850  38.210  1.00  0.00            
ATOM    951  HE1 MET    90      42.300  73.100  37.170  1.00  0.00            
ATOM    952  HE2 MET    90      43.460  72.300  38.240  1.00  0.00            
ATOM    953  HE3 MET    90      41.720  72.230  38.600  1.00  0.00            
ATOM    954  C   MET    90      39.410  72.710  41.820  1.00  0.00            
ATOM    955  O   MET    90      38.810  72.340  40.810  1.00  0.00            
ATOM    956  N   TRP    91      39.000  72.340  43.030  1.00  0.00            
ATOM    957  H   TRP    91      39.600  72.540  43.820  1.00  0.00            
ATOM    958  CA  TRP    91      37.770  71.570  43.280  1.00  0.00            
ATOM    959  HA  TRP    91      37.740  70.750  42.560  1.00  0.00            
ATOM    960  CB  TRP    91      37.800  70.970  44.700  1.00  0.00            
ATOM    961  HB1 TRP    91      36.800  70.570  44.920  1.00  0.00            
ATOM    962  HB2 TRP    91      38.000  71.760  45.420  1.00  0.00            
ATOM    963  CG  TRP    91      38.770  69.850  44.900  1.00  0.00            
ATOM    964  CD1 TRP    91      39.670  69.750  45.910  1.00  0.00            
ATOM    965  HD1 TRP    91      39.820  70.490  46.690  1.00  0.00            
ATOM    966  NE1 TRP    91      40.410  68.600  45.760  1.00  0.00            
ATOM    967  HE1 TRP    91      41.210  68.360  46.350  1.00  0.00            
ATOM    968  CE2 TRP    91      39.980  67.850  44.690  1.00  0.00            
ATOM    969  CZ2 TRP    91      40.350  66.600  44.180  1.00  0.00            
ATOM    970  HZ2 TRP    91      41.110  66.010  44.660  1.00  0.00            
ATOM    971  CH2 TRP    91      39.690  66.110  43.040  1.00  0.00            
ATOM    972  HH2 TRP    91      39.920  65.120  42.660  1.00  0.00            
ATOM    973  CZ3 TRP    91      38.730  66.890  42.390  1.00  0.00            
ATOM    974  HZ3 TRP    91      38.250  66.520  41.500  1.00  0.00            
ATOM    975  CE3 TRP    91      38.340  68.130  42.930  1.00  0.00            
ATOM    976  HE3 TRP    91      37.540  68.670  42.460  1.00  0.00            
ATOM    977  CD2 TRP    91      38.950  68.640  44.100  1.00  0.00            
ATOM    978  C   TRP    91      36.510  72.400  43.040  1.00  0.00            
ATOM    979  O   TRP    91      35.550  71.900  42.450  1.00  0.00            
ATOM    980  N   TRP    92      36.520  73.670  43.440  1.00  0.00            
ATOM    981  H   TRP    92      37.340  74.020  43.920  1.00  0.00            
ATOM    982  CA  TRP    92      35.440  74.610  43.140  1.00  0.00            
ATOM    983  HA  TRP    92      34.490  74.130  43.360  1.00  0.00            
ATOM    984  CB  TRP    92      35.600  75.820  44.070  1.00  0.00            
ATOM    985  HB1 TRP    92      36.540  76.320  43.830  1.00  0.00            
ATOM    986  HB2 TRP    92      35.670  75.430  45.090  1.00  0.00            
ATOM    987  CG  TRP    92      34.510  76.840  44.070  1.00  0.00            
ATOM    988  CD1 TRP    92      33.180  76.580  44.100  1.00  0.00            
ATOM    989  HD1 TRP    92      32.730  75.590  44.100  1.00  0.00            
ATOM    990  NE1 TRP    92      32.470  77.760  44.120  1.00  0.00            
ATOM    991  HE1 TRP    92      31.460  77.800  44.190  1.00  0.00            
ATOM    992  CE2 TRP    92      33.310  78.850  44.120  1.00  0.00            
ATOM    993  CZ2 TRP    92      33.070  80.240  44.140  1.00  0.00            
ATOM    994  HZ2 TRP    92      32.060  80.620  44.130  1.00  0.00            
ATOM    995  CH2 TRP    92      34.170  81.110  44.190  1.00  0.00            
ATOM    996  HH2 TRP    92      34.010  82.180  44.220  1.00  0.00            
ATOM    997  CZ3 TRP    92      35.480  80.600  44.200  1.00  0.00            
ATOM    998  HZ3 TRP    92      36.320  81.280  44.250  1.00  0.00            
ATOM    999  CE3 TRP    92      35.700  79.210  44.140  1.00  0.00            
ATOM   1000  HE3 TRP    92      36.710  78.830  44.140  1.00  0.00            
ATOM   1001  CD2 TRP    92      34.620  78.300  44.100  1.00  0.00            
ATOM   1002  C   TRP    92      35.410  75.000  41.650  1.00  0.00            
ATOM   1003  O   TRP    92      34.330  75.180  41.080  1.00  0.00            
ATOM   1004  N   LEU    93      36.570  75.040  40.980  1.00  0.00            
ATOM   1005  H   LEU    93      37.430  75.000  41.510  1.00  0.00            
ATOM   1006  CA  LEU    93      36.660  75.250  39.530  1.00  0.00            
ATOM   1007  HA  LEU    93      36.080  76.130  39.290  1.00  0.00            
ATOM   1008  CB  LEU    93      38.130  75.510  39.140  1.00  0.00            
ATOM   1009  HB1 LEU    93      38.710  74.610  39.330  1.00  0.00            
ATOM   1010  HB2 LEU    93      38.520  76.310  39.770  1.00  0.00            
ATOM   1011  CG  LEU    93      38.320  75.910  37.660  1.00  0.00            
ATOM   1012  HG  LEU    93      37.900  75.130  37.020  1.00  0.00            
ATOM   1013  CD1 LEU    93      37.650  77.240  37.310  1.00  0.00            
ATOM   1014 1HD1 LEU    93      37.870  77.520  36.280  1.00  0.00            
ATOM   1015 2HD1 LEU    93      36.570  77.160  37.410  1.00  0.00            
ATOM   1016 3HD1 LEU    93      38.010  78.030  37.980  1.00  0.00            
ATOM   1017  CD2 LEU    93      39.810  76.030  37.350  1.00  0.00            
ATOM   1018 1HD2 LEU    93      39.950  76.310  36.300  1.00  0.00            
ATOM   1019 2HD2 LEU    93      40.260  76.790  37.990  1.00  0.00            
ATOM   1020 3HD2 LEU    93      40.300  75.080  37.520  1.00  0.00            
ATOM   1021  C   LEU    93      36.050  74.080  38.740  1.00  0.00            
ATOM   1022  O   LEU    93      35.260  74.320  37.840  1.00  0.00            
ATOM   1023  N   VAL    94      36.350  72.820  39.110  1.00  0.00            
ATOM   1024  H   VAL    94      37.040  72.670  39.830  1.00  0.00            
ATOM   1025  CA  VAL    94      35.720  71.650  38.450  1.00  0.00            
ATOM   1026  HA  VAL    94      35.790  71.790  37.370  1.00  0.00            
ATOM   1027  CB  VAL    94      36.460  70.330  38.770  1.00  0.00            
ATOM   1028  HB  VAL    94      36.590  70.240  39.850  1.00  0.00            
ATOM   1029  CG1 VAL    94      35.740  69.080  38.260  1.00  0.00            
ATOM   1030 1HG1 VAL    94      36.350  68.190  38.440  1.00  0.00            
ATOM   1031 2HG1 VAL    94      34.790  68.950  38.770  1.00  0.00            
ATOM   1032 3HG1 VAL    94      35.560  69.170  37.190  1.00  0.00            
ATOM   1033  CG2 VAL    94      37.840  70.330  38.100  1.00  0.00            
ATOM   1034 1HG2 VAL    94      38.380  69.420  38.360  1.00  0.00            
ATOM   1035 2HG2 VAL    94      37.720  70.370  37.020  1.00  0.00            
ATOM   1036 3HG2 VAL    94      38.420  71.200  38.420  1.00  0.00            
ATOM   1037  C   VAL    94      34.220  71.560  38.770  1.00  0.00            
ATOM   1038  O   VAL    94      33.450  71.230  37.870  1.00  0.00            
ATOM   1039  N   ALA    95      33.780  71.920  39.980  1.00  0.00            
ATOM   1040  H   ALA    95      34.450  72.170  40.690  1.00  0.00            
ATOM   1041  CA  ALA    95      32.350  71.990  40.300  1.00  0.00            
ATOM   1042  HA  ALA    95      31.890  71.020  40.090  1.00  0.00            
ATOM   1043  CB  ALA    95      32.180  72.290  41.790  1.00  0.00            
ATOM   1044  HB1 ALA    95      31.120  72.310  42.040  1.00  0.00            
ATOM   1045  HB2 ALA    95      32.670  71.510  42.380  1.00  0.00            
ATOM   1046  HB3 ALA    95      32.620  73.250  42.040  1.00  0.00            
ATOM   1047  C   ALA    95      31.620  73.040  39.430  1.00  0.00            
ATOM   1048  O   ALA    95      30.540  72.770  38.910  1.00  0.00            
ATOM   1049  N   PHE    96      32.240  74.200  39.200  1.00  0.00            
ATOM   1050  H   PHE    96      33.110  74.390  39.690  1.00  0.00            
ATOM   1051  CA  PHE    96      31.710  75.250  38.320  1.00  0.00            
ATOM   1052  HA  PHE    96      30.670  75.420  38.580  1.00  0.00            
ATOM   1053  CB  PHE    96      32.490  76.540  38.580  1.00  0.00            
ATOM   1054  HB1 PHE    96      33.530  76.390  38.310  1.00  0.00            
ATOM   1055  HB2 PHE    96      32.460  76.770  39.650  1.00  0.00            
ATOM   1056  CG  PHE    96      31.960  77.760  37.840  1.00  0.00            
ATOM   1057  CD1 PHE    96      30.650  78.220  38.070  1.00  0.00            
ATOM   1058  HD1 PHE    96      30.000  77.700  38.760  1.00  0.00            
ATOM   1059  CE1 PHE    96      30.170  79.360  37.410  1.00  0.00            
ATOM   1060  HE1 PHE    96      29.170  79.710  37.590  1.00  0.00            
ATOM   1061  CZ  PHE    96      31.000  80.040  36.500  1.00  0.00            
ATOM   1062  HZ  PHE    96      30.630  80.920  35.990  1.00  0.00            
ATOM   1063  CE2 PHE    96      32.310  79.590  36.260  1.00  0.00            
ATOM   1064  HE2 PHE    96      32.960  80.120  35.590  1.00  0.00            
ATOM   1065  CD2 PHE    96      32.790  78.440  36.930  1.00  0.00            
ATOM   1066  HD2 PHE    96      33.800  78.100  36.760  1.00  0.00            
ATOM   1067  C   PHE    96      31.750  74.840  36.830  1.00  0.00            
ATOM   1068  O   PHE    96      30.780  75.060  36.110  1.00  0.00            
ATOM   1069  N   ALA    97      32.830  74.200  36.380  1.00  0.00            
ATOM   1070  H   ALA    97      33.620  74.090  37.000  1.00  0.00            
ATOM   1071  CA  ALA    97      32.990  73.710  35.010  1.00  0.00            
ATOM   1072  HA  ALA    97      32.680  74.510  34.320  1.00  0.00            
ATOM   1073  CB  ALA    97      34.480  73.440  34.760  1.00  0.00            
ATOM   1074  HB1 ALA    97      34.630  73.140  33.730  1.00  0.00            
ATOM   1075  HB2 ALA    97      35.060  74.340  34.960  1.00  0.00            
ATOM   1076  HB3 ALA    97      34.820  72.630  35.420  1.00  0.00            
ATOM   1077  C   ALA    97      32.120  72.480  34.680  1.00  0.00            
ATOM   1078  O   ALA    97      31.830  72.230  33.510  1.00  0.00            
ATOM   1079  N   HIS    98      31.690  71.710  35.680  1.00  0.00            
ATOM   1080  H   HIS    98      32.090  71.860  36.600  1.00  0.00            
ATOM   1081  CA  HIS    98      30.670  70.660  35.530  1.00  0.00            
ATOM   1082  HA  HIS    98      30.720  70.270  34.510  1.00  0.00            
ATOM   1083  CB  HIS    98      30.970  69.480  36.480  1.00  0.00            
ATOM   1084  HB1 HIS    98      30.600  69.700  37.480  1.00  0.00            
ATOM   1085  HB2 HIS    98      32.050  69.340  36.540  1.00  0.00            
ATOM   1086  CG  HIS    98      30.390  68.180  35.990  1.00  0.00            
ATOM   1087  ND1 HIS    98      30.820  67.490  34.850  1.00  0.00            
ATOM   1088  CE1 HIS    98      30.010  66.420  34.730  1.00  0.00            
ATOM   1089  HE1 HIS    98      30.050  65.680  33.950  1.00  0.00            
ATOM   1090  NE2 HIS    98      29.110  66.410  35.730  1.00  0.00            
ATOM   1091  HE2 HIS    98      28.360  65.730  35.810  1.00  0.00            
ATOM   1092  CD2 HIS    98      29.340  67.500  36.540  1.00  0.00            
ATOM   1093  HD2 HIS    98      28.790  67.780  37.430  1.00  0.00            
ATOM   1094  C   HIS    98      29.240  71.190  35.710  1.00  0.00            
ATOM   1095  O   HIS    98      28.300  70.590  35.210  1.00  0.00            
ATOM   1096  N   GLY    99      29.070  72.340  36.380  1.00  0.00            
ATOM   1097  H   GLY    99      29.890  72.770  36.780  1.00  0.00            
ATOM   1098  CA  GLY    99      27.790  73.050  36.550  1.00  0.00            
ATOM   1099  HA1 GLY    99      27.130  72.810  35.720  1.00  0.00            
ATOM   1100  HA2 GLY    99      27.990  74.120  36.520  1.00  0.00            
ATOM   1101  C   GLY    99      27.030  72.750  37.850  1.00  0.00            
ATOM   1102  O   GLY    99      25.880  73.150  37.990  1.00  0.00            
ATOM   1103  N   ASP   100      27.670  72.110  38.830  1.00  0.00            
ATOM   1104  H   ASP   100      28.650  71.890  38.700  1.00  0.00            
ATOM   1105  CA  ASP   100      27.010  71.580  40.040  1.00  0.00            
ATOM   1106  HA  ASP   100      26.110  71.050  39.730  1.00  0.00            
ATOM   1107  CB  ASP   100      27.950  70.580  40.730  1.00  0.00            
ATOM   1108  HB1 ASP   100      27.550  70.340  41.710  1.00  0.00            
ATOM   1109  HB2 ASP   100      28.930  71.040  40.870  1.00  0.00            
ATOM   1110  CG  ASP   100      28.130  69.250  39.960  1.00  0.00            
ATOM   1111  OD1 ASP   100      29.020  68.480  40.370  1.00  0.00            
ATOM   1112  OD2 ASP   100      27.350  68.980  39.010  1.00  0.00            
ATOM   1113  C   ASP   100      26.530  72.670  41.030  1.00  0.00            
ATOM   1114  O   ASP   100      25.840  72.370  42.010  1.00  0.00            
ATOM   1115  N   ILE   101      26.870  73.940  40.790  1.00  0.00            
ATOM   1116  H   ILE   101      27.440  74.090  39.970  1.00  0.00            
ATOM   1117  CA  ILE   101      26.570  75.110  41.640  1.00  0.00            
ATOM   1118  HA  ILE   101      26.510  74.780  42.680  1.00  0.00            
ATOM   1119  CB  ILE   101      27.750  76.120  41.550  1.00  0.00            
ATOM   1120  HB  ILE   101      27.860  76.430  40.510  1.00  0.00            
ATOM   1121  CG2 ILE   101      27.520  77.380  42.410  1.00  0.00            
ATOM   1122 1HG2 ILE   101      28.370  78.060  42.350  1.00  0.00            
ATOM   1123 2HG2 ILE   101      26.660  77.930  42.050  1.00  0.00            
ATOM   1124 3HG2 ILE   101      27.350  77.100  43.450  1.00  0.00            
ATOM   1125  CG1 ILE   101      29.070  75.430  42.000  1.00  0.00            
ATOM   1126 1HG1 ILE   101      29.220  74.500  41.450  1.00  0.00            
ATOM   1127 2HG1 ILE   101      29.000  75.190  43.060  1.00  0.00            
ATOM   1128  CD  ILE   101      30.340  76.260  41.770  1.00  0.00            
ATOM   1129  HD1 ILE   101      31.220  75.650  41.980  1.00  0.00            
ATOM   1130  HD2 ILE   101      30.380  76.590  40.730  1.00  0.00            
ATOM   1131  HD3 ILE   101      30.360  77.130  42.430  1.00  0.00            
ATOM   1132  C   ILE   101      25.200  75.740  41.310  1.00  0.00            
ATOM   1133  O   ILE   101      24.640  76.480  42.120  1.00  0.00            
ATOM   1134  N   TYR   102      24.600  75.430  40.160  1.00  0.00            
ATOM   1135  H   TYR   102      25.050  74.740  39.570  1.00  0.00            
ATOM   1136  CA  TYR   102      23.490  76.210  39.580  1.00  0.00            
ATOM   1137  HA  TYR   102      23.700  77.250  39.800  1.00  0.00            
ATOM   1138  CB  TYR   102      23.540  76.090  38.040  1.00  0.00            
ATOM   1139  HB1 TYR   102      22.580  76.400  37.630  1.00  0.00            
ATOM   1140  HB2 TYR   102      23.690  75.040  37.760  1.00  0.00            
ATOM   1141  CG  TYR   102      24.580  76.960  37.370  1.00  0.00            
ATOM   1142  CD1 TYR   102      25.870  76.470  37.090  1.00  0.00            
ATOM   1143  HD1 TYR   102      26.130  75.460  37.350  1.00  0.00            
ATOM   1144  CE1 TYR   102      26.830  77.300  36.470  1.00  0.00            
ATOM   1145  HE1 TYR   102      27.820  76.930  36.240  1.00  0.00            
ATOM   1146  CZ  TYR   102      26.500  78.630  36.140  1.00  0.00            
ATOM   1147  OH  TYR   102      27.430  79.440  35.600  1.00  0.00            
ATOM   1148  HH  TYR   102      27.170  80.380  35.650  1.00  0.00            
ATOM   1149  CE2 TYR   102      25.210  79.120  36.420  1.00  0.00            
ATOM   1150  HE2 TYR   102      24.960  80.140  36.180  1.00  0.00            
ATOM   1151  CD2 TYR   102      24.250  78.280  37.020  1.00  0.00            
ATOM   1152  HD2 TYR   102      23.260  78.660  37.230  1.00  0.00            
ATOM   1153  C   TYR   102      22.080  75.990  40.190  1.00  0.00            
ATOM   1154  O   TYR   102      21.090  76.360  39.570  1.00  0.00            
ATOM   1155  N   ALA   103      21.970  75.420  41.410  1.00  0.00            
ATOM   1156  H   ALA   103      22.850  75.190  41.850  1.00  0.00            
ATOM   1157  CA  ALA   103      20.800  75.360  42.300  1.00  0.00            
ATOM   1158  HA  ALA   103      20.970  74.510  42.970  1.00  0.00            
ATOM   1159  CB  ALA   103      20.780  76.600  43.200  1.00  0.00            
ATOM   1160  HB1 ALA   103      19.970  76.520  43.920  1.00  0.00            
ATOM   1161  HB2 ALA   103      21.720  76.680  43.740  1.00  0.00            
ATOM   1162  HB3 ALA   103      20.640  77.500  42.600  1.00  0.00            
ATOM   1163  C   ALA   103      19.420  75.050  41.660  1.00  0.00            
ATOM   1164  O   ALA   103      18.960  73.910  41.700  1.00  0.00            
ATOM   1165  N   TYR   104      18.740  76.030  41.040  1.00  0.00            
ATOM   1166  H   TYR   104      19.170  76.940  40.990  1.00  0.00            
ATOM   1167  CA  TYR   104      17.530  75.770  40.230  1.00  0.00            
ATOM   1168  HA  TYR   104      16.730  75.430  40.880  1.00  0.00            
ATOM   1169  CB  TYR   104      17.070  77.060  39.500  1.00  0.00            
ATOM   1170  HB1 TYR   104      17.880  77.440  38.880  1.00  0.00            
ATOM   1171  HB2 TYR   104      16.830  77.820  40.250  1.00  0.00            
ATOM   1172  CG  TYR   104      15.840  76.810  38.640  1.00  0.00            
ATOM   1173  CD1 TYR   104      14.560  76.960  39.190  1.00  0.00            
ATOM   1174  HD1 TYR   104      14.450  77.390  40.180  1.00  0.00            
ATOM   1175  CE1 TYR   104      13.420  76.510  38.490  1.00  0.00            
ATOM   1176  HE1 TYR   104      12.440  76.580  38.940  1.00  0.00            
ATOM   1177  CZ  TYR   104      13.570  75.890  37.230  1.00  0.00            
ATOM   1178  OH  TYR   104      12.480  75.360  36.620  1.00  0.00            
ATOM   1179  HH  TYR   104      12.710  74.810  35.850  1.00  0.00            
ATOM   1180  CE2 TYR   104      14.850  75.800  36.640  1.00  0.00            
ATOM   1181  HE2 TYR   104      14.950  75.330  35.670  1.00  0.00            
ATOM   1182  CD2 TYR   104      15.980  76.270  37.340  1.00  0.00            
ATOM   1183  HD2 TYR   104      16.960  76.160  36.900  1.00  0.00            
ATOM   1184  C   TYR   104      17.790  74.680  39.180  1.00  0.00            
ATOM   1185  O   TYR   104      16.980  73.780  38.960  1.00  0.00            
ATOM   1186  N   MET   105      18.970  74.740  38.550  1.00  0.00            
ATOM   1187  H   MET   105      19.610  75.470  38.820  1.00  0.00            
ATOM   1188  CA  MET   105      19.360  73.840  37.470  1.00  0.00            
ATOM   1189  HA  MET   105      18.550  73.820  36.740  1.00  0.00            
ATOM   1190  CB  MET   105      20.620  74.350  36.770  1.00  0.00            
ATOM   1191  HB1 MET   105      20.940  73.610  36.040  1.00  0.00            
ATOM   1192  HB2 MET   105      21.410  74.460  37.500  1.00  0.00            
ATOM   1193  CG  MET   105      20.400  75.680  36.030  1.00  0.00            
ATOM   1194  HG1 MET   105      21.340  75.960  35.550  1.00  0.00            
ATOM   1195  HG2 MET   105      20.160  76.450  36.760  1.00  0.00            
ATOM   1196  SD  MET   105      19.090  75.680  34.760  1.00  0.00            
ATOM   1197  CE  MET   105      19.690  74.370  33.650  1.00  0.00            
ATOM   1198  HE1 MET   105      19.050  74.320  32.770  1.00  0.00            
ATOM   1199  HE2 MET   105      20.710  74.580  33.340  1.00  0.00            
ATOM   1200  HE3 MET   105      19.660  73.410  34.160  1.00  0.00            
ATOM   1201  C   MET   105      19.550  72.390  37.910  1.00  0.00            
ATOM   1202  O   MET   105      19.680  71.550  37.030  1.00  0.00            
ATOM   1203  N   GLU   106      19.500  72.050  39.210  1.00  0.00            
ATOM   1204  H   GLU   106      19.380  72.770  39.910  1.00  0.00            
ATOM   1205  CA  GLU   106      19.320  70.640  39.620  1.00  0.00            
ATOM   1206  HA  GLU   106      20.190  70.060  39.330  1.00  0.00            
ATOM   1207  CB  GLU   106      19.150  70.560  41.150  1.00  0.00            
ATOM   1208  HB1 GLU   106      18.870  69.530  41.410  1.00  0.00            
ATOM   1209  HB2 GLU   106      18.330  71.210  41.460  1.00  0.00            
ATOM   1210  CG  GLU   106      20.410  70.930  41.940  1.00  0.00            
ATOM   1211  HG1 GLU   106      20.770  71.910  41.610  1.00  0.00            
ATOM   1212  HG2 GLU   106      21.200  70.200  41.720  1.00  0.00            
ATOM   1213  CD  GLU   106      20.150  70.960  43.460  1.00  0.00            
ATOM   1214  OE1 GLU   106      19.540  70.000  43.980  1.00  0.00            
ATOM   1215  OE2 GLU   106      20.560  71.930  44.140  1.00  0.00            
ATOM   1216  C   GLU   106      18.090  70.040  38.900  1.00  0.00            
ATOM   1217  O   GLU   106      18.210  69.060  38.180  1.00  0.00            
ATOM   1218  N   LYS   107      16.950  70.730  38.970  1.00  0.00            
ATOM   1219  H   LYS   107      16.950  71.600  39.500  1.00  0.00            
ATOM   1220  CA  LYS   107      15.710  70.370  38.270  1.00  0.00            
ATOM   1221  HA  LYS   107      15.490  69.320  38.440  1.00  0.00            
ATOM   1222  CB  LYS   107      14.550  71.220  38.810  1.00  0.00            
ATOM   1223  HB1 LYS   107      13.630  70.890  38.330  1.00  0.00            
ATOM   1224  HB2 LYS   107      14.710  72.260  38.540  1.00  0.00            
ATOM   1225  CG  LYS   107      14.380  71.120  40.340  1.00  0.00            
ATOM   1226  HG1 LYS   107      15.280  71.500  40.830  1.00  0.00            
ATOM   1227  HG2 LYS   107      14.230  70.080  40.630  1.00  0.00            
ATOM   1228  CD  LYS   107      13.180  71.950  40.770  1.00  0.00            
ATOM   1229  HD1 LYS   107      12.260  71.480  40.430  1.00  0.00            
ATOM   1230  HD2 LYS   107      13.260  72.940  40.320  1.00  0.00            
ATOM   1231  CE  LYS   107      13.140  72.110  42.290  1.00  0.00            
ATOM   1232  HE1 LYS   107      14.080  72.560  42.630  1.00  0.00            
ATOM   1233  HE2 LYS   107      13.060  71.120  42.750  1.00  0.00            
ATOM   1234  NZ  LYS   107      12.000  72.960  42.690  1.00  0.00            
ATOM   1235  HZ1 LYS   107      11.990  73.080  43.700  1.00  0.00            
ATOM   1236  HZ2 LYS   107      12.020  73.850  42.210  1.00  0.00            
ATOM   1237  HZ3 LYS   107      11.140  72.480  42.440  1.00  0.00            
ATOM   1238  C   LYS   107      15.830  70.570  36.750  1.00  0.00            
ATOM   1239  O   LYS   107      15.360  69.740  35.980  1.00  0.00            
ATOM   1240  N   GLY   108      16.530  71.630  36.340  1.00  0.00            
ATOM   1241  H   GLY   108      16.850  72.260  37.050  1.00  0.00            
ATOM   1242  CA  GLY   108      16.880  71.880  34.940  1.00  0.00            
ATOM   1243  HA1 GLY   108      17.370  72.850  34.870  1.00  0.00            
ATOM   1244  HA2 GLY   108      15.960  71.930  34.350  1.00  0.00            
ATOM   1245  C   GLY   108      17.790  70.830  34.300  1.00  0.00            
ATOM   1246  O   GLY   108      17.990  70.850  33.090  1.00  0.00            
ATOM   1247  N   ILE   109      18.350  69.900  35.090  1.00  0.00            
ATOM   1248  H   ILE   109      18.260  70.010  36.090  1.00  0.00            
ATOM   1249  CA  ILE   109      19.050  68.700  34.610  1.00  0.00            
ATOM   1250  HA  ILE   109      19.300  68.830  33.560  1.00  0.00            
ATOM   1251  CB  ILE   109      20.380  68.490  35.370  1.00  0.00            
ATOM   1252  HB  ILE   109      20.160  68.360  36.430  1.00  0.00            
ATOM   1253  CG2 ILE   109      21.070  67.220  34.830  1.00  0.00            
ATOM   1254 1HG2 ILE   109      22.070  67.130  35.240  1.00  0.00            
ATOM   1255 2HG2 ILE   109      20.500  66.330  35.120  1.00  0.00            
ATOM   1256 3HG2 ILE   109      21.140  67.250  33.750  1.00  0.00            
ATOM   1257  CG1 ILE   109      21.360  69.680  35.200  1.00  0.00            
ATOM   1258 1HG1 ILE   109      20.830  70.610  35.090  1.00  0.00            
ATOM   1259 2HG1 ILE   109      21.950  69.540  34.300  1.00  0.00            
ATOM   1260  CD  ILE   109      22.320  69.810  36.400  1.00  0.00            
ATOM   1261  HD1 ILE   109      22.990  70.650  36.250  1.00  0.00            
ATOM   1262  HD2 ILE   109      21.750  69.980  37.320  1.00  0.00            
ATOM   1263  HD3 ILE   109      22.900  68.900  36.530  1.00  0.00            
ATOM   1264  C   ILE   109      18.140  67.470  34.700  1.00  0.00            
ATOM   1265  O   ILE   109      18.020  66.760  33.710  1.00  0.00            
ATOM   1266  N   THR   110      17.460  67.230  35.830  1.00  0.00            
ATOM   1267  H   THR   110      17.570  67.850  36.630  1.00  0.00            
ATOM   1268  CA  THR   110      16.610  66.030  35.990  1.00  0.00            
ATOM   1269  HA  THR   110      17.220  65.170  35.740  1.00  0.00            
ATOM   1270  CB  THR   110      16.110  65.820  37.430  1.00  0.00            
ATOM   1271  HB  THR   110      15.590  64.860  37.460  1.00  0.00            
ATOM   1272  CG2 THR   110      17.220  65.780  38.480  1.00  0.00            
ATOM   1273 1HG2 THR   110      16.860  65.260  39.370  1.00  0.00            
ATOM   1274 2HG2 THR   110      18.090  65.270  38.090  1.00  0.00            
ATOM   1275 3HG2 THR   110      17.510  66.790  38.770  1.00  0.00            
ATOM   1276  OG1 THR   110      15.210  66.830  37.810  1.00  0.00            
ATOM   1277  HG1 THR   110      14.790  66.530  38.620  1.00  0.00            
ATOM   1278  C   THR   110      15.410  66.000  35.030  1.00  0.00            
ATOM   1279  O   THR   110      14.940  64.910  34.680  1.00  0.00            
ATOM   1280  N   GLU   111      14.960  67.150  34.510  1.00  0.00            
ATOM   1281  H   GLU   111      15.300  68.010  34.940  1.00  0.00            
ATOM   1282  CA  GLU   111      13.980  67.260  33.420  1.00  0.00            
ATOM   1283  HA  GLU   111      13.200  66.510  33.580  1.00  0.00            
ATOM   1284  CB  GLU   111      13.310  68.650  33.460  1.00  0.00            
ATOM   1285  HB1 GLU   111      12.750  68.800  32.540  1.00  0.00            
ATOM   1286  HB2 GLU   111      14.090  69.420  33.510  1.00  0.00            
ATOM   1287  CG  GLU   111      12.340  68.820  34.640  1.00  0.00            
ATOM   1288  HG1 GLU   111      12.870  68.640  35.580  1.00  0.00            
ATOM   1289  HG2 GLU   111      11.560  68.060  34.550  1.00  0.00            
ATOM   1290  CD  GLU   111      11.670  70.200  34.700  1.00  0.00            
ATOM   1291  OE1 GLU   111      11.660  70.960  33.700  1.00  0.00            
ATOM   1292  OE2 GLU   111      11.100  70.530  35.770  1.00  0.00            
ATOM   1293  C   GLU   111      14.560  66.990  32.010  1.00  0.00            
ATOM   1294  O   GLU   111      13.790  66.820  31.070  1.00  0.00            
ATOM   1295  N   LYS   112      15.900  66.940  31.850  1.00  0.00            
ATOM   1296  H   LYS   112      16.470  67.070  32.670  1.00  0.00            
ATOM   1297  CA  LYS   112      16.590  66.810  30.540  1.00  0.00            
ATOM   1298  HA  LYS   112      15.840  66.830  29.750  1.00  0.00            
ATOM   1299  CB  LYS   112      17.510  68.030  30.340  1.00  0.00            
ATOM   1300  HB1 LYS   112      18.430  67.870  30.900  1.00  0.00            
ATOM   1301  HB2 LYS   112      17.030  68.930  30.730  1.00  0.00            
ATOM   1302  CG  LYS   112      17.820  68.250  28.850  1.00  0.00            
ATOM   1303  HG1 LYS   112      17.020  68.840  28.410  1.00  0.00            
ATOM   1304  HG2 LYS   112      17.870  67.300  28.330  1.00  0.00            
ATOM   1305  CD  LYS   112      19.160  68.970  28.640  1.00  0.00            
ATOM   1306  HD1 LYS   112      19.950  68.350  29.070  1.00  0.00            
ATOM   1307  HD2 LYS   112      19.150  69.940  29.130  1.00  0.00            
ATOM   1308  CE  LYS   112      19.390  69.140  27.130  1.00  0.00            
ATOM   1309  HE1 LYS   112      18.880  70.050  26.800  1.00  0.00            
ATOM   1310  HE2 LYS   112      18.940  68.300  26.600  1.00  0.00            
ATOM   1311  NZ  LYS   112      20.830  69.210  26.800  1.00  0.00            
ATOM   1312  HZ1 LYS   112      20.960  69.510  25.840  1.00  0.00            
ATOM   1313  HZ2 LYS   112      21.320  69.850  27.430  1.00  0.00            
ATOM   1314  HZ3 LYS   112      21.270  68.300  26.950  1.00  0.00            
ATOM   1315  C   LYS   112      17.370  65.500  30.360  1.00  0.00            
ATOM   1316  O   LYS   112      17.430  64.960  29.250  1.00  0.00            
ATOM   1317  N   SER   113      17.950  64.950  31.440  1.00  0.00            
ATOM   1318  H   SER   113      17.970  65.480  32.300  1.00  0.00            
ATOM   1319  CA  SER   113      18.500  63.590  31.460  1.00  0.00            
ATOM   1320  HA  SER   113      18.780  63.290  30.450  1.00  0.00            
ATOM   1321  CB  SER   113      19.780  63.530  32.300  1.00  0.00            
ATOM   1322  HB1 SER   113      20.510  64.210  31.870  1.00  0.00            
ATOM   1323  HB2 SER   113      20.190  62.520  32.280  1.00  0.00            
ATOM   1324  OG  SER   113      19.530  63.910  33.640  1.00  0.00            
ATOM   1325  HG  SER   113      20.400  63.970  34.080  1.00  0.00            
ATOM   1326  C   SER   113      17.470  62.550  31.940  1.00  0.00            
ATOM   1327  O   SER   113      17.650  61.350  31.710  1.00  0.00            
ATOM   1328  N   GLY   114      16.370  62.980  32.570  1.00  0.00            
ATOM   1329  H   GLY   114      16.300  63.970  32.780  1.00  0.00            
ATOM   1330  CA  GLY   114      15.290  62.110  33.050  1.00  0.00            
ATOM   1331  HA1 GLY   114      15.030  61.400  32.270  1.00  0.00            
ATOM   1332  HA2 GLY   114      14.420  62.730  33.270  1.00  0.00            
ATOM   1333  C   GLY   114      15.630  61.310  34.320  1.00  0.00            
ATOM   1334  O   GLY   114      14.880  60.410  34.670  1.00  0.00            
ATOM   1335  N   LEU   115      16.750  61.620  34.980  1.00  0.00            
ATOM   1336  H   LEU   115      17.280  62.420  34.650  1.00  0.00            
ATOM   1337  CA  LEU   115      17.310  60.910  36.130  1.00  0.00            
ATOM   1338  HA  LEU   115      16.510  60.390  36.650  1.00  0.00            
ATOM   1339  CB  LEU   115      18.310  59.850  35.620  1.00  0.00            
ATOM   1340  HB1 LEU   115      17.740  59.140  35.030  1.00  0.00            
ATOM   1341  HB2 LEU   115      18.720  59.300  36.470  1.00  0.00            
ATOM   1342  CG  LEU   115      19.480  60.360  34.750  1.00  0.00            
ATOM   1343  HG  LEU   115      19.120  61.070  34.000  1.00  0.00            
ATOM   1344  CD1 LEU   115      20.610  61.030  35.540  1.00  0.00            
ATOM   1345 1HD1 LEU   115      21.460  61.220  34.880  1.00  0.00            
ATOM   1346 2HD1 LEU   115      20.280  61.990  35.920  1.00  0.00            
ATOM   1347 3HD1 LEU   115      20.920  60.400  36.370  1.00  0.00            
ATOM   1348  CD2 LEU   115      20.090  59.180  33.990  1.00  0.00            
ATOM   1349 1HD2 LEU   115      20.880  59.540  33.330  1.00  0.00            
ATOM   1350 2HD2 LEU   115      20.480  58.440  34.680  1.00  0.00            
ATOM   1351 3HD2 LEU   115      19.320  58.720  33.370  1.00  0.00            
ATOM   1352  C   LEU   115      17.930  61.890  37.140  1.00  0.00            
ATOM   1353  O   LEU   115      18.050  63.080  36.850  1.00  0.00            
ATOM   1354  N   GLU   116      18.320  61.420  38.320  1.00  0.00            
ATOM   1355  H   GLU   116      18.180  60.440  38.520  1.00  0.00            
ATOM   1356  CA  GLU   116      18.910  62.270  39.350  1.00  0.00            
ATOM   1357  HA  GLU   116      18.290  63.160  39.440  1.00  0.00            
ATOM   1358  CB  GLU   116      18.880  61.560  40.710  1.00  0.00            
ATOM   1359  HB1 GLU   116      19.620  60.760  40.730  1.00  0.00            
ATOM   1360  HB2 GLU   116      17.890  61.110  40.850  1.00  0.00            
ATOM   1361  CG  GLU   116      19.120  62.550  41.860  1.00  0.00            
ATOM   1362  HG1 GLU   116      18.360  63.330  41.820  1.00  0.00            
ATOM   1363  HG2 GLU   116      20.100  63.020  41.710  1.00  0.00            
ATOM   1364  CD  GLU   116      19.090  61.900  43.250  1.00  0.00            
ATOM   1365  OE1 GLU   116      18.710  60.710  43.390  1.00  0.00            
ATOM   1366  OE2 GLU   116      19.490  62.600  44.210  1.00  0.00            
ATOM   1367  C   GLU   116      20.340  62.730  38.980  1.00  0.00            
ATOM   1368  O   GLU   116      21.230  61.920  38.710  1.00  0.00            
ATOM   1369  N   SER   117      20.570  64.050  38.980  1.00  0.00            
ATOM   1370  H   SER   117      19.830  64.680  39.250  1.00  0.00            
ATOM   1371  CA  SER   117      21.900  64.620  38.720  1.00  0.00            
ATOM   1372  HA  SER   117      22.370  64.020  37.950  1.00  0.00            
ATOM   1373  CB  SER   117      21.820  66.050  38.170  1.00  0.00            
ATOM   1374  HB1 SER   117      21.640  66.770  38.970  1.00  0.00            
ATOM   1375  HB2 SER   117      20.990  66.110  37.470  1.00  0.00            
ATOM   1376  OG  SER   117      23.020  66.350  37.480  1.00  0.00            
ATOM   1377  HG  SER   117      23.680  66.720  38.110  1.00  0.00            
ATOM   1378  C   SER   117      22.750  64.540  39.990  1.00  0.00            
ATOM   1379  O   SER   117      22.700  65.410  40.850  1.00  0.00            
ATOM   1380  N   ALA   118      23.530  63.460  40.090  1.00  0.00            
ATOM   1381  H   ALA   118      23.430  62.740  39.390  1.00  0.00            
ATOM   1382  CA  ALA   118      24.610  63.360  41.050  1.00  0.00            
ATOM   1383  HA  ALA   118      24.210  63.550  42.050  1.00  0.00            
ATOM   1384  CB  ALA   118      25.170  61.940  41.030  1.00  0.00            
ATOM   1385  HB1 ALA   118      25.990  61.860  41.750  1.00  0.00            
ATOM   1386  HB2 ALA   118      24.400  61.220  41.290  1.00  0.00            
ATOM   1387  HB3 ALA   118      25.560  61.700  40.030  1.00  0.00            
ATOM   1388  C   ALA   118      25.690  64.410  40.760  1.00  0.00            
ATOM   1389  O   ALA   118      25.870  64.860  39.630  1.00  0.00            
ATOM   1390  N   VAL   119      26.430  64.810  41.800  1.00  0.00            
ATOM   1391  H   VAL   119      26.250  64.390  42.700  1.00  0.00            
ATOM   1392  CA  VAL   119      27.490  65.830  41.720  1.00  0.00            
ATOM   1393  HA  VAL   119      27.450  66.320  40.740  1.00  0.00            
ATOM   1394  CB  VAL   119      27.280  66.920  42.780  1.00  0.00            
ATOM   1395  HB  VAL   119      28.170  67.550  42.790  1.00  0.00            
ATOM   1396  CG1 VAL   119      26.090  67.800  42.410  1.00  0.00            
ATOM   1397 1HG1 VAL   119      26.080  68.680  43.050  1.00  0.00            
ATOM   1398 2HG1 VAL   119      26.170  68.130  41.370  1.00  0.00            
ATOM   1399 3HG1 VAL   119      25.160  67.250  42.510  1.00  0.00            
ATOM   1400  CG2 VAL   119      27.070  66.370  44.190  1.00  0.00            
ATOM   1401 1HG2 VAL   119      27.050  67.190  44.910  1.00  0.00            
ATOM   1402 2HG2 VAL   119      26.120  65.830  44.260  1.00  0.00            
ATOM   1403 3HG2 VAL   119      27.870  65.680  44.450  1.00  0.00            
ATOM   1404  C   VAL   119      28.880  65.220  41.830  1.00  0.00            
ATOM   1405  O   VAL   119      29.040  64.130  42.390  1.00  0.00            
ATOM   1406  N   CYS   120      29.890  65.940  41.350  1.00  0.00            
ATOM   1407  H   CYS   120      29.680  66.820  40.880  1.00  0.00            
ATOM   1408  CA  CYS   120      31.280  65.510  41.460  1.00  0.00            
ATOM   1409  HA  CYS   120      31.400  64.570  40.920  1.00  0.00            
ATOM   1410  CB  CYS   120      32.210  66.560  40.840  1.00  0.00            
ATOM   1411  HB1 CYS   120      33.230  66.290  41.100  1.00  0.00            
ATOM   1412  HB2 CYS   120      31.990  67.540  41.270  1.00  0.00            
ATOM   1413  SG  CYS   120      32.130  66.690  39.030  1.00  0.00            
ATOM   1414  C   CYS   120      31.690  65.240  42.920  1.00  0.00            
ATOM   1415  O   CYS   120      32.360  64.240  43.170  1.00  0.00            
ATOM   1416  N   VAL   121      31.240  66.070  43.880  1.00  0.00            
ATOM   1417  H   VAL   121      30.660  66.840  43.580  1.00  0.00            
ATOM   1418  CA  VAL   121      31.360  65.840  45.330  1.00  0.00            
ATOM   1419  HA  VAL   121      31.500  64.780  45.490  1.00  0.00            
ATOM   1420  CB  VAL   121      32.600  66.550  45.930  1.00  0.00            
ATOM   1421  HB  VAL   121      32.460  67.630  45.830  1.00  0.00            
ATOM   1422  CG1 VAL   121      32.780  66.220  47.420  1.00  0.00            
ATOM   1423 1HG1 VAL   121      33.660  66.740  47.800  1.00  0.00            
ATOM   1424 2HG1 VAL   121      31.920  66.550  48.000  1.00  0.00            
ATOM   1425 3HG1 VAL   121      32.920  65.150  47.550  1.00  0.00            
ATOM   1426  CG2 VAL   121      33.910  66.180  45.230  1.00  0.00            
ATOM   1427 1HG2 VAL   121      34.750  66.660  45.730  1.00  0.00            
ATOM   1428 2HG2 VAL   121      34.050  65.100  45.270  1.00  0.00            
ATOM   1429 3HG2 VAL   121      33.890  66.500  44.200  1.00  0.00            
ATOM   1430  C   VAL   121      30.090  66.300  46.050  1.00  0.00            
ATOM   1431  O   VAL   121      29.640  67.420  45.810  1.00  0.00            
ATOM   1432  N   THR   122      29.500  65.480  46.930  1.00  0.00            
ATOM   1433  H   THR   122      29.840  64.520  47.000  1.00  0.00            
ATOM   1434  CA  THR   122      28.320  65.830  47.750  1.00  0.00            
ATOM   1435  HA  THR   122      27.530  66.180  47.080  1.00  0.00            
ATOM   1436  CB  THR   122      27.770  64.630  48.560  1.00  0.00            
ATOM   1437  HB  THR   122      28.120  64.700  49.590  1.00  0.00            
ATOM   1438  CG2 THR   122      26.240  64.590  48.580  1.00  0.00            
ATOM   1439 1HG2 THR   122      25.900  63.750  49.170  1.00  0.00            
ATOM   1440 2HG2 THR   122      25.850  65.510  49.030  1.00  0.00            
ATOM   1441 3HG2 THR   122      25.860  64.500  47.560  1.00  0.00            
ATOM   1442  OG1 THR   122      28.210  63.400  48.060  1.00  0.00            
ATOM   1443  HG1 THR   122      27.530  62.730  48.240  1.00  0.00            
ATOM   1444  C   THR   122      28.620  66.940  48.760  1.00  0.00            
ATOM   1445  O   THR   122      29.740  67.050  49.250  1.00  0.00            
ATOM   1446  N   ASN   123      27.600  67.710  49.160  1.00  0.00            
ATOM   1447  H   ASN   123      26.700  67.630  48.690  1.00  0.00            
ATOM   1448  CA  ASN   123      27.670  68.700  50.250  1.00  0.00            
ATOM   1449  HA  ASN   123      26.730  69.260  50.210  1.00  0.00            
ATOM   1450  CB  ASN   123      27.680  67.990  51.620  1.00  0.00            
ATOM   1451  HB1 ASN   123      27.980  68.700  52.400  1.00  0.00            
ATOM   1452  HB2 ASN   123      28.410  67.180  51.620  1.00  0.00            
ATOM   1453  CG  ASN   123      26.310  67.490  52.030  1.00  0.00            
ATOM   1454  OD1 ASN   123      25.410  68.260  52.320  1.00  0.00            
ATOM   1455  ND2 ASN   123      26.130  66.190  52.150  1.00  0.00            
ATOM   1456 1HD2 ASN   123      26.900  65.540  52.010  1.00  0.00            
ATOM   1457 2HD2 ASN   123      25.220  65.870  52.430  1.00  0.00            
ATOM   1458  C   ASN   123      28.750  69.790  50.110  1.00  0.00            
ATOM   1459  O   ASN   123      29.150  70.400  51.100  1.00  0.00            
ATOM   1460  N   VAL   124      29.160  70.130  48.880  1.00  0.00            
ATOM   1461  H   VAL   124      28.820  69.590  48.100  1.00  0.00            
ATOM   1462  CA  VAL   124      29.940  71.350  48.620  1.00  0.00            
ATOM   1463  HA  VAL   124      30.610  71.500  49.460  1.00  0.00            
ATOM   1464  CB  VAL   124      30.850  71.240  47.380  1.00  0.00            
ATOM   1465  HB  VAL   124      30.250  71.260  46.470  1.00  0.00            
ATOM   1466  CG1 VAL   124      31.880  72.380  47.350  1.00  0.00            
ATOM   1467 1HG1 VAL   124      32.480  72.320  46.450  1.00  0.00            
ATOM   1468 2HG1 VAL   124      31.380  73.350  47.370  1.00  0.00            
ATOM   1469 3HG1 VAL   124      32.530  72.320  48.220  1.00  0.00            
ATOM   1470  CG2 VAL   124      31.680  69.940  47.410  1.00  0.00            
ATOM   1471 1HG2 VAL   124      32.360  69.910  46.550  1.00  0.00            
ATOM   1472 2HG2 VAL   124      32.260  69.870  48.330  1.00  0.00            
ATOM   1473 3HG2 VAL   124      31.020  69.070  47.350  1.00  0.00            
ATOM   1474  C   VAL   124      29.000  72.570  48.620  1.00  0.00            
ATOM   1475  O   VAL   124      28.820  73.240  47.600  1.00  0.00            
ATOM   1476  N   ARG   125      28.350  72.800  49.760  1.00  0.00            
ATOM   1477  H   ARG   125      28.600  72.210  50.550  1.00  0.00            
ATOM   1478  CA  ARG   125      27.290  73.810  49.960  1.00  0.00            
ATOM   1479  HA  ARG   125      26.510  73.670  49.200  1.00  0.00            
ATOM   1480  CB  ARG   125      26.670  73.640  51.360  1.00  0.00            
ATOM   1481  HB1 ARG   125      25.920  74.430  51.500  1.00  0.00            
ATOM   1482  HB2 ARG   125      27.440  73.780  52.120  1.00  0.00            
ATOM   1483  CG  ARG   125      25.970  72.280  51.610  1.00  0.00            
ATOM   1484  HG1 ARG   125      26.710  71.480  51.600  1.00  0.00            
ATOM   1485  HG2 ARG   125      25.230  72.110  50.830  1.00  0.00            
ATOM   1486  CD  ARG   125      25.280  72.300  52.980  1.00  0.00            
ATOM   1487  HD1 ARG   125      24.560  73.110  53.000  1.00  0.00            
ATOM   1488  HD2 ARG   125      26.030  72.490  53.760  1.00  0.00            
ATOM   1489  NE  ARG   125      24.580  71.030  53.280  1.00  0.00            
ATOM   1490  HE  ARG   125      24.670  70.260  52.630  1.00  0.00            
ATOM   1491  CZ  ARG   125      23.910  70.760  54.390  1.00  0.00            
ATOM   1492  NH1 ARG   125      23.830  71.580  55.400  1.00  0.00            
ATOM   1493 1HH1 ARG   125      24.170  72.530  55.310  1.00  0.00            
ATOM   1494 2HH1 ARG   125      23.360  71.290  56.250  1.00  0.00            
ATOM   1495  NH2 ARG   125      23.280  69.630  54.490  1.00  0.00            
ATOM   1496 1HH2 ARG   125      23.060  69.150  53.620  1.00  0.00            
ATOM   1497 2HH2 ARG   125      22.650  69.500  55.270  1.00  0.00            
ATOM   1498  C   ARG   125      27.800  75.240  49.810  1.00  0.00            
ATOM   1499  O   ARG   125      27.040  76.120  49.390  1.00  0.00            
ATOM   1500  N   SER   126      29.070  75.480  50.140  1.00  0.00            
ATOM   1501  H   SER   126      29.620  74.680  50.410  1.00  0.00            
ATOM   1502  CA  SER   126      29.690  76.800  50.300  1.00  0.00            
ATOM   1503  HA  SER   126      29.140  77.540  49.710  1.00  0.00            
ATOM   1504  CB  SER   126      29.600  77.180  51.780  1.00  0.00            
ATOM   1505  HB1 SER   126      30.240  76.510  52.350  1.00  0.00            
ATOM   1506  HB2 SER   126      28.570  77.050  52.110  1.00  0.00            
ATOM   1507  OG  SER   126      29.990  78.520  52.010  1.00  0.00            
ATOM   1508  HG  SER   126      29.980  78.650  52.980  1.00  0.00            
ATOM   1509  C   SER   126      31.150  76.790  49.840  1.00  0.00            
ATOM   1510  O   SER   126      31.700  75.760  49.430  1.00  0.00            
ATOM   1511  N   PHE   127      31.830  77.940  49.930  1.00  0.00            
ATOM   1512  H   PHE   127      31.340  78.720  50.330  1.00  0.00            
ATOM   1513  CA  PHE   127      33.270  78.050  49.710  1.00  0.00            
ATOM   1514  HA  PHE   127      33.490  77.670  48.700  1.00  0.00            
ATOM   1515  CB  PHE   127      33.690  79.530  49.750  1.00  0.00            
ATOM   1516  HB1 PHE   127      33.020  80.110  49.120  1.00  0.00            
ATOM   1517  HB2 PHE   127      34.690  79.610  49.320  1.00  0.00            
ATOM   1518  CG  PHE   127      33.710  80.150  51.140  1.00  0.00            
ATOM   1519  CD1 PHE   127      34.930  80.260  51.830  1.00  0.00            
ATOM   1520  HD1 PHE   127      35.840  79.920  51.370  1.00  0.00            
ATOM   1521  CE1 PHE   127      34.970  80.810  53.120  1.00  0.00            
ATOM   1522  HE1 PHE   127      35.910  80.920  53.630  1.00  0.00            
ATOM   1523  CZ  PHE   127      33.780  81.240  53.730  1.00  0.00            
ATOM   1524  HZ  PHE   127      33.790  81.660  54.730  1.00  0.00            
ATOM   1525  CE2 PHE   127      32.560  81.130  53.040  1.00  0.00            
ATOM   1526  HE2 PHE   127      31.640  81.470  53.510  1.00  0.00            
ATOM   1527  CD2 PHE   127      32.530  80.600  51.740  1.00  0.00            
ATOM   1528  HD2 PHE   127      31.580  80.540  51.220  1.00  0.00            
ATOM   1529  C   PHE   127      34.080  77.190  50.710  1.00  0.00            
ATOM   1530  O   PHE   127      35.080  76.590  50.330  1.00  0.00            
ATOM   1531  N   THR   128      33.620  77.090  51.960  1.00  0.00            
ATOM   1532  H   THR   128      32.840  77.670  52.230  1.00  0.00            
ATOM   1533  CA  THR   128      34.280  76.320  53.030  1.00  0.00            
ATOM   1534  HA  THR   128      35.310  76.680  53.130  1.00  0.00            
ATOM   1535  CB  THR   128      33.560  76.520  54.370  1.00  0.00            
ATOM   1536  HB  THR   128      32.530  76.200  54.280  1.00  0.00            
ATOM   1537  CG2 THR   128      34.230  75.800  55.540  1.00  0.00            
ATOM   1538 1HG2 THR   128      33.680  75.990  56.460  1.00  0.00            
ATOM   1539 2HG2 THR   128      34.220  74.720  55.370  1.00  0.00            
ATOM   1540 3HG2 THR   128      35.250  76.140  55.650  1.00  0.00            
ATOM   1541  OG1 THR   128      33.590  77.890  54.690  1.00  0.00            
ATOM   1542  HG1 THR   128      33.030  78.000  55.490  1.00  0.00            
ATOM   1543  C   THR   128      34.350  74.820  52.720  1.00  0.00            
ATOM   1544  O   THR   128      35.390  74.200  52.920  1.00  0.00            
ATOM   1545  N   SER   129      33.280  74.220  52.200  1.00  0.00            
ATOM   1546  H   SER   129      32.440  74.740  51.990  1.00  0.00            
ATOM   1547  CA  SER   129      33.200  72.750  52.050  1.00  0.00            
ATOM   1548  HA  SER   129      33.550  72.320  52.990  1.00  0.00            
ATOM   1549  CB  SER   129      31.750  72.270  51.890  1.00  0.00            
ATOM   1550  HB1 SER   129      31.420  71.850  52.840  1.00  0.00            
ATOM   1551  HB2 SER   129      31.720  71.470  51.160  1.00  0.00            
ATOM   1552  OG  SER   129      30.860  73.310  51.530  1.00  0.00            
ATOM   1553  HG  SER   129      30.440  73.610  52.380  1.00  0.00            
ATOM   1554  C   SER   129      34.140  72.190  50.980  1.00  0.00            
ATOM   1555  O   SER   129      34.570  71.040  51.090  1.00  0.00            
ATOM   1556  N   ALA   130      34.580  73.000  50.010  1.00  0.00            
ATOM   1557  H   ALA   130      34.190  73.930  49.950  1.00  0.00            
ATOM   1558  CA  ALA   130      35.670  72.630  49.100  1.00  0.00            
ATOM   1559  HA  ALA   130      35.470  71.630  48.710  1.00  0.00            
ATOM   1560  CB  ALA   130      35.670  73.600  47.910  1.00  0.00            
ATOM   1561  HB1 ALA   130      36.470  73.320  47.220  1.00  0.00            
ATOM   1562  HB2 ALA   130      34.710  73.550  47.390  1.00  0.00            
ATOM   1563  HB3 ALA   130      35.840  74.620  48.260  1.00  0.00            
ATOM   1564  C   ALA   130      37.050  72.570  49.800  1.00  0.00            
ATOM   1565  O   ALA   130      37.900  71.770  49.420  1.00  0.00            
ATOM   1566  N   PHE   131      37.260  73.370  50.850  1.00  0.00            
ATOM   1567  H   PHE   131      36.510  73.970  51.160  1.00  0.00            
ATOM   1568  CA  PHE   131      38.460  73.320  51.700  1.00  0.00            
ATOM   1569  HA  PHE   131      39.310  73.080  51.060  1.00  0.00            
ATOM   1570  CB  PHE   131      38.720  74.700  52.310  1.00  0.00            
ATOM   1571  HB1 PHE   131      37.950  74.900  53.070  1.00  0.00            
ATOM   1572  HB2 PHE   131      38.600  75.450  51.530  1.00  0.00            
ATOM   1573  CG  PHE   131      40.100  74.920  52.920  1.00  0.00            
ATOM   1574  CD1 PHE   131      41.250  74.820  52.130  1.00  0.00            
ATOM   1575  HD1 PHE   131      41.170  74.570  51.080  1.00  0.00            
ATOM   1576  CE1 PHE   131      42.520  75.080  52.680  1.00  0.00            
ATOM   1577  HE1 PHE   131      43.400  75.010  52.060  1.00  0.00            
ATOM   1578  CZ  PHE   131      42.640  75.440  54.030  1.00  0.00            
ATOM   1579  HZ  PHE   131      43.620  75.630  54.450  1.00  0.00            
ATOM   1580  CE2 PHE   131      41.490  75.550  54.830  1.00  0.00            
ATOM   1581  HE2 PHE   131      41.580  75.830  55.870  1.00  0.00            
ATOM   1582  CD2 PHE   131      40.230  75.300  54.270  1.00  0.00            
ATOM   1583  HD2 PHE   131      39.360  75.410  54.890  1.00  0.00            
ATOM   1584  C   PHE   131      38.370  72.200  52.750  1.00  0.00            
ATOM   1585  O   PHE   131      39.390  71.570  53.030  1.00  0.00            
ATOM   1586  N   LEU   132      37.170  71.860  53.250  1.00  0.00            
ATOM   1587  H   LEU   132      36.390  72.470  53.050  1.00  0.00            
ATOM   1588  CA  LEU   132      36.950  70.640  54.040  1.00  0.00            
ATOM   1589  HA  LEU   132      37.610  70.650  54.900  1.00  0.00            
ATOM   1590  CB  LEU   132      35.490  70.540  54.540  1.00  0.00            
ATOM   1591  HB1 LEU   132      35.350  69.560  54.990  1.00  0.00            
ATOM   1592  HB2 LEU   132      34.820  70.600  53.680  1.00  0.00            
ATOM   1593  CG  LEU   132      35.080  71.600  55.580  1.00  0.00            
ATOM   1594  HG  LEU   132      35.280  72.590  55.180  1.00  0.00            
ATOM   1595  CD1 LEU   132      33.580  71.510  55.880  1.00  0.00            
ATOM   1596 1HD1 LEU   132      33.300  72.290  56.590  1.00  0.00            
ATOM   1597 2HD1 LEU   132      32.990  71.640  54.980  1.00  0.00            
ATOM   1598 3HD1 LEU   132      33.340  70.540  56.320  1.00  0.00            
ATOM   1599  CD2 LEU   132      35.810  71.430  56.910  1.00  0.00            
ATOM   1600 1HD2 LEU   132      35.450  72.170  57.630  1.00  0.00            
ATOM   1601 2HD2 LEU   132      35.630  70.430  57.310  1.00  0.00            
ATOM   1602 3HD2 LEU   132      36.880  71.570  56.780  1.00  0.00            
ATOM   1603  C   LEU   132      37.330  69.390  53.230  1.00  0.00            
ATOM   1604  O   LEU   132      38.160  68.610  53.680  1.00  0.00            
ATOM   1605  N   PHE   133      36.810  69.240  52.000  1.00  0.00            
ATOM   1606  H   PHE   133      36.110  69.900  51.690  1.00  0.00            
ATOM   1607  CA  PHE   133      37.130  68.090  51.130  1.00  0.00            
ATOM   1608  HA  PHE   133      36.880  67.180  51.670  1.00  0.00            
ATOM   1609  CB  PHE   133      36.270  68.160  49.860  1.00  0.00            
ATOM   1610  HB1 PHE   133      36.500  69.080  49.320  1.00  0.00            
ATOM   1611  HB2 PHE   133      35.220  68.210  50.160  1.00  0.00            
ATOM   1612  CG  PHE   133      36.460  66.970  48.950  1.00  0.00            
ATOM   1613  CD1 PHE   133      35.850  65.740  49.270  1.00  0.00            
ATOM   1614  HD1 PHE   133      35.230  65.660  50.160  1.00  0.00            
ATOM   1615  CE1 PHE   133      36.040  64.620  48.460  1.00  0.00            
ATOM   1616  HE1 PHE   133      35.560  63.680  48.710  1.00  0.00            
ATOM   1617  CZ  PHE   133      36.840  64.710  47.310  1.00  0.00            
ATOM   1618  HZ  PHE   133      36.990  63.840  46.690  1.00  0.00            
ATOM   1619  CE2 PHE   133      37.450  65.930  46.980  1.00  0.00            
ATOM   1620  HE2 PHE   133      38.070  65.990  46.090  1.00  0.00            
ATOM   1621  CD2 PHE   133      37.260  67.060  47.800  1.00  0.00            
ATOM   1622  HD2 PHE   133      37.740  67.990  47.540  1.00  0.00            
ATOM   1623  C   PHE   133      38.630  68.000  50.780  1.00  0.00            
ATOM   1624  O   PHE   133      39.230  66.930  50.880  1.00  0.00            
ATOM   1625  N   SER   134      39.250  69.130  50.410  1.00  0.00            
ATOM   1626  H   SER   134      38.690  69.970  50.320  1.00  0.00            
ATOM   1627  CA  SER   134      40.680  69.220  50.090  1.00  0.00            
ATOM   1628  HA  SER   134      40.900  68.600  49.220  1.00  0.00            
ATOM   1629  CB  SER   134      41.020  70.670  49.740  1.00  0.00            
ATOM   1630  HB1 SER   134      40.880  71.300  50.630  1.00  0.00            
ATOM   1631  HB2 SER   134      40.350  71.020  48.960  1.00  0.00            
ATOM   1632  OG  SER   134      42.340  70.800  49.280  1.00  0.00            
ATOM   1633  HG  SER   134      42.570  71.740  49.200  1.00  0.00            
ATOM   1634  C   SER   134      41.570  68.730  51.240  1.00  0.00            
ATOM   1635  O   SER   134      42.510  67.960  51.040  1.00  0.00            
ATOM   1636  N   ILE   135      41.240  69.130  52.480  1.00  0.00            
ATOM   1637  H   ILE   135      40.440  69.750  52.600  1.00  0.00            
ATOM   1638  CA  ILE   135      41.920  68.650  53.680  1.00  0.00            
ATOM   1639  HA  ILE   135      43.000  68.680  53.480  1.00  0.00            
ATOM   1640  CB  ILE   135      41.650  69.600  54.870  1.00  0.00            
ATOM   1641  HB  ILE   135      40.580  69.780  54.960  1.00  0.00            
ATOM   1642  CG2 ILE   135      42.120  68.990  56.210  1.00  0.00            
ATOM   1643 1HG2 ILE   135      41.920  69.680  57.030  1.00  0.00            
ATOM   1644 2HG2 ILE   135      41.560  68.080  56.420  1.00  0.00            
ATOM   1645 3HG2 ILE   135      43.190  68.780  56.170  1.00  0.00            
ATOM   1646  CG1 ILE   135      42.360  70.940  54.570  1.00  0.00            
ATOM   1647 1HG1 ILE   135      41.780  71.490  53.830  1.00  0.00            
ATOM   1648 2HG1 ILE   135      43.320  70.730  54.130  1.00  0.00            
ATOM   1649  CD  ILE   135      42.630  71.880  55.750  1.00  0.00            
ATOM   1650  HD1 ILE   135      43.010  72.830  55.370  1.00  0.00            
ATOM   1651  HD2 ILE   135      41.730  72.050  56.330  1.00  0.00            
ATOM   1652  HD3 ILE   135      43.390  71.440  56.390  1.00  0.00            
ATOM   1653  C   ILE   135      41.610  67.180  53.940  1.00  0.00            
ATOM   1654  O   ILE   135      42.540  66.380  54.060  1.00  0.00            
ATOM   1655  N   GLU   136      40.330  66.780  53.980  1.00  0.00            
ATOM   1656  H   GLU   136      39.610  67.480  53.830  1.00  0.00            
ATOM   1657  CA  GLU   136      39.890  65.410  54.310  1.00  0.00            
ATOM   1658  HA  GLU   136      40.200  65.190  55.330  1.00  0.00            
ATOM   1659  CB  GLU   136      38.360  65.330  54.240  1.00  0.00            
ATOM   1660  HB1 GLU   136      38.050  64.290  54.190  1.00  0.00            
ATOM   1661  HB2 GLU   136      38.010  65.840  53.340  1.00  0.00            
ATOM   1662  CG  GLU   136      37.720  65.950  55.490  1.00  0.00            
ATOM   1663  HG1 GLU   136      38.240  66.890  55.740  1.00  0.00            
ATOM   1664  HG2 GLU   136      37.880  65.270  56.330  1.00  0.00            
ATOM   1665  CD  GLU   136      36.220  66.250  55.370  1.00  0.00            
ATOM   1666  OE1 GLU   136      35.530  65.750  54.460  1.00  0.00            
ATOM   1667  OE2 GLU   136      35.710  66.960  56.260  1.00  0.00            
ATOM   1668  C   GLU   136      40.520  64.330  53.430  1.00  0.00            
ATOM   1669  O   GLU   136      40.850  63.250  53.940  1.00  0.00            
ATOM   1670  N   VAL   137      40.760  64.620  52.140  1.00  0.00            
ATOM   1671  H   VAL   137      40.440  65.510  51.780  1.00  0.00            
ATOM   1672  CA  VAL   137      41.540  63.730  51.260  1.00  0.00            
ATOM   1673  HA  VAL   137      41.210  62.700  51.430  1.00  0.00            
ATOM   1674  CB  VAL   137      41.330  64.040  49.760  1.00  0.00            
ATOM   1675  HB  VAL   137      41.660  65.060  49.570  1.00  0.00            
ATOM   1676  CG1 VAL   137      42.140  63.060  48.900  1.00  0.00            
ATOM   1677 1HG1 VAL   137      41.830  63.100  47.860  1.00  0.00            
ATOM   1678 2HG1 VAL   137      43.200  63.310  48.960  1.00  0.00            
ATOM   1679 3HG1 VAL   137      41.990  62.040  49.260  1.00  0.00            
ATOM   1680  CG2 VAL   137      39.880  63.920  49.300  1.00  0.00            
ATOM   1681 1HG2 VAL   137      39.790  64.180  48.250  1.00  0.00            
ATOM   1682 2HG2 VAL   137      39.530  62.890  49.430  1.00  0.00            
ATOM   1683 3HG2 VAL   137      39.240  64.600  49.860  1.00  0.00            
ATOM   1684  C   VAL   137      43.030  63.780  51.600  1.00  0.00            
ATOM   1685  O   VAL   137      43.620  62.730  51.870  1.00  0.00            
ATOM   1686  N   GLN   138      43.680  64.950  51.610  1.00  0.00            
ATOM   1687  H   GLN   138      43.150  65.810  51.450  1.00  0.00            
ATOM   1688  CA  GLN   138      45.140  65.040  51.740  1.00  0.00            
ATOM   1689  HA  GLN   138      45.570  64.340  51.020  1.00  0.00            
ATOM   1690  CB  GLN   138      45.630  66.450  51.360  1.00  0.00            
ATOM   1691  HB1 GLN   138      45.180  67.170  52.030  1.00  0.00            
ATOM   1692  HB2 GLN   138      45.290  66.660  50.340  1.00  0.00            
ATOM   1693  CG  GLN   138      47.170  66.570  51.410  1.00  0.00            
ATOM   1694  HG1 GLN   138      47.610  65.760  50.830  1.00  0.00            
ATOM   1695  HG2 GLN   138      47.490  66.450  52.440  1.00  0.00            
ATOM   1696  CD  GLN   138      47.720  67.890  50.870  1.00  0.00            
ATOM   1697  OE1 GLN   138      47.490  68.300  49.750  1.00  0.00            
ATOM   1698  NE2 GLN   138      48.510  68.600  51.640  1.00  0.00            
ATOM   1699 1HE2 GLN   138      48.710  68.300  52.600  1.00  0.00            
ATOM   1700 2HE2 GLN   138      48.800  69.490  51.300  1.00  0.00            
ATOM   1701  C   GLN   138      45.660  64.580  53.130  1.00  0.00            
ATOM   1702  O   GLN   138      46.760  64.030  53.220  1.00  0.00            
ATOM   1703  N   VAL   139      44.860  64.760  54.190  1.00  0.00            
ATOM   1704  H   VAL   139      43.980  65.230  54.060  1.00  0.00            
ATOM   1705  CA  VAL   139      45.160  64.230  55.540  1.00  0.00            
ATOM   1706  HA  VAL   139      46.240  64.180  55.640  1.00  0.00            
ATOM   1707  CB  VAL   139      44.690  65.160  56.680  1.00  0.00            
ATOM   1708  HB  VAL   139      45.110  64.780  57.610  1.00  0.00            
ATOM   1709  CG1 VAL   139      45.240  66.580  56.490  1.00  0.00            
ATOM   1710 1HG1 VAL   139      45.020  67.180  57.380  1.00  0.00            
ATOM   1711 2HG1 VAL   139      46.310  66.540  56.340  1.00  0.00            
ATOM   1712 3HG1 VAL   139      44.780  67.060  55.620  1.00  0.00            
ATOM   1713  CG2 VAL   139      43.170  65.240  56.860  1.00  0.00            
ATOM   1714 1HG2 VAL   139      42.940  65.230  57.920  1.00  0.00            
ATOM   1715 2HG2 VAL   139      42.770  66.160  56.460  1.00  0.00            
ATOM   1716 3HG2 VAL   139      42.660  64.410  56.370  1.00  0.00            
ATOM   1717  C   VAL   139      44.690  62.780  55.760  1.00  0.00            
ATOM   1718  O   VAL   139      44.920  62.230  56.830  1.00  0.00            
ATOM   1719  N   THR   140      44.060  62.190  54.730  1.00  0.00            
ATOM   1720  H   THR   140      43.950  62.740  53.890  1.00  0.00            
ATOM   1721  CA  THR   140      43.630  60.780  54.610  1.00  0.00            
ATOM   1722  HA  THR   140      43.040  60.760  53.690  1.00  0.00            
ATOM   1723  CB  THR   140      44.790  59.810  54.320  1.00  0.00            
ATOM   1724  HB  THR   140      44.390  58.830  54.090  1.00  0.00            
ATOM   1725  CG2 THR   140      45.600  60.310  53.120  1.00  0.00            
ATOM   1726 1HG2 THR   140      46.380  59.600  52.880  1.00  0.00            
ATOM   1727 2HG2 THR   140      44.940  60.420  52.260  1.00  0.00            
ATOM   1728 3HG2 THR   140      46.060  61.270  53.350  1.00  0.00            
ATOM   1729  OG1 THR   140      45.700  59.680  55.390  1.00  0.00            
ATOM   1730  HG1 THR   140      46.260  58.910  55.190  1.00  0.00            
ATOM   1731  C   THR   140      42.630  60.290  55.660  1.00  0.00            
ATOM   1732  O   THR   140      42.680  59.160  56.140  1.00  0.00            
ATOM   1733  N   ILE   141      41.670  61.170  55.970  1.00  0.00            
ATOM   1734  H   ILE   141      41.680  62.050  55.480  1.00  0.00            
ATOM   1735  CA  ILE   141      40.590  60.950  56.970  1.00  0.00            
ATOM   1736  HA  ILE   141      40.810  60.030  57.500  1.00  0.00            
ATOM   1737  CB  ILE   141      40.590  62.100  58.010  1.00  0.00            
ATOM   1738  HB  ILE   141      40.300  63.030  57.510  1.00  0.00            
ATOM   1739  CG2 ILE   141      39.590  61.830  59.150  1.00  0.00            
ATOM   1740 1HG2 ILE   141      39.520  62.690  59.810  1.00  0.00            
ATOM   1741 2HG2 ILE   141      38.590  61.670  58.750  1.00  0.00            
ATOM   1742 3HG2 ILE   141      39.900  60.960  59.720  1.00  0.00            
ATOM   1743  CG1 ILE   141      42.010  62.280  58.600  1.00  0.00            
ATOM   1744 1HG1 ILE   141      42.660  62.640  57.820  1.00  0.00            
ATOM   1745 2HG1 ILE   141      42.380  61.310  58.920  1.00  0.00            
ATOM   1746  CD  ILE   141      42.130  63.260  59.760  1.00  0.00            
ATOM   1747  HD1 ILE   141      43.190  63.450  59.960  1.00  0.00            
ATOM   1748  HD2 ILE   141      41.630  64.200  59.520  1.00  0.00            
ATOM   1749  HD3 ILE   141      41.680  62.830  60.650  1.00  0.00            
ATOM   1750  C   ILE   141      39.220  60.740  56.300  1.00  0.00            
ATOM   1751  O   ILE   141      38.380  60.050  56.860  1.00  0.00            
ATOM   1752  N   GLY   142      39.000  61.280  55.090  1.00  0.00            
ATOM   1753  H   GLY   142      39.730  61.860  54.690  1.00  0.00            
ATOM   1754  CA  GLY   142      37.920  60.870  54.190  1.00  0.00            
ATOM   1755  HA1 GLY   142      38.110  59.850  53.860  1.00  0.00            
ATOM   1756  HA2 GLY   142      37.930  61.510  53.310  1.00  0.00            
ATOM   1757  C   GLY   142      36.500  60.900  54.780  1.00  0.00            
ATOM   1758  O   GLY   142      35.820  59.880  54.770  1.00  0.00            
ATOM   1759  N   PHE   143      36.050  62.020  55.330  1.00  0.00            
ATOM   1760  H   PHE   143      36.610  62.860  55.270  1.00  0.00            
ATOM   1761  CA  PHE   143      34.920  62.010  56.270  1.00  0.00            
ATOM   1762  HA  PHE   143      35.010  61.070  56.820  1.00  0.00            
ATOM   1763  CB  PHE   143      35.090  63.110  57.320  1.00  0.00            
ATOM   1764  HB1 PHE   143      34.640  64.040  56.980  1.00  0.00            
ATOM   1765  HB2 PHE   143      36.150  63.290  57.490  1.00  0.00            
ATOM   1766  CG  PHE   143      34.470  62.670  58.640  1.00  0.00            
ATOM   1767  CD1 PHE   143      35.290  62.040  59.590  1.00  0.00            
ATOM   1768  HD1 PHE   143      36.350  61.930  59.420  1.00  0.00            
ATOM   1769  CE1 PHE   143      34.720  61.520  60.770  1.00  0.00            
ATOM   1770  HE1 PHE   143      35.350  61.020  61.480  1.00  0.00            
ATOM   1771  CZ  PHE   143      33.350  61.620  60.990  1.00  0.00            
ATOM   1772  HZ  PHE   143      32.930  61.190  61.890  1.00  0.00            
ATOM   1773  CE2 PHE   143      32.530  62.230  60.030  1.00  0.00            
ATOM   1774  HE2 PHE   143      31.460  62.270  60.180  1.00  0.00            
ATOM   1775  CD2 PHE   143      33.090  62.760  58.860  1.00  0.00            
ATOM   1776  HD2 PHE   143      32.440  63.220  58.130  1.00  0.00            
ATOM   1777  C   PHE   143      33.510  61.950  55.640  1.00  0.00            
ATOM   1778  O   PHE   143      32.730  62.910  55.710  1.00  0.00            
ATOM   1779  N   GLY   144      33.140  60.810  55.050  1.00  0.00            
ATOM   1780  H   GLY   144      33.910  60.160  54.890  1.00  0.00            
ATOM   1781  CA  GLY   144      31.830  60.150  55.150  1.00  0.00            
ATOM   1782  HA1 GLY   144      31.630  60.000  56.220  1.00  0.00            
ATOM   1783  HA2 GLY   144      31.920  59.160  54.710  1.00  0.00            
ATOM   1784  C   GLY   144      30.560  60.790  54.560  1.00  0.00            
ATOM   1785  O   GLY   144      29.610  60.060  54.280  1.00  0.00            
ATOM   1786  N   GLY   145      30.500  62.110  54.360  1.00  0.00            
ATOM   1787  H   GLY   145      31.290  62.640  54.720  1.00  0.00            
ATOM   1788  CA  GLY   145      29.310  62.860  53.930  1.00  0.00            
ATOM   1789  HA1 GLY   145      28.890  63.360  54.810  1.00  0.00            
ATOM   1790  HA2 GLY   145      28.560  62.180  53.540  1.00  0.00            
ATOM   1791  C   GLY   145      29.570  63.920  52.860  1.00  0.00            
ATOM   1792  O   GLY   145      28.720  64.770  52.580  1.00  0.00            
ATOM   1793  N   ARG   146      30.780  63.900  52.290  1.00  0.00            
ATOM   1794  H   ARG   146      31.410  63.190  52.620  1.00  0.00            
ATOM   1795  CA  ARG   146      31.270  64.790  51.230  1.00  0.00            
ATOM   1796  HA  ARG   146      30.440  65.340  50.790  1.00  0.00            
ATOM   1797  CB  ARG   146      32.290  65.830  51.790  1.00  0.00            
ATOM   1798  HB1 ARG   146      32.510  66.530  50.990  1.00  0.00            
ATOM   1799  HB2 ARG   146      33.220  65.330  52.040  1.00  0.00            
ATOM   1800  CG  ARG   146      31.850  66.640  53.020  1.00  0.00            
ATOM   1801  HG1 ARG   146      30.820  66.980  52.890  1.00  0.00            
ATOM   1802  HG2 ARG   146      32.480  67.530  53.070  1.00  0.00            
ATOM   1803  CD  ARG   146      31.980  65.870  54.350  1.00  0.00            
ATOM   1804  HD1 ARG   146      32.450  64.900  54.160  1.00  0.00            
ATOM   1805  HD2 ARG   146      30.990  65.680  54.760  1.00  0.00            
ATOM   1806  NE  ARG   146      32.830  66.570  55.330  1.00  0.00            
ATOM   1807  HE  ARG   146      33.840  66.530  55.170  1.00  0.00            
ATOM   1808  CZ  ARG   146      32.440  67.230  56.410  1.00  0.00            
ATOM   1809  NH1 ARG   146      31.220  67.250  56.860  1.00  0.00            
ATOM   1810 1HH1 ARG   146      30.510  66.680  56.440  1.00  0.00            
ATOM   1811 2HH1 ARG   146      30.990  67.850  57.640  1.00  0.00            
ATOM   1812  NH2 ARG   146      33.310  67.890  57.100  1.00  0.00            
ATOM   1813 1HH2 ARG   146      34.290  67.770  56.860  1.00  0.00            
ATOM   1814 2HH2 ARG   146      33.020  68.330  57.970  1.00  0.00            
ATOM   1815  C   ARG   146      31.880  63.910  50.130  1.00  0.00            
ATOM   1816  O   ARG   146      33.090  63.740  50.080  1.00  0.00            
ATOM   1817  N   MET   147      31.030  63.210  49.380  1.00  0.00            
ATOM   1818  H   MET   147      30.050  63.450  49.390  1.00  0.00            
ATOM   1819  CA  MET   147      31.390  61.970  48.660  1.00  0.00            
ATOM   1820  HA  MET   147      32.330  61.600  49.070  1.00  0.00            
ATOM   1821  CB  MET   147      30.320  60.880  48.840  1.00  0.00            
ATOM   1822  HB1 MET   147      30.800  59.920  48.690  1.00  0.00            
ATOM   1823  HB2 MET   147      29.570  60.980  48.060  1.00  0.00            
ATOM   1824  CG  MET   147      29.580  60.870  50.200  1.00  0.00            
ATOM   1825  HG1 MET   147      28.870  61.690  50.200  1.00  0.00            
ATOM   1826  HG2 MET   147      30.270  61.040  51.020  1.00  0.00            
ATOM   1827  SD  MET   147      28.650  59.340  50.530  1.00  0.00            
ATOM   1828  CE  MET   147      30.010  58.180  50.900  1.00  0.00            
ATOM   1829  HE1 MET   147      29.600  57.190  51.100  1.00  0.00            
ATOM   1830  HE2 MET   147      30.690  58.110  50.050  1.00  0.00            
ATOM   1831  HE3 MET   147      30.550  58.520  51.790  1.00  0.00            
ATOM   1832  C   MET   147      31.620  62.200  47.160  1.00  0.00            
ATOM   1833  O   MET   147      30.800  62.870  46.530  1.00  0.00            
ATOM   1834  N   MET   148      32.650  61.600  46.560  1.00  0.00            
ATOM   1835  H   MET   148      33.330  61.090  47.120  1.00  0.00            
ATOM   1836  CA  MET   148      32.850  61.670  45.110  1.00  0.00            
ATOM   1837  HA  MET   148      32.590  62.680  44.810  1.00  0.00            
ATOM   1838  CB  MET   148      34.330  61.480  44.730  1.00  0.00            
ATOM   1839  HB1 MET   148      34.660  60.490  45.060  1.00  0.00            
ATOM   1840  HB2 MET   148      34.940  62.240  45.240  1.00  0.00            
ATOM   1841  CG  MET   148      34.530  61.610  43.210  1.00  0.00            
ATOM   1842  HG1 MET   148      34.160  62.590  42.900  1.00  0.00            
ATOM   1843  HG2 MET   148      33.930  60.850  42.720  1.00  0.00            
ATOM   1844  SD  MET   148      36.210  61.450  42.540  1.00  0.00            
ATOM   1845  CE  MET   148      36.710  59.910  43.340  1.00  0.00            
ATOM   1846  HE1 MET   148      37.560  59.480  42.820  1.00  0.00            
ATOM   1847  HE2 MET   148      36.980  60.110  44.380  1.00  0.00            
ATOM   1848  HE3 MET   148      35.880  59.210  43.320  1.00  0.00            
ATOM   1849  C   MET   148      31.930  60.700  44.340  1.00  0.00            
ATOM   1850  O   MET   148      31.910  59.490  44.630  1.00  0.00            
ATOM   1851  N   THR   149      31.260  61.220  43.310  1.00  0.00            
ATOM   1852  H   THR   149      31.370  62.220  43.140  1.00  0.00            
ATOM   1853  CA  THR   149      30.370  60.470  42.390  1.00  0.00            
ATOM   1854  HA  THR   149      30.410  59.420  42.690  1.00  0.00            
ATOM   1855  CB  THR   149      28.890  60.920  42.480  1.00  0.00            
ATOM   1856  HB  THR   149      28.650  61.550  41.630  1.00  0.00            
ATOM   1857  CG2 THR   149      27.960  59.700  42.490  1.00  0.00            
ATOM   1858 1HG2 THR   149      26.930  60.020  42.640  1.00  0.00            
ATOM   1859 2HG2 THR   149      28.030  59.180  41.540  1.00  0.00            
ATOM   1860 3HG2 THR   149      28.240  59.030  43.290  1.00  0.00            
ATOM   1861  OG1 THR   149      28.590  61.640  43.660  1.00  0.00            
ATOM   1862  HG1 THR   149      28.840  62.560  43.480  1.00  0.00            
ATOM   1863  C   THR   149      30.870  60.510  40.940  1.00  0.00            
ATOM   1864  O   THR   149      31.760  61.290  40.590  1.00  0.00            
ATOM   1865  N   GLU   150      30.350  59.650  40.070  1.00  0.00            
ATOM   1866  H   GLU   150      29.550  59.100  40.370  1.00  0.00            
ATOM   1867  CA  GLU   150      31.030  59.160  38.850  1.00  0.00            
ATOM   1868  HA  GLU   150      32.100  59.180  39.020  1.00  0.00            
ATOM   1869  CB  GLU   150      30.630  57.690  38.590  1.00  0.00            
ATOM   1870  HB1 GLU   150      31.290  57.270  37.840  1.00  0.00            
ATOM   1871  HB2 GLU   150      29.620  57.690  38.190  1.00  0.00            
ATOM   1872  CG  GLU   150      30.660  56.790  39.840  1.00  0.00            
ATOM   1873  HG1 GLU   150      30.040  57.210  40.630  1.00  0.00            
ATOM   1874  HG2 GLU   150      31.690  56.740  40.200  1.00  0.00            
ATOM   1875  CD  GLU   150      30.140  55.390  39.530  1.00  0.00            
ATOM   1876  OE1 GLU   150      29.020  55.270  38.980  1.00  0.00            
ATOM   1877  OE2 GLU   150      30.830  54.410  39.870  1.00  0.00            
ATOM   1878  C   GLU   150      30.770  59.990  37.570  1.00  0.00            
ATOM   1879  O   GLU   150      31.100  59.560  36.460  1.00  0.00            
ATOM   1880  N   GLU   151      30.120  61.140  37.690  1.00  0.00            
ATOM   1881  H   GLU   151      29.870  61.450  38.620  1.00  0.00            
ATOM   1882  CA  GLU   151      29.590  61.900  36.540  1.00  0.00            
ATOM   1883  HA  GLU   151      29.160  61.190  35.830  1.00  0.00            
ATOM   1884  CB  GLU   151      28.460  62.840  37.010  1.00  0.00            
ATOM   1885  HB1 GLU   151      28.060  63.370  36.150  1.00  0.00            
ATOM   1886  HB2 GLU   151      28.890  63.580  37.680  1.00  0.00            
ATOM   1887  CG  GLU   151      27.300  62.150  37.740  1.00  0.00            
ATOM   1888  HG1 GLU   151      26.560  62.910  37.990  1.00  0.00            
ATOM   1889  HG2 GLU   151      27.670  61.730  38.680  1.00  0.00            
ATOM   1890  CD  GLU   151      26.590  61.050  36.930  1.00  0.00            
ATOM   1891  OE1 GLU   151      26.640  61.060  35.680  1.00  0.00            
ATOM   1892  OE2 GLU   151      25.990  60.150  37.560  1.00  0.00            
ATOM   1893  C   GLU   151      30.650  62.690  35.750  1.00  0.00            
ATOM   1894  O   GLU   151      30.370  63.200  34.670  1.00  0.00            
ATOM   1895  N   CYS   152      31.870  62.820  36.280  1.00  0.00            
ATOM   1896  H   CYS   152      32.040  62.360  37.170  1.00  0.00            
ATOM   1897  CA  CYS   152      32.910  63.720  35.780  1.00  0.00            
ATOM   1898  HA  CYS   152      32.680  63.990  34.750  1.00  0.00            
ATOM   1899  CB  CYS   152      32.840  65.020  36.600  1.00  0.00            
ATOM   1900  HB1 CYS   152      31.960  65.570  36.270  1.00  0.00            
ATOM   1901  HB2 CYS   152      33.710  65.630  36.390  1.00  0.00            
ATOM   1902  SG  CYS   152      32.670  64.830  38.390  1.00  0.00            
ATOM   1903  C   CYS   152      34.310  63.070  35.830  1.00  0.00            
ATOM   1904  O   CYS   152      34.850  62.880  36.920  1.00  0.00            
ATOM   1905  N   PRO   153      34.960  62.750  34.690  1.00  0.00            
ATOM   1906  CD  PRO   153      34.500  62.920  33.320  1.00  0.00            
ATOM   1907  HD1 PRO   153      34.100  63.920  33.150  1.00  0.00            
ATOM   1908  HD2 PRO   153      33.740  62.170  33.100  1.00  0.00            
ATOM   1909  CG  PRO   153      35.720  62.700  32.430  1.00  0.00            
ATOM   1910  HG1 PRO   153      36.270  63.640  32.310  1.00  0.00            
ATOM   1911  HG2 PRO   153      35.450  62.290  31.460  1.00  0.00            
ATOM   1912  CB  PRO   153      36.560  61.720  33.250  1.00  0.00            
ATOM   1913  HB1 PRO   153      37.620  61.780  32.990  1.00  0.00            
ATOM   1914  HB2 PRO   153      36.200  60.700  33.080  1.00  0.00            
ATOM   1915  CA  PRO   153      36.290  62.120  34.700  1.00  0.00            
ATOM   1916  HA  PRO   153      36.280  61.220  35.320  1.00  0.00            
ATOM   1917  C   PRO   153      37.380  63.060  35.260  1.00  0.00            
ATOM   1918  O   PRO   153      38.330  62.590  35.900  1.00  0.00            
ATOM   1919  N   LEU   154      37.180  64.380  35.120  1.00  0.00            
ATOM   1920  H   LEU   154      36.380  64.660  34.590  1.00  0.00            
ATOM   1921  CA  LEU   154      38.010  65.440  35.710  1.00  0.00            
ATOM   1922  HA  LEU   154      39.050  65.260  35.420  1.00  0.00            
ATOM   1923  CB  LEU   154      37.550  66.800  35.150  1.00  0.00            
ATOM   1924  HB1 LEU   154      38.090  67.590  35.670  1.00  0.00            
ATOM   1925  HB2 LEU   154      36.490  66.930  35.400  1.00  0.00            
ATOM   1926  CG  LEU   154      37.730  67.010  33.640  1.00  0.00            
ATOM   1927  HG  LEU   154      37.200  66.240  33.090  1.00  0.00            
ATOM   1928  CD1 LEU   154      37.160  68.370  33.240  1.00  0.00            
ATOM   1929 1HD1 LEU   154      37.270  68.520  32.160  1.00  0.00            
ATOM   1930 2HD1 LEU   154      36.100  68.410  33.490  1.00  0.00            
ATOM   1931 3HD1 LEU   154      37.680  69.170  33.760  1.00  0.00            
ATOM   1932  CD2 LEU   154      39.210  66.990  33.230  1.00  0.00            
ATOM   1933 1HD2 LEU   154      39.290  67.200  32.160  1.00  0.00            
ATOM   1934 2HD2 LEU   154      39.770  67.740  33.780  1.00  0.00            
ATOM   1935 3HD2 LEU   154      39.630  66.000  33.400  1.00  0.00            
ATOM   1936  C   LEU   154      38.010  65.460  37.250  1.00  0.00            
ATOM   1937  O   LEU   154      38.780  66.220  37.830  1.00  0.00            
ATOM   1938  N   ALA   155      37.170  64.650  37.910  1.00  0.00            
ATOM   1939  H   ALA   155      36.520  64.090  37.390  1.00  0.00            
ATOM   1940  CA  ALA   155      37.280  64.390  39.350  1.00  0.00            
ATOM   1941  HA  ALA   155      37.630  65.300  39.840  1.00  0.00            
ATOM   1942  CB  ALA   155      35.890  64.070  39.910  1.00  0.00            
ATOM   1943  HB1 ALA   155      35.960  63.920  40.990  1.00  0.00            
ATOM   1944  HB2 ALA   155      35.220  64.900  39.720  1.00  0.00            
ATOM   1945  HB3 ALA   155      35.490  63.160  39.460  1.00  0.00            
ATOM   1946  C   ALA   155      38.310  63.290  39.640  1.00  0.00            
ATOM   1947  O   ALA   155      39.260  63.520  40.390  1.00  0.00            
ATOM   1948  N   ILE   156      38.180  62.110  39.010  1.00  0.00            
ATOM   1949  H   ILE   156      37.410  62.000  38.370  1.00  0.00            
ATOM   1950  CA  ILE   156      39.050  60.950  39.280  1.00  0.00            
ATOM   1951  HA  ILE   156      39.010  60.730  40.340  1.00  0.00            
ATOM   1952  CB  ILE   156      38.570  59.680  38.520  1.00  0.00            
ATOM   1953  HB  ILE   156      38.540  59.890  37.450  1.00  0.00            
ATOM   1954  CG2 ILE   156      39.520  58.490  38.760  1.00  0.00            
ATOM   1955 1HG2 ILE   156      39.180  57.620  38.200  1.00  0.00            
ATOM   1956 2HG2 ILE   156      40.520  58.720  38.400  1.00  0.00            
ATOM   1957 3HG2 ILE   156      39.560  58.250  39.820  1.00  0.00            
ATOM   1958  CG1 ILE   156      37.140  59.320  38.990  1.00  0.00            
ATOM   1959 1HG1 ILE   156      36.490  60.150  38.740  1.00  0.00            
ATOM   1960 2HG1 ILE   156      37.130  59.200  40.070  1.00  0.00            
ATOM   1961  CD  ILE   156      36.530  58.060  38.350  1.00  0.00            
ATOM   1962  HD1 ILE   156      35.480  57.990  38.630  1.00  0.00            
ATOM   1963  HD2 ILE   156      36.610  58.110  37.260  1.00  0.00            
ATOM   1964  HD3 ILE   156      37.040  57.160  38.710  1.00  0.00            
ATOM   1965  C   ILE   156      40.520  61.260  38.950  1.00  0.00            
ATOM   1966  O   ILE   156      41.400  60.990  39.760  1.00  0.00            
ATOM   1967  N   THR   157      40.800  61.910  37.810  1.00  0.00            
ATOM   1968  H   THR   157      40.040  62.170  37.180  1.00  0.00            
ATOM   1969  CA  THR   157      42.180  62.250  37.440  1.00  0.00            
ATOM   1970  HA  THR   157      42.790  61.350  37.550  1.00  0.00            
ATOM   1971  CB  THR   157      42.320  62.680  35.970  1.00  0.00            
ATOM   1972  HB  THR   157      43.380  62.830  35.760  1.00  0.00            
ATOM   1973  CG2 THR   157      41.800  61.620  35.010  1.00  0.00            
ATOM   1974 1HG2 THR   157      42.000  61.930  33.980  1.00  0.00            
ATOM   1975 2HG2 THR   157      42.300  60.670  35.200  1.00  0.00            
ATOM   1976 3HG2 THR   157      40.720  61.500  35.130  1.00  0.00            
ATOM   1977  OG1 THR   157      41.640  63.880  35.710  1.00  0.00            
ATOM   1978  HG1 THR   157      41.990  64.180  34.850  1.00  0.00            
ATOM   1979  C   THR   157      42.810  63.300  38.360  1.00  0.00            
ATOM   1980  O   THR   157      44.040  63.400  38.410  1.00  0.00            
ATOM   1981  N   VAL   158      42.000  64.030  39.130  1.00  0.00            
ATOM   1982  H   VAL   158      41.000  63.880  39.050  1.00  0.00            
ATOM   1983  CA  VAL   158      42.470  64.980  40.150  1.00  0.00            
ATOM   1984  HA  VAL   158      43.500  65.250  39.910  1.00  0.00            
ATOM   1985  CB  VAL   158      41.670  66.280  40.130  1.00  0.00            
ATOM   1986  HB  VAL   158      40.630  66.080  40.360  1.00  0.00            
ATOM   1987  CG1 VAL   158      42.240  67.290  41.130  1.00  0.00            
ATOM   1988 1HG1 VAL   158      41.630  68.200  41.140  1.00  0.00            
ATOM   1989 2HG1 VAL   158      42.210  66.900  42.150  1.00  0.00            
ATOM   1990 3HG1 VAL   158      43.270  67.540  40.880  1.00  0.00            
ATOM   1991  CG2 VAL   158      41.750  66.940  38.740  1.00  0.00            
ATOM   1992 1HG2 VAL   158      41.150  67.850  38.740  1.00  0.00            
ATOM   1993 2HG2 VAL   158      42.790  67.170  38.490  1.00  0.00            
ATOM   1994 3HG2 VAL   158      41.350  66.270  37.980  1.00  0.00            
ATOM   1995  C   VAL   158      42.520  64.350  41.540  1.00  0.00            
ATOM   1996  O   VAL   158      43.440  64.680  42.280  1.00  0.00            
ATOM   1997  N   LEU   159      41.660  63.380  41.890  1.00  0.00            
ATOM   1998  H   LEU   159      40.870  63.180  41.290  1.00  0.00            
ATOM   1999  CA  LEU   159      41.840  62.580  43.120  1.00  0.00            
ATOM   2000  HA  LEU   159      41.890  63.260  43.970  1.00  0.00            
ATOM   2001  CB  LEU   159      40.680  61.590  43.320  1.00  0.00            
ATOM   2002  HB1 LEU   159      40.730  60.830  42.530  1.00  0.00            
ATOM   2003  HB2 LEU   159      39.730  62.110  43.220  1.00  0.00            
ATOM   2004  CG  LEU   159      40.760  60.910  44.710  1.00  0.00            
ATOM   2005  HG  LEU   159      41.800  60.840  45.020  1.00  0.00            
ATOM   2006  CD1 LEU   159      40.010  61.700  45.770  1.00  0.00            
ATOM   2007 1HD1 LEU   159      40.180  61.260  46.750  1.00  0.00            
ATOM   2008 2HD1 LEU   159      40.340  62.740  45.780  1.00  0.00            
ATOM   2009 3HD1 LEU   159      38.940  61.680  45.570  1.00  0.00            
ATOM   2010  CD2 LEU   159      40.230  59.480  44.680  1.00  0.00            
ATOM   2011 1HD2 LEU   159      40.370  59.020  45.660  1.00  0.00            
ATOM   2012 2HD2 LEU   159      39.160  59.480  44.450  1.00  0.00            
ATOM   2013 3HD2 LEU   159      40.760  58.900  43.930  1.00  0.00            
ATOM   2014  C   LEU   159      43.180  61.830  43.030  1.00  0.00            
ATOM   2015  O   LEU   159      43.970  61.860  43.970  1.00  0.00            
ATOM   2016  N   ILE   160      43.460  61.240  41.860  1.00  0.00            
ATOM   2017  H   ILE   160      42.720  61.240  41.160  1.00  0.00            
ATOM   2018  CA  ILE   160      44.740  60.630  41.520  1.00  0.00            
ATOM   2019  HA  ILE   160      44.940  59.810  42.200  1.00  0.00            
ATOM   2020  CB  ILE   160      44.660  60.070  40.080  1.00  0.00            
ATOM   2021  HB  ILE   160      44.160  60.810  39.450  1.00  0.00            
ATOM   2022  CG2 ILE   160      46.050  59.810  39.470  1.00  0.00            
ATOM   2023 1HG2 ILE   160      45.960  59.300  38.520  1.00  0.00            
ATOM   2024 2HG2 ILE   160      46.560  60.750  39.300  1.00  0.00            
ATOM   2025 3HG2 ILE   160      46.640  59.210  40.160  1.00  0.00            
ATOM   2026  CG1 ILE   160      43.790  58.780  40.100  1.00  0.00            
ATOM   2027 1HG1 ILE   160      42.890  58.960  40.670  1.00  0.00            
ATOM   2028 2HG1 ILE   160      44.340  57.990  40.590  1.00  0.00            
ATOM   2029  CD  ILE   160      43.350  58.290  38.710  1.00  0.00            
ATOM   2030  HD1 ILE   160      42.660  57.460  38.830  1.00  0.00            
ATOM   2031  HD2 ILE   160      42.860  59.090  38.170  1.00  0.00            
ATOM   2032  HD3 ILE   160      44.210  57.940  38.140  1.00  0.00            
ATOM   2033  C   ILE   160      45.890  61.640  41.690  1.00  0.00            
ATOM   2034  O   ILE   160      46.840  61.350  42.410  1.00  0.00            
ATOM   2035  N   LEU   161      45.790  62.830  41.100  1.00  0.00            
ATOM   2036  H   LEU   161      44.990  63.030  40.510  1.00  0.00            
ATOM   2037  CA  LEU   161      46.850  63.850  41.210  1.00  0.00            
ATOM   2038  HA  LEU   161      47.790  63.380  40.900  1.00  0.00            
ATOM   2039  CB  LEU   161      46.540  65.000  40.240  1.00  0.00            
ATOM   2040  HB1 LEU   161      45.610  65.460  40.550  1.00  0.00            
ATOM   2041  HB2 LEU   161      46.420  64.610  39.230  1.00  0.00            
ATOM   2042  CG  LEU   161      47.630  66.090  40.220  1.00  0.00            
ATOM   2043  HG  LEU   161      47.780  66.490  41.220  1.00  0.00            
ATOM   2044  CD1 LEU   161      48.970  65.580  39.680  1.00  0.00            
ATOM   2045 1HD1 LEU   161      49.680  66.410  39.620  1.00  0.00            
ATOM   2046 2HD1 LEU   161      49.380  64.830  40.350  1.00  0.00            
ATOM   2047 3HD1 LEU   161      48.840  65.160  38.680  1.00  0.00            
ATOM   2048  CD2 LEU   161      47.170  67.240  39.330  1.00  0.00            
ATOM   2049 1HD2 LEU   161      47.890  68.060  39.400  1.00  0.00            
ATOM   2050 2HD2 LEU   161      47.090  66.910  38.300  1.00  0.00            
ATOM   2051 3HD2 LEU   161      46.200  67.610  39.660  1.00  0.00            
ATOM   2052  C   LEU   161      47.040  64.350  42.650  1.00  0.00            
ATOM   2053  O   LEU   161      48.170  64.530  43.080  1.00  0.00            
ATOM   2054  N   GLN   162      45.960  64.550  43.400  1.00  0.00            
ATOM   2055  H   GLN   162      45.050  64.380  42.980  1.00  0.00            
ATOM   2056  CA  GLN   162      45.990  64.970  44.800  1.00  0.00            
ATOM   2057  HA  GLN   162      46.610  65.860  44.870  1.00  0.00            
ATOM   2058  CB  GLN   162      44.560  65.340  45.230  1.00  0.00            
ATOM   2059  HB1 GLN   162      43.930  64.450  45.200  1.00  0.00            
ATOM   2060  HB2 GLN   162      44.160  66.070  44.520  1.00  0.00            
ATOM   2061  CG  GLN   162      44.490  65.980  46.630  1.00  0.00            
ATOM   2062  HG1 GLN   162      45.190  66.810  46.700  1.00  0.00            
ATOM   2063  HG2 GLN   162      44.750  65.230  47.380  1.00  0.00            
ATOM   2064  CD  GLN   162      43.080  66.500  46.910  1.00  0.00            
ATOM   2065  OE1 GLN   162      42.810  67.680  46.960  1.00  0.00            
ATOM   2066  NE2 GLN   162      42.100  65.630  47.050  1.00  0.00            
ATOM   2067 1HE2 GLN   162      42.300  64.650  47.050  1.00  0.00            
ATOM   2068 2HE2 GLN   162      41.190  65.990  47.280  1.00  0.00            
ATOM   2069  C   GLN   162      46.630  63.900  45.680  1.00  0.00            
ATOM   2070  O   GLN   162      47.530  64.220  46.440  1.00  0.00            
ATOM   2071  N   ASN   163      46.270  62.630  45.500  1.00  0.00            
ATOM   2072  H   ASN   163      45.510  62.430  44.850  1.00  0.00            
ATOM   2073  CA  ASN   163      46.850  61.490  46.230  1.00  0.00            
ATOM   2074  HA  ASN   163      46.940  61.780  47.280  1.00  0.00            
ATOM   2075  CB  ASN   163      45.860  60.320  46.150  1.00  0.00            
ATOM   2076  HB1 ASN   163      46.330  59.420  46.510  1.00  0.00            
ATOM   2077  HB2 ASN   163      45.570  60.140  45.110  1.00  0.00            
ATOM   2078  CG  ASN   163      44.620  60.530  47.010  1.00  0.00            
ATOM   2079  OD1 ASN   163      44.560  61.410  47.850  1.00  0.00            
ATOM   2080  ND2 ASN   163      43.610  59.720  46.840  1.00  0.00            
ATOM   2081 1HD2 ASN   163      43.650  58.990  46.150  1.00  0.00            
ATOM   2082 2HD2 ASN   163      42.810  59.870  47.430  1.00  0.00            
ATOM   2083  C   ASN   163      48.280  61.140  45.790  1.00  0.00            
ATOM   2084  O   ASN   163      49.000  60.460  46.530  1.00  0.00            
ATOM   2085  N   ILE   164      48.740  61.630  44.630  1.00  0.00            
ATOM   2086  H   ILE   164      48.060  62.050  44.010  1.00  0.00            
ATOM   2087  CA  ILE   164      50.150  61.630  44.250  1.00  0.00            
ATOM   2088  HA  ILE   164      50.630  60.720  44.620  1.00  0.00            
ATOM   2089  CB  ILE   164      50.270  61.620  42.700  1.00  0.00            
ATOM   2090  HB  ILE   164      49.600  62.380  42.300  1.00  0.00            
ATOM   2091  CG2 ILE   164      51.700  61.980  42.230  1.00  0.00            
ATOM   2092 1HG2 ILE   164      51.770  61.900  41.140  1.00  0.00            
ATOM   2093 2HG2 ILE   164      51.930  63.010  42.490  1.00  0.00            
ATOM   2094 3HG2 ILE   164      52.430  61.320  42.690  1.00  0.00            
ATOM   2095  CG1 ILE   164      49.850  60.240  42.140  1.00  0.00            
ATOM   2096 1HG1 ILE   164      48.960  59.890  42.660  1.00  0.00            
ATOM   2097 2HG1 ILE   164      50.640  59.510  42.320  1.00  0.00            
ATOM   2098  CD  ILE   164      49.530  60.250  40.640  1.00  0.00            
ATOM   2099  HD1 ILE   164      49.170  59.270  40.350  1.00  0.00            
ATOM   2100  HD2 ILE   164      48.770  60.990  40.430  1.00  0.00            
ATOM   2101  HD3 ILE   164      50.430  60.480  40.070  1.00  0.00            
ATOM   2102  C   ILE   164      50.890  62.800  44.920  1.00  0.00            
ATOM   2103  O   ILE   164      51.880  62.600  45.610  1.00  0.00            
ATOM   2104  N   VAL   165      50.410  64.040  44.740  1.00  0.00            
ATOM   2105  H   VAL   165      49.560  64.140  44.190  1.00  0.00            
ATOM   2106  CA  VAL   165      51.110  65.260  45.150  1.00  0.00            
ATOM   2107  HA  VAL   165      52.160  65.150  44.890  1.00  0.00            
ATOM   2108  CB  VAL   165      50.570  66.490  44.370  1.00  0.00            
ATOM   2109  HB  VAL   165      49.490  66.550  44.510  1.00  0.00            
ATOM   2110  CG1 VAL   165      51.200  67.810  44.830  1.00  0.00            
ATOM   2111 1HG1 VAL   165      50.810  68.630  44.230  1.00  0.00            
ATOM   2112 2HG1 VAL   165      50.970  68.010  45.870  1.00  0.00            
ATOM   2113 3HG1 VAL   165      52.290  67.760  44.700  1.00  0.00            
ATOM   2114  CG2 VAL   165      50.890  66.360  42.870  1.00  0.00            
ATOM   2115 1HG2 VAL   165      50.440  67.190  42.330  1.00  0.00            
ATOM   2116 2HG2 VAL   165      51.970  66.360  42.710  1.00  0.00            
ATOM   2117 3HG2 VAL   165      50.480  65.440  42.470  1.00  0.00            
ATOM   2118  C   VAL   165      51.070  65.470  46.670  1.00  0.00            
ATOM   2119  O   VAL   165      52.080  65.880  47.240  1.00  0.00            
ATOM   2120  N   GLY   166      49.960  65.160  47.340  1.00  0.00            
ATOM   2121  H   GLY   166      49.180  64.780  46.810  1.00  0.00            
ATOM   2122  CA  GLY   166      49.800  65.230  48.790  1.00  0.00            
ATOM   2123  HA1 GLY   166      48.780  64.950  49.040  1.00  0.00            
ATOM   2124  HA2 GLY   166      49.980  66.250  49.140  1.00  0.00            
ATOM   2125  C   GLY   166      50.740  64.280  49.540  1.00  0.00            
ATOM   2126  O   GLY   166      51.430  64.710  50.470  1.00  0.00            
ATOM   2127  N   LEU   167      50.890  63.040  49.060  1.00  0.00            
ATOM   2128  H   LEU   167      50.270  62.730  48.320  1.00  0.00            
ATOM   2129  CA  LEU   167      51.900  62.110  49.560  1.00  0.00            
ATOM   2130  HA  LEU   167      51.770  62.010  50.640  1.00  0.00            
ATOM   2131  CB  LEU   167      51.770  60.730  48.890  1.00  0.00            
ATOM   2132  HB1 LEU   167      52.710  60.200  49.040  1.00  0.00            
ATOM   2133  HB2 LEU   167      51.650  60.880  47.810  1.00  0.00            
ATOM   2134  CG  LEU   167      50.640  59.820  49.400  1.00  0.00            
ATOM   2135  HG  LEU   167      49.680  60.250  49.140  1.00  0.00            
ATOM   2136  CD1 LEU   167      50.810  58.460  48.720  1.00  0.00            
ATOM   2137 1HD1 LEU   167      50.020  57.790  49.040  1.00  0.00            
ATOM   2138 2HD1 LEU   167      50.750  58.600  47.640  1.00  0.00            
ATOM   2139 3HD1 LEU   167      51.780  58.030  48.970  1.00  0.00            
ATOM   2140  CD2 LEU   167      50.690  59.570  50.910  1.00  0.00            
ATOM   2141 1HD2 LEU   167      49.910  58.860  51.180  1.00  0.00            
ATOM   2142 2HD2 LEU   167      51.660  59.170  51.200  1.00  0.00            
ATOM   2143 3HD2 LEU   167      50.490  60.490  51.440  1.00  0.00            
ATOM   2144  C   LEU   167      53.340  62.630  49.360  1.00  0.00            
ATOM   2145  O   LEU   167      54.210  62.270  50.150  1.00  0.00            
ATOM   2146  N   ILE   168      53.610  63.460  48.350  1.00  0.00            
ATOM   2147  H   ILE   168      52.860  63.680  47.700  1.00  0.00            
ATOM   2148  CA  ILE   168      54.920  64.120  48.180  1.00  0.00            
ATOM   2149  HA  ILE   168      55.700  63.410  48.450  1.00  0.00            
ATOM   2150  CB  ILE   168      55.170  64.530  46.710  1.00  0.00            
ATOM   2151  HB  ILE   168      54.390  65.230  46.410  1.00  0.00            
ATOM   2152  CG2 ILE   168      56.540  65.220  46.560  1.00  0.00            
ATOM   2153 1HG2 ILE   168      56.700  65.520  45.520  1.00  0.00            
ATOM   2154 2HG2 ILE   168      56.580  66.110  47.170  1.00  0.00            
ATOM   2155 3HG2 ILE   168      57.340  64.540  46.860  1.00  0.00            
ATOM   2156  CG1 ILE   168      55.120  63.320  45.750  1.00  0.00            
ATOM   2157 1HG1 ILE   168      54.310  62.650  46.020  1.00  0.00            
ATOM   2158 2HG1 ILE   168      56.040  62.750  45.830  1.00  0.00            
ATOM   2159  CD  ILE   168      54.920  63.710  44.280  1.00  0.00            
ATOM   2160  HD1 ILE   168      54.670  62.830  43.700  1.00  0.00            
ATOM   2161  HD2 ILE   168      54.110  64.430  44.180  1.00  0.00            
ATOM   2162  HD3 ILE   168      55.840  64.150  43.870  1.00  0.00            
ATOM   2163  C   ILE   168      55.050  65.300  49.160  1.00  0.00            
ATOM   2164  O   ILE   168      56.080  65.420  49.810  1.00  0.00            
ATOM   2165  N   ILE   169      54.010  66.130  49.330  1.00  0.00            
ATOM   2166  H   ILE   169      53.170  65.960  48.780  1.00  0.00            
ATOM   2167  CA  ILE   169      54.000  67.270  50.270  1.00  0.00            
ATOM   2168  HA  ILE   169      54.800  67.940  50.010  1.00  0.00            
ATOM   2169  CB  ILE   169      52.650  68.040  50.180  1.00  0.00            
ATOM   2170  HB  ILE   169      51.840  67.310  50.210  1.00  0.00            
ATOM   2171  CG2 ILE   169      52.420  68.990  51.370  1.00  0.00            
ATOM   2172 1HG2 ILE   169      51.540  69.610  51.180  1.00  0.00            
ATOM   2173 2HG2 ILE   169      52.210  68.410  52.270  1.00  0.00            
ATOM   2174 3HG2 ILE   169      53.290  69.620  51.530  1.00  0.00            
ATOM   2175  CG1 ILE   169      52.500  68.830  48.860  1.00  0.00            
ATOM   2176 1HG1 ILE   169      51.490  69.240  48.840  1.00  0.00            
ATOM   2177 2HG1 ILE   169      52.580  68.150  48.020  1.00  0.00            
ATOM   2178  CD  ILE   169      53.490  69.980  48.640  1.00  0.00            
ATOM   2179  HD1 ILE   169      53.240  70.500  47.710  1.00  0.00            
ATOM   2180  HD2 ILE   169      53.450  70.700  49.460  1.00  0.00            
ATOM   2181  HD3 ILE   169      54.490  69.590  48.540  1.00  0.00            
ATOM   2182  C   ILE   169      54.280  66.800  51.710  1.00  0.00            
ATOM   2183  O   ILE   169      55.140  67.390  52.380  1.00  0.00            
ATOM   2184  N   ASN   170      53.610  65.740  52.170  1.00  0.00            
ATOM   2185  H   ASN   170      52.890  65.330  51.570  1.00  0.00            
ATOM   2186  CA  ASN   170      53.840  65.140  53.480  1.00  0.00            
ATOM   2187  HA  ASN   170      53.790  65.920  54.240  1.00  0.00            
ATOM   2188  CB  ASN   170      52.700  64.140  53.750  1.00  0.00            
ATOM   2189  HB1 ASN   170      52.720  63.330  53.030  1.00  0.00            
ATOM   2190  HB2 ASN   170      51.750  64.660  53.640  1.00  0.00            
ATOM   2191  CG  ASN   170      52.730  63.510  55.140  1.00  0.00            
ATOM   2192  OD1 ASN   170      53.770  63.140  55.670  1.00  0.00            
ATOM   2193  ND2 ASN   170      51.600  63.340  55.780  1.00  0.00            
ATOM   2194 1HD2 ASN   170      50.710  63.590  55.350  1.00  0.00            
ATOM   2195 2HD2 ASN   170      51.610  62.760  56.600  1.00  0.00            
ATOM   2196  C   ASN   170      55.260  64.530  53.560  1.00  0.00            
ATOM   2197  O   ASN   170      56.050  64.930  54.420  1.00  0.00            
ATOM   2198  N   ALA   171      55.640  63.680  52.600  1.00  0.00            
ATOM   2199  H   ALA   171      54.960  63.420  51.900  1.00  0.00            
ATOM   2200  CA  ALA   171      56.950  63.030  52.560  1.00  0.00            
ATOM   2201  HA  ALA   171      57.030  62.330  53.390  1.00  0.00            
ATOM   2202  CB  ALA   171      57.060  62.260  51.250  1.00  0.00            
ATOM   2203  HB1 ALA   171      58.060  61.840  51.140  1.00  0.00            
ATOM   2204  HB2 ALA   171      56.320  61.450  51.250  1.00  0.00            
ATOM   2205  HB3 ALA   171      56.870  62.910  50.400  1.00  0.00            
ATOM   2206  C   ALA   171      58.140  64.000  52.640  1.00  0.00            
ATOM   2207  O   ALA   171      59.070  63.790  53.420  1.00  0.00            
ATOM   2208  N   VAL   172      58.100  65.070  51.840  1.00  0.00            
ATOM   2209  H   VAL   172      57.300  65.170  51.210  1.00  0.00            
ATOM   2210  CA  VAL   172      59.150  66.100  51.770  1.00  0.00            
ATOM   2211  HA  VAL   172      60.070  65.640  51.430  1.00  0.00            
ATOM   2212  CB  VAL   172      58.760  67.180  50.730  1.00  0.00            
ATOM   2213  HB  VAL   172      57.710  67.450  50.890  1.00  0.00            
ATOM   2214  CG1 VAL   172      59.600  68.460  50.830  1.00  0.00            
ATOM   2215 1HG1 VAL   172      59.340  69.120  50.000  1.00  0.00            
ATOM   2216 2HG1 VAL   172      59.390  68.990  51.760  1.00  0.00            
ATOM   2217 3HG1 VAL   172      60.660  68.210  50.770  1.00  0.00            
ATOM   2218  CG2 VAL   172      58.930  66.660  49.300  1.00  0.00            
ATOM   2219 1HG2 VAL   172      58.410  67.330  48.620  1.00  0.00            
ATOM   2220 2HG2 VAL   172      59.990  66.620  49.030  1.00  0.00            
ATOM   2221 3HG2 VAL   172      58.510  65.660  49.200  1.00  0.00            
ATOM   2222  C   VAL   172      59.410  66.720  53.140  1.00  0.00            
ATOM   2223  O   VAL   172      60.570  67.030  53.480  1.00  0.00            
ATOM   2224  N   MET   173      58.360  66.850  53.950  1.00  0.00            
ATOM   2225  H   MET   173      57.460  66.520  53.620  1.00  0.00            
ATOM   2226  CA  MET   173      58.410  67.410  55.300  1.00  0.00            
ATOM   2227  HA  MET   173      59.190  68.170  55.340  1.00  0.00            
ATOM   2228  CB  MET   173      57.070  68.090  55.580  1.00  0.00            
ATOM   2229  HB1 MET   173      57.100  68.410  56.610  1.00  0.00            
ATOM   2230  HB2 MET   173      56.250  67.390  55.460  1.00  0.00            
ATOM   2231  CG  MET   173      56.820  69.320  54.690  1.00  0.00            
ATOM   2232  HG1 MET   173      55.840  69.730  54.940  1.00  0.00            
ATOM   2233  HG2 MET   173      56.800  69.000  53.650  1.00  0.00            
ATOM   2234  SD  MET   173      58.050  70.640  54.870  1.00  0.00            
ATOM   2235  CE  MET   173      57.550  71.700  53.500  1.00  0.00            
ATOM   2236  HE1 MET   173      58.110  72.630  53.520  1.00  0.00            
ATOM   2237  HE2 MET   173      57.730  71.200  52.550  1.00  0.00            
ATOM   2238  HE3 MET   173      56.480  71.930  53.590  1.00  0.00            
ATOM   2239  C   MET   173      58.730  66.380  56.380  1.00  0.00            
ATOM   2240  O   MET   173      59.520  66.680  57.280  1.00  0.00            
ATOM   2241  N   LEU   174      58.210  65.150  56.270  1.00  0.00            
ATOM   2242  H   LEU   174      57.520  64.990  55.550  1.00  0.00            
ATOM   2243  CA  LEU   174      58.510  64.030  57.170  1.00  0.00            
ATOM   2244  HA  LEU   174      58.200  64.300  58.180  1.00  0.00            
ATOM   2245  CB  LEU   174      57.680  62.820  56.700  1.00  0.00            
ATOM   2246  HB1 LEU   174      57.870  62.660  55.640  1.00  0.00            
ATOM   2247  HB2 LEU   174      56.620  63.080  56.800  1.00  0.00            
ATOM   2248  CG  LEU   174      57.940  61.490  57.430  1.00  0.00            
ATOM   2249  HG  LEU   174      58.950  61.150  57.210  1.00  0.00            
ATOM   2250  CD1 LEU   174      57.790  61.590  58.950  1.00  0.00            
ATOM   2251 1HD1 LEU   174      57.930  60.610  59.400  1.00  0.00            
ATOM   2252 2HD1 LEU   174      58.530  62.280  59.350  1.00  0.00            
ATOM   2253 3HD1 LEU   174      56.790  61.950  59.190  1.00  0.00            
ATOM   2254  CD2 LEU   174      56.960  60.430  56.930  1.00  0.00            
ATOM   2255 1HD2 LEU   174      57.090  59.500  57.480  1.00  0.00            
ATOM   2256 2HD2 LEU   174      55.930  60.770  57.080  1.00  0.00            
ATOM   2257 3HD2 LEU   174      57.110  60.260  55.860  1.00  0.00            
ATOM   2258  C   LEU   174      60.010  63.710  57.210  1.00  0.00            
ATOM   2259  O   LEU   174      60.620  63.640  58.280  1.00  0.00            
ATOM   2260  N   GLY   175      60.650  63.620  56.030  1.00  0.00            
ATOM   2261  H   GLY   175      60.090  63.680  55.190  1.00  0.00            
ATOM   2262  CA  GLY   175      62.100  63.450  55.920  1.00  0.00            
ATOM   2263  HA1 GLY   175      62.360  63.340  54.870  1.00  0.00            
ATOM   2264  HA2 GLY   175      62.400  62.540  56.450  1.00  0.00            
ATOM   2265  C   GLY   175      62.900  64.630  56.490  1.00  0.00            
ATOM   2266  O   GLY   175      64.010  64.450  56.990  1.00  0.00            
ATOM   2267  N   CYS   176      62.320  65.840  56.470  1.00  0.00            
ATOM   2268  H   CYS   176      61.370  65.890  56.130  1.00  0.00            
ATOM   2269  CA  CYS   176      62.890  67.050  57.050  1.00  0.00            
ATOM   2270  HA  CYS   176      63.940  67.150  56.730  1.00  0.00            
ATOM   2271  CB  CYS   176      62.090  68.250  56.520  1.00  0.00            
ATOM   2272  HB1 CYS   176      61.290  68.500  57.220  1.00  0.00            
ATOM   2273  HB2 CYS   176      61.630  68.000  55.560  1.00  0.00            
ATOM   2274  SG  CYS   176      63.140  69.700  56.290  1.00  0.00            
ATOM   2275  HG  CYS   176      62.150  70.610  56.310  1.00  0.00            
ATOM   2276  C   CYS   176      62.880  67.000  58.590  1.00  0.00            
ATOM   2277  O   CYS   176      63.890  67.240  59.240  1.00  0.00            
ATOM   2278  N   ILE   177      61.730  66.620  59.170  1.00  0.00            
ATOM   2279  H   ILE   177      60.940  66.430  58.570  1.00  0.00            
ATOM   2280  CA  ILE   177      61.540  66.450  60.620  1.00  0.00            
ATOM   2281  HA  ILE   177      61.830  67.370  61.120  1.00  0.00            
ATOM   2282  CB  ILE   177      60.040  66.180  60.940  1.00  0.00            
ATOM   2283  HB  ILE   177      59.680  65.410  60.260  1.00  0.00            
ATOM   2284  CG2 ILE   177      59.820  65.690  62.380  1.00  0.00            
ATOM   2285 1HG2 ILE   177      58.750  65.580  62.580  1.00  0.00            
ATOM   2286 2HG2 ILE   177      60.280  64.710  62.540  1.00  0.00            
ATOM   2287 3HG2 ILE   177      60.240  66.400  63.100  1.00  0.00            
ATOM   2288  CG1 ILE   177      59.240  67.480  60.710  1.00  0.00            
ATOM   2289 1HG1 ILE   177      59.660  68.020  59.870  1.00  0.00            
ATOM   2290 2HG1 ILE   177      59.320  68.120  61.590  1.00  0.00            
ATOM   2291  CD  ILE   177      57.770  67.220  60.390  1.00  0.00            
ATOM   2292  HD1 ILE   177      57.240  68.160  60.340  1.00  0.00            
ATOM   2293  HD2 ILE   177      57.690  66.710  59.430  1.00  0.00            
ATOM   2294  HD3 ILE   177      57.310  66.600  61.160  1.00  0.00            
ATOM   2295  C   ILE   177      62.450  65.350  61.160  1.00  0.00            
ATOM   2296  O   ILE   177      63.120  65.580  62.170  1.00  0.00            
ATOM   2297  N   PHE   178      62.540  64.210  60.470  1.00  0.00            
ATOM   2298  H   PHE   178      61.930  64.050  59.680  1.00  0.00            
ATOM   2299  CA  PHE   178      63.490  63.150  60.840  1.00  0.00            
ATOM   2300  HA  PHE   178      63.250  62.830  61.850  1.00  0.00            
ATOM   2301  CB  PHE   178      63.380  61.930  59.920  1.00  0.00            
ATOM   2302  HB1 PHE   178      63.540  62.240  58.880  1.00  0.00            
ATOM   2303  HB2 PHE   178      62.380  61.510  59.980  1.00  0.00            
ATOM   2304  CG  PHE   178      64.400  60.870  60.290  1.00  0.00            
ATOM   2305  CD1 PHE   178      64.150  59.980  61.350  1.00  0.00            
ATOM   2306  HD1 PHE   178      63.190  59.990  61.850  1.00  0.00            
ATOM   2307  CE1 PHE   178      65.150  59.100  61.800  1.00  0.00            
ATOM   2308  HE1 PHE   178      64.950  58.430  62.630  1.00  0.00            
ATOM   2309  CZ  PHE   178      66.420  59.110  61.190  1.00  0.00            
ATOM   2310  HZ  PHE   178      67.200  58.450  61.550  1.00  0.00            
ATOM   2311  CE2 PHE   178      66.680  60.000  60.130  1.00  0.00            
ATOM   2312  HE2 PHE   178      67.660  60.010  59.690  1.00  0.00            
ATOM   2313  CD2 PHE   178      65.670  60.860  59.670  1.00  0.00            
ATOM   2314  HD2 PHE   178      65.890  61.560  58.870  1.00  0.00            
ATOM   2315  C   PHE   178      64.920  63.670  60.880  1.00  0.00            
ATOM   2316  O   PHE   178      65.600  63.520  61.900  1.00  0.00            
ATOM   2317  N   MET   179      65.390  64.310  59.810  1.00  0.00            
ATOM   2318  H   MET   179      64.780  64.420  59.000  1.00  0.00            
ATOM   2319  CA  MET   179      66.770  64.770  59.690  1.00  0.00            
ATOM   2320  HA  MET   179      67.420  63.910  59.850  1.00  0.00            
ATOM   2321  CB  MET   179      67.000  65.290  58.270  1.00  0.00            
ATOM   2322  HB1 MET   179      66.600  66.300  58.180  1.00  0.00            
ATOM   2323  HB2 MET   179      66.490  64.660  57.550  1.00  0.00            
ATOM   2324  CG  MET   179      68.480  65.300  57.900  1.00  0.00            
ATOM   2325  HG1 MET   179      69.050  65.730  58.730  1.00  0.00            
ATOM   2326  HG2 MET   179      68.610  65.950  57.040  1.00  0.00            
ATOM   2327  SD  MET   179      69.170  63.660  57.500  1.00  0.00            
ATOM   2328  CE  MET   179      68.600  63.500  55.790  1.00  0.00            
ATOM   2329  HE1 MET   179      69.000  62.580  55.360  1.00  0.00            
ATOM   2330  HE2 MET   179      67.510  63.470  55.760  1.00  0.00            
ATOM   2331  HE3 MET   179      68.950  64.350  55.200  1.00  0.00            
ATOM   2332  C   MET   179      67.120  65.820  60.750  1.00  0.00            
ATOM   2333  O   MET   179      68.150  65.720  61.420  1.00  0.00            
ATOM   2334  N   LYS   180      66.230  66.790  60.990  1.00  0.00            
ATOM   2335  H   LYS   180      65.390  66.830  60.410  1.00  0.00            
ATOM   2336  CA  LYS   180      66.410  67.820  62.030  1.00  0.00            
ATOM   2337  HA  LYS   180      67.420  68.210  61.930  1.00  0.00            
ATOM   2338  CB  LYS   180      65.420  68.970  61.780  1.00  0.00            
ATOM   2339  HB1 LYS   180      64.420  68.680  62.120  1.00  0.00            
ATOM   2340  HB2 LYS   180      65.370  69.160  60.710  1.00  0.00            
ATOM   2341  CG  LYS   180      65.870  70.260  62.480  1.00  0.00            
ATOM   2342  HG1 LYS   180      66.900  70.470  62.200  1.00  0.00            
ATOM   2343  HG2 LYS   180      65.830  70.130  63.560  1.00  0.00            
ATOM   2344  CD  LYS   180      64.980  71.440  62.080  1.00  0.00            
ATOM   2345  HD1 LYS   180      63.950  71.210  62.350  1.00  0.00            
ATOM   2346  HD2 LYS   180      65.020  71.580  61.000  1.00  0.00            
ATOM   2347  CE  LYS   180      65.370  72.750  62.770  1.00  0.00            
ATOM   2348  HE1 LYS   180      65.210  72.650  63.850  1.00  0.00            
ATOM   2349  HE2 LYS   180      64.700  73.530  62.400  1.00  0.00            
ATOM   2350  NZ  LYS   180      66.780  73.150  62.510  1.00  0.00            
ATOM   2351  HZ1 LYS   180      66.880  74.160  62.540  1.00  0.00            
ATOM   2352  HZ2 LYS   180      67.450  72.740  63.160  1.00  0.00            
ATOM   2353  HZ3 LYS   180      67.090  72.900  61.580  1.00  0.00            
ATOM   2354  C   LYS   180      66.310  67.270  63.460  1.00  0.00            
ATOM   2355  O   LYS   180      66.870  67.870  64.370  1.00  0.00            
ATOM   2356  N   THR   181      65.660  66.120  63.650  1.00  0.00            
ATOM   2357  H   THR   181      65.180  65.710  62.860  1.00  0.00            
ATOM   2358  CA  THR   181      65.540  65.440  64.960  1.00  0.00            
ATOM   2359  HA  THR   181      65.640  66.170  65.750  1.00  0.00            
ATOM   2360  CB  THR   181      64.130  64.830  65.100  1.00  0.00            
ATOM   2361  HB  THR   181      64.000  64.040  64.350  1.00  0.00            
ATOM   2362  CG2 THR   181      63.830  64.260  66.480  1.00  0.00            
ATOM   2363 1HG2 THR   181      62.770  64.020  66.550  1.00  0.00            
ATOM   2364 2HG2 THR   181      64.400  63.350  66.640  1.00  0.00            
ATOM   2365 3HG2 THR   181      64.090  64.990  67.250  1.00  0.00            
ATOM   2366  OG1 THR   181      63.170  65.820  64.870  1.00  0.00            
ATOM   2367  HG1 THR   181      63.010  65.810  63.910  1.00  0.00            
ATOM   2368  C   THR   181      66.630  64.380  65.190  1.00  0.00            
ATOM   2369  O   THR   181      66.880  64.010  66.340  1.00  0.00            
ATOM   2370  N   ALA   182      67.320  63.910  64.140  1.00  0.00            
ATOM   2371  H   ALA   182      67.000  64.190  63.220  1.00  0.00            
ATOM   2372  CA  ALA   182      68.360  62.880  64.210  1.00  0.00            
ATOM   2373  HA  ALA   182      68.300  62.380  65.170  1.00  0.00            
ATOM   2374  CB  ALA   182      68.070  61.840  63.120  1.00  0.00            
ATOM   2375  HB1 ALA   182      68.800  61.030  63.180  1.00  0.00            
ATOM   2376  HB2 ALA   182      67.080  61.420  63.260  1.00  0.00            
ATOM   2377  HB3 ALA   182      68.130  62.300  62.130  1.00  0.00            
ATOM   2378  C   ALA   182      69.810  63.420  64.090  1.00  0.00            
ATOM   2379  O   ALA   182      70.740  62.700  64.450  1.00  0.00            
ATOM   2380  N   GLN   183      70.020  64.660  63.620  1.00  0.00            
ATOM   2381  H   GLN   183      69.220  65.190  63.300  1.00  0.00            
ATOM   2382  CA  GLN   183      71.360  65.240  63.400  1.00  0.00            
ATOM   2383  HA  GLN   183      71.810  64.660  62.600  1.00  0.00            
ATOM   2384  CB  GLN   183      71.250  66.690  62.900  1.00  0.00            
ATOM   2385  HB1 GLN   183      70.720  66.680  61.950  1.00  0.00            
ATOM   2386  HB2 GLN   183      72.250  67.070  62.720  1.00  0.00            
ATOM   2387  CG  GLN   183      70.510  67.650  63.860  1.00  0.00            
ATOM   2388  HG1 GLN   183      70.930  67.560  64.860  1.00  0.00            
ATOM   2389  HG2 GLN   183      69.460  67.380  63.890  1.00  0.00            
ATOM   2390  CD  GLN   183      70.630  69.110  63.460  1.00  0.00            
ATOM   2391  OE1 GLN   183      71.250  69.910  64.150  1.00  0.00            
ATOM   2392  NE2 GLN   183      70.050  69.510  62.360  1.00  0.00            
ATOM   2393 1HE2 GLN   183      69.610  68.850  61.750  1.00  0.00            
ATOM   2394 2HE2 GLN   183      70.240  70.460  62.070  1.00  0.00            
ATOM   2395  C   GLN   183      72.300  65.130  64.620  1.00  0.00            
ATOM   2396  O   GLN   183      71.930  65.470  65.760  1.00  0.00            
ATOM   2397  N   ALA   184      73.530  64.690  64.390  1.00  0.00            
ATOM   2398  H   ALA   184      73.780  64.450  63.440  1.00  0.00            
ATOM   2399  CA  ALA   184      74.440  64.240  65.450  1.00  0.00            
ATOM   2400  HA  ALA   184      73.880  63.620  66.140  1.00  0.00            
ATOM   2401  CB  ALA   184      75.490  63.350  64.780  1.00  0.00            
ATOM   2402  HB1 ALA   184      76.130  62.910  65.530  1.00  0.00            
ATOM   2403  HB2 ALA   184      75.000  62.540  64.240  1.00  0.00            
ATOM   2404  HB3 ALA   184      76.090  63.940  64.090  1.00  0.00            
ATOM   2405  C   ALA   184      75.090  65.370  66.270  1.00  0.00            
ATOM   2406  O   ALA   184      75.590  65.130  67.370  1.00  0.00            
ATOM   2407  N   HIS   185      75.060  66.630  65.820  1.00  0.00            
ATOM   2408  H   HIS   185      74.700  66.780  64.890  1.00  0.00            
ATOM   2409  CA  HIS   185      75.620  67.770  66.560  1.00  0.00            
ATOM   2410  HA  HIS   185      76.610  67.490  66.920  1.00  0.00            
ATOM   2411  CB  HIS   185      75.830  68.960  65.620  1.00  0.00            
ATOM   2412  HB1 HIS   185      76.270  69.790  66.160  1.00  0.00            
ATOM   2413  HB2 HIS   185      74.870  69.280  65.210  1.00  0.00            
ATOM   2414  CG  HIS   185      76.740  68.540  64.500  1.00  0.00            
ATOM   2415  ND1 HIS   185      78.120  68.320  64.600  1.00  0.00            
ATOM   2416  CE1 HIS   185      78.470  67.760  63.430  1.00  0.00            
ATOM   2417  HE1 HIS   185      79.470  67.520  63.130  1.00  0.00            
ATOM   2418  NE2 HIS   185      77.390  67.550  62.670  1.00  0.00            
ATOM   2419  HE2 HIS   185      77.380  67.160  61.730  1.00  0.00            
ATOM   2420  CD2 HIS   185      76.290  68.050  63.320  1.00  0.00            
ATOM   2421  HD2 HIS   185      75.270  68.030  62.980  1.00  0.00            
ATOM   2422  C   HIS   185      74.810  68.160  67.790  1.00  0.00            
ATOM   2423  O   HIS   185      75.310  68.840  68.690  1.00  0.00            
ATOM   2424  N   ARG   186      73.580  67.640  67.890  1.00  0.00            
ATOM   2425  H   ARG   186      73.220  67.130  67.100  1.00  0.00            
ATOM   2426  CA  ARG   186      72.790  67.630  69.130  1.00  0.00            
ATOM   2427  HA  ARG   186      72.800  68.640  69.550  1.00  0.00            
ATOM   2428  CB  ARG   186      71.350  67.250  68.750  1.00  0.00            
ATOM   2429  HB1 ARG   186      71.210  66.170  68.870  1.00  0.00            
ATOM   2430  HB2 ARG   186      71.180  67.490  67.700  1.00  0.00            
ATOM   2431  CG  ARG   186      70.290  68.010  69.550  1.00  0.00            
ATOM   2432  HG1 ARG   186      70.390  69.080  69.370  1.00  0.00            
ATOM   2433  HG2 ARG   186      70.430  67.830  70.610  1.00  0.00            
ATOM   2434  CD  ARG   186      68.880  67.560  69.110  1.00  0.00            
ATOM   2435  HD1 ARG   186      68.860  66.470  69.100  1.00  0.00            
ATOM   2436  HD2 ARG   186      68.690  67.930  68.100  1.00  0.00            
ATOM   2437  NE  ARG   186      67.840  68.040  70.030  1.00  0.00            
ATOM   2438  HE  ARG   186      68.170  68.510  70.860  1.00  0.00            
ATOM   2439  CZ  ARG   186      66.550  67.800  69.990  1.00  0.00            
ATOM   2440  NH1 ARG   186      65.980  67.180  68.990  1.00  0.00            
ATOM   2441 1HH1 ARG   186      66.520  67.060  68.150  1.00  0.00            
ATOM   2442 2HH1 ARG   186      64.990  67.010  69.000  1.00  0.00            
ATOM   2443  NH2 ARG   186      65.780  68.190  70.960  1.00  0.00            
ATOM   2444 1HH2 ARG   186      66.150  68.690  71.760  1.00  0.00            
ATOM   2445 2HH2 ARG   186      64.780  68.220  70.800  1.00  0.00            
ATOM   2446  C   ARG   186      73.470  66.720  70.170  1.00  0.00            
ATOM   2447  O   ARG   186      73.770  67.150  71.270  1.00  0.00            
ATOM   2448  N   ARG   187      73.850  65.490  69.790  1.00  0.00            
ATOM   2449  H   ARG   187      73.600  65.200  68.850  1.00  0.00            
ATOM   2450  CA  ARG   187      74.650  64.550  70.610  1.00  0.00            
ATOM   2451  HA  ARG   187      74.170  64.460  71.580  1.00  0.00            
ATOM   2452  CB  ARG   187      74.600  63.160  69.940  1.00  0.00            
ATOM   2453  HB1 ARG   187      74.700  63.280  68.860  1.00  0.00            
ATOM   2454  HB2 ARG   187      73.610  62.760  70.110  1.00  0.00            
ATOM   2455  CG  ARG   187      75.620  62.070  70.330  1.00  0.00            
ATOM   2456  HG1 ARG   187      76.600  62.370  69.960  1.00  0.00            
ATOM   2457  HG2 ARG   187      75.330  61.180  69.790  1.00  0.00            
ATOM   2458  CD  ARG   187      75.710  61.700  71.810  1.00  0.00            
ATOM   2459  HD1 ARG   187      74.710  61.460  72.180  1.00  0.00            
ATOM   2460  HD2 ARG   187      76.070  62.560  72.360  1.00  0.00            
ATOM   2461  NE  ARG   187      76.610  60.540  72.040  1.00  0.00            
ATOM   2462  HE  ARG   187      76.570  59.790  71.370  1.00  0.00            
ATOM   2463  CZ  ARG   187      77.540  60.390  72.980  1.00  0.00            
ATOM   2464  NH1 ARG   187      77.770  61.280  73.910  1.00  0.00            
ATOM   2465 1HH1 ARG   187      77.280  62.160  73.930  1.00  0.00            
ATOM   2466 2HH1 ARG   187      78.460  61.060  74.630  1.00  0.00            
ATOM   2467  NH2 ARG   187      78.270  59.320  73.030  1.00  0.00            
ATOM   2468 1HH2 ARG   187      78.170  58.550  72.400  1.00  0.00            
ATOM   2469 2HH2 ARG   187      79.030  59.290  73.720  1.00  0.00            
ATOM   2470  C   ARG   187      76.050  65.090  70.920  1.00  0.00            
ATOM   2471  O   ARG   187      76.520  64.910  72.040  1.00  0.00            
ATOM   2472  N   ALA   188      76.680  65.840  70.000  1.00  0.00            
ATOM   2473  H   ALA   188      76.260  65.900  69.080  1.00  0.00            
ATOM   2474  CA  ALA   188      77.970  66.490  70.240  1.00  0.00            
ATOM   2475  HA  ALA   188      78.700  65.710  70.450  1.00  0.00            
ATOM   2476  CB  ALA   188      78.430  67.200  68.960  1.00  0.00            
ATOM   2477  HB1 ALA   188      79.460  67.550  69.080  1.00  0.00            
ATOM   2478  HB2 ALA   188      78.390  66.520  68.110  1.00  0.00            
ATOM   2479  HB3 ALA   188      77.800  68.070  68.770  1.00  0.00            
ATOM   2480  C   ALA   188      77.990  67.450  71.450  1.00  0.00            
ATOM   2481  O   ALA   188      79.060  67.660  72.040  1.00  0.00            
ATOM   2482  N   GLU   189      76.840  67.960  71.910  1.00  0.00            
ATOM   2483  H   GLU   189      75.980  67.790  71.390  1.00  0.00            
ATOM   2484  CA  GLU   189      76.720  68.720  73.170  1.00  0.00            
ATOM   2485  HA  GLU   189      77.350  69.600  73.120  1.00  0.00            
ATOM   2486  CB  GLU   189      75.260  69.160  73.400  1.00  0.00            
ATOM   2487  HB1 GLU   189      75.200  69.710  74.340  1.00  0.00            
ATOM   2488  HB2 GLU   189      74.650  68.260  73.520  1.00  0.00            
ATOM   2489  CG  GLU   189      74.620  70.020  72.290  1.00  0.00            
ATOM   2490  HG1 GLU   189      73.540  70.030  72.460  1.00  0.00            
ATOM   2491  HG2 GLU   189      74.800  69.550  71.320  1.00  0.00            
ATOM   2492  CD  GLU   189      75.110  71.470  72.230  1.00  0.00            
ATOM   2493  OE1 GLU   189      76.140  71.820  72.850  1.00  0.00            
ATOM   2494  OE2 GLU   189      74.460  72.270  71.520  1.00  0.00            
ATOM   2495  C   GLU   189      77.170  67.910  74.400  1.00  0.00            
ATOM   2496  O   GLU   189      77.600  68.490  75.400  1.00  0.00            
ATOM   2497  N   THR   190      77.080  66.580  74.360  1.00  0.00            
ATOM   2498  H   THR   190      76.750  66.170  73.490  1.00  0.00            
ATOM   2499  CA  THR   190      77.420  65.680  75.490  1.00  0.00            
ATOM   2500  HA  THR   190      77.370  66.280  76.400  1.00  0.00            
ATOM   2501  CB  THR   190      76.390  64.560  75.660  1.00  0.00            
ATOM   2502  HB  THR   190      76.680  63.930  76.500  1.00  0.00            
ATOM   2503  CG2 THR   190      75.000  65.130  75.980  1.00  0.00            
ATOM   2504 1HG2 THR   190      74.350  64.340  76.360  1.00  0.00            
ATOM   2505 2HG2 THR   190      75.090  65.880  76.770  1.00  0.00            
ATOM   2506 3HG2 THR   190      74.560  65.580  75.100  1.00  0.00            
ATOM   2507  OG1 THR   190      76.300  63.750  74.510  1.00  0.00            
ATOM   2508  HG1 THR   190      76.240  64.350  73.740  1.00  0.00            
ATOM   2509  C   THR   190      78.840  65.130  75.490  1.00  0.00            
ATOM   2510  O   THR   190      79.170  64.290  76.320  1.00  0.00            
ATOM   2511  N   LEU   191      79.700  65.620  74.590  1.00  0.00            
ATOM   2512  H   LEU   191      79.360  66.350  73.970  1.00  0.00            
ATOM   2513  CA  LEU   191      81.150  65.500  74.700  1.00  0.00            
ATOM   2514  HA  LEU   191      81.410  64.680  75.370  1.00  0.00            
ATOM   2515  CB  LEU   191      81.750  65.200  73.310  1.00  0.00            
ATOM   2516  HB1 LEU   191      82.830  65.320  73.340  1.00  0.00            
ATOM   2517  HB2 LEU   191      81.350  65.930  72.600  1.00  0.00            
ATOM   2518  CG  LEU   191      81.450  63.770  72.810  1.00  0.00            
ATOM   2519  HG  LEU   191      80.430  63.500  73.080  1.00  0.00            
ATOM   2520  CD1 LEU   191      81.570  63.690  71.290  1.00  0.00            
ATOM   2521 1HD1 LEU   191      81.320  62.690  70.940  1.00  0.00            
ATOM   2522 2HD1 LEU   191      80.910  64.410  70.810  1.00  0.00            
ATOM   2523 3HD1 LEU   191      82.590  63.920  70.980  1.00  0.00            
ATOM   2524  CD2 LEU   191      82.410  62.750  73.410  1.00  0.00            
ATOM   2525 1HD2 LEU   191      82.110  61.740  73.110  1.00  0.00            
ATOM   2526 2HD2 LEU   191      83.430  62.940  73.080  1.00  0.00            
ATOM   2527 3HD2 LEU   191      82.380  62.800  74.500  1.00  0.00            
ATOM   2528  C   LEU   191      81.700  66.800  75.310  1.00  0.00            
ATOM   2529  O   LEU   191      81.230  67.890  74.970  1.00  0.00            
ATOM   2530  N   ILE   192      82.640  66.710  76.250  1.00  0.00            
ATOM   2531  H   ILE   192      83.000  65.780  76.460  1.00  0.00            
ATOM   2532  CA  ILE   192      83.200  67.840  76.990  1.00  0.00            
ATOM   2533  HA  ILE   192      82.890  68.760  76.490  1.00  0.00            
ATOM   2534  CB  ILE   192      82.670  67.910  78.440  1.00  0.00            
ATOM   2535  HB  ILE   192      83.200  68.720  78.940  1.00  0.00            
ATOM   2536  CG2 ILE   192      81.180  68.290  78.420  1.00  0.00            
ATOM   2537 1HG2 ILE   192      80.840  68.540  79.430  1.00  0.00            
ATOM   2538 2HG2 ILE   192      81.040  69.160  77.780  1.00  0.00            
ATOM   2539 3HG2 ILE   192      80.580  67.470  78.030  1.00  0.00            
ATOM   2540  CG1 ILE   192      82.900  66.610  79.250  1.00  0.00            
ATOM   2541 1HG1 ILE   192      83.940  66.300  79.140  1.00  0.00            
ATOM   2542 2HG1 ILE   192      82.260  65.820  78.860  1.00  0.00            
ATOM   2543  CD  ILE   192      82.620  66.780  80.750  1.00  0.00            
ATOM   2544  HD1 ILE   192      82.930  65.880  81.270  1.00  0.00            
ATOM   2545  HD2 ILE   192      83.180  67.630  81.130  1.00  0.00            
ATOM   2546  HD3 ILE   192      81.560  66.950  80.920  1.00  0.00            
ATOM   2547  C   ILE   192      84.740  67.870  76.950  1.00  0.00            
ATOM   2548  O   ILE   192      85.410  66.840  77.040  1.00  0.00            
ATOM   2549  N   PHE   193      85.290  69.080  76.870  1.00  0.00            
ATOM   2550  H   PHE   193      84.680  69.880  76.790  1.00  0.00            
ATOM   2551  CA  PHE   193      86.730  69.350  76.890  1.00  0.00            
ATOM   2552  HA  PHE   193      87.280  68.410  76.850  1.00  0.00            
ATOM   2553  CB  PHE   193      87.130  70.170  75.650  1.00  0.00            
ATOM   2554  HB1 PHE   193      88.210  70.300  75.660  1.00  0.00            
ATOM   2555  HB2 PHE   193      86.670  71.160  75.720  1.00  0.00            
ATOM   2556  CG  PHE   193      86.750  69.560  74.310  1.00  0.00            
ATOM   2557  CD1 PHE   193      85.620  70.030  73.610  1.00  0.00            
ATOM   2558  HD1 PHE   193      84.990  70.790  74.040  1.00  0.00            
ATOM   2559  CE1 PHE   193      85.320  69.510  72.340  1.00  0.00            
ATOM   2560  HE1 PHE   193      84.450  69.880  71.810  1.00  0.00            
ATOM   2561  CZ  PHE   193      86.140  68.530  71.760  1.00  0.00            
ATOM   2562  HZ  PHE   193      85.910  68.130  70.770  1.00  0.00            
ATOM   2563  CE2 PHE   193      87.240  68.030  72.470  1.00  0.00            
ATOM   2564  HE2 PHE   193      87.870  67.260  72.040  1.00  0.00            
ATOM   2565  CD2 PHE   193      87.550  68.550  73.750  1.00  0.00            
ATOM   2566  HD2 PHE   193      88.410  68.180  74.280  1.00  0.00            
ATOM   2567  C   PHE   193      87.140  70.100  78.160  1.00  0.00            
ATOM   2568  O   PHE   193      86.340  70.830  78.750  1.00  0.00            
ATOM   2569  N   SER   194      88.400  69.950  78.600  1.00  0.00            
ATOM   2570  H   SER   194      89.010  69.320  78.100  1.00  0.00            
ATOM   2571  CA  SER   194      88.960  70.730  79.720  1.00  0.00            
ATOM   2572  HA  SER   194      88.330  70.550  80.590  1.00  0.00            
ATOM   2573  CB  SER   194      90.370  70.240  80.050  1.00  0.00            
ATOM   2574  HB1 SER   194      90.310  69.180  80.270  1.00  0.00            
ATOM   2575  HB2 SER   194      90.740  70.760  80.930  1.00  0.00            
ATOM   2576  OG  SER   194      91.290  70.400  78.980  1.00  0.00            
ATOM   2577  HG  SER   194      91.740  71.260  79.090  1.00  0.00            
ATOM   2578  C   SER   194      88.940  72.230  79.410  1.00  0.00            
ATOM   2579  O   SER   194      89.260  72.630  78.290  1.00  0.00            
ATOM   2580  N   ARG   195      88.580  73.090  80.370  1.00  0.00            
ATOM   2581  H   ARG   195      88.300  72.720  81.270  1.00  0.00            
ATOM   2582  CA  ARG   195      88.440  74.540  80.110  1.00  0.00            
ATOM   2583  HA  ARG   195      87.860  74.650  79.190  1.00  0.00            
ATOM   2584  CB  ARG   195      87.680  75.230  81.240  1.00  0.00            
ATOM   2585  HB1 ARG   195      87.650  76.310  81.040  1.00  0.00            
ATOM   2586  HB2 ARG   195      88.190  75.070  82.190  1.00  0.00            
ATOM   2587  CG  ARG   195      86.240  74.710  81.330  1.00  0.00            
ATOM   2588  HG1 ARG   195      86.250  73.670  81.640  1.00  0.00            
ATOM   2589  HG2 ARG   195      85.770  74.780  80.350  1.00  0.00            
ATOM   2590  CD  ARG   195      85.400  75.510  82.330  1.00  0.00            
ATOM   2591  HD1 ARG   195      85.350  76.550  81.990  1.00  0.00            
ATOM   2592  HD2 ARG   195      85.870  75.480  83.310  1.00  0.00            
ATOM   2593  NE  ARG   195      84.040  74.950  82.420  1.00  0.00            
ATOM   2594  HE  ARG   195      83.910  74.000  82.090  1.00  0.00            
ATOM   2595  CZ  ARG   195      82.950  75.520  82.860  1.00  0.00            
ATOM   2596  NH1 ARG   195      82.910  76.730  83.320  1.00  0.00            
ATOM   2597 1HH1 ARG   195      83.720  77.320  83.310  1.00  0.00            
ATOM   2598 2HH1 ARG   195      82.000  77.100  83.570  1.00  0.00            
ATOM   2599  NH2 ARG   195      81.830  74.870  82.850  1.00  0.00            
ATOM   2600 1HH2 ARG   195      81.820  73.920  82.510  1.00  0.00            
ATOM   2601 2HH2 ARG   195      80.990  75.350  83.170  1.00  0.00            
ATOM   2602  C   ARG   195      89.790  75.210  79.810  1.00  0.00            
ATOM   2603  O   ARG   195      89.840  76.100  78.950  1.00  0.00            
ATOM   2604  N   HIS   196      90.860  74.730  80.430  1.00  0.00            
ATOM   2605  H   HIS   196      90.720  73.980  81.080  1.00  0.00            
ATOM   2606  CA  HIS   196      92.250  75.070  80.100  1.00  0.00            
ATOM   2607  HA  HIS   196      92.280  75.900  79.390  1.00  0.00            
ATOM   2608  CB  HIS   196      93.010  75.500  81.370  1.00  0.00            
ATOM   2609  HB1 HIS   196      94.020  75.810  81.100  1.00  0.00            
ATOM   2610  HB2 HIS   196      93.100  74.620  82.020  1.00  0.00            
ATOM   2611  CG  HIS   196      92.390  76.600  82.180  1.00  0.00            
ATOM   2612  ND1 HIS   196      92.500  76.730  83.570  1.00  0.00            
ATOM   2613  CE1 HIS   196      91.790  77.820  83.890  1.00  0.00            
ATOM   2614  HE1 HIS   196      91.670  78.200  84.900  1.00  0.00            
ATOM   2615  NE2 HIS   196      91.260  78.380  82.800  1.00  0.00            
ATOM   2616  HE2 HIS   196      90.670  79.210  82.790  1.00  0.00            
ATOM   2617  CD2 HIS   196      91.630  77.640  81.700  1.00  0.00            
ATOM   2618  HD2 HIS   196      91.360  77.810  80.670  1.00  0.00            
ATOM   2619  C   HIS   196      92.980  73.890  79.460  1.00  0.00            
ATOM   2620  O   HIS   196      92.560  72.740  79.610  1.00  0.00            
ATOM   2621  N   ALA   197      94.100  74.180  78.810  1.00  0.00            
ATOM   2622  H   ALA   197      94.360  75.160  78.720  1.00  0.00            
ATOM   2623  CA  ALA   197      95.170  73.230  78.510  1.00  0.00            
ATOM   2624  HA  ALA   197      94.800  72.210  78.650  1.00  0.00            
ATOM   2625  CB  ALA   197      95.550  73.380  77.030  1.00  0.00            
ATOM   2626  HB1 ALA   197      96.270  72.610  76.750  1.00  0.00            
ATOM   2627  HB2 ALA   197      94.660  73.260  76.400  1.00  0.00            
ATOM   2628  HB3 ALA   197      95.990  74.350  76.850  1.00  0.00            
ATOM   2629  C   ALA   197      96.350  73.440  79.490  1.00  0.00            
ATOM   2630  O   ALA   197      96.450  74.490  80.130  1.00  0.00            
ATOM   2631  N   VAL   198      97.220  72.430  79.630  1.00  0.00            
ATOM   2632  H   VAL   198      97.090  71.620  79.040  1.00  0.00            
ATOM   2633  CA  VAL   198      98.390  72.450  80.530  1.00  0.00            
ATOM   2634  HA  VAL   198      98.540  73.480  80.860  1.00  0.00            
ATOM   2635  CB  VAL   198      98.160  71.620  81.810  1.00  0.00            
ATOM   2636  HB  VAL   198      99.040  71.750  82.440  1.00  0.00            
ATOM   2637  CG1 VAL   198      96.950  72.100  82.600  1.00  0.00            
ATOM   2638 1HG1 VAL   198      96.910  71.580  83.560  1.00  0.00            
ATOM   2639 2HG1 VAL   198      97.030  73.170  82.780  1.00  0.00            
ATOM   2640 3HG1 VAL   198      96.030  71.890  82.050  1.00  0.00            
ATOM   2641  CG2 VAL   198      98.010  70.120  81.550  1.00  0.00            
ATOM   2642 1HG2 VAL   198      97.750  69.600  82.470  1.00  0.00            
ATOM   2643 2HG2 VAL   198      97.230  69.950  80.810  1.00  0.00            
ATOM   2644 3HG2 VAL   198      98.950  69.710  81.180  1.00  0.00            
ATOM   2645  C   VAL   198      99.680  72.030  79.820  1.00  0.00            
ATOM   2646  O   VAL   198      99.630  71.300  78.820  1.00  0.00            
ATOM   2647  N   ILE   199     100.830  72.490  80.330  1.00  0.00            
ATOM   2648  H   ILE   199     100.770  73.120  81.120  1.00  0.00            
ATOM   2649  CA  ILE   199     102.180  72.070  79.910  1.00  0.00            
ATOM   2650  HA  ILE   199     102.080  71.190  79.270  1.00  0.00            
ATOM   2651  CB  ILE   199     102.910  73.170  79.090  1.00  0.00            
ATOM   2652  HB  ILE   199     102.700  74.130  79.550  1.00  0.00            
ATOM   2653  CG2 ILE   199     104.440  72.980  79.060  1.00  0.00            
ATOM   2654 1HG2 ILE   199     104.910  73.750  78.450  1.00  0.00            
ATOM   2655 2HG2 ILE   199     104.860  73.080  80.060  1.00  0.00            
ATOM   2656 3HG2 ILE   199     104.690  72.010  78.650  1.00  0.00            
ATOM   2657  CG1 ILE   199     102.390  73.190  77.630  1.00  0.00            
ATOM   2658 1HG1 ILE   199     101.300  73.120  77.640  1.00  0.00            
ATOM   2659 2HG1 ILE   199     102.760  72.310  77.100  1.00  0.00            
ATOM   2660  CD  ILE   199     102.770  74.440  76.830  1.00  0.00            
ATOM   2661  HD1 ILE   199     102.230  74.430  75.880  1.00  0.00            
ATOM   2662  HD2 ILE   199     102.480  75.330  77.380  1.00  0.00            
ATOM   2663  HD3 ILE   199     103.840  74.460  76.620  1.00  0.00            
ATOM   2664  C   ILE   199     102.980  71.630  81.140  1.00  0.00            
ATOM   2665  O   ILE   199     103.020  72.340  82.150  1.00  0.00            
ATOM   2666  N   ALA   200     103.630  70.470  81.010  1.00  0.00            
ATOM   2667  H   ALA   200     103.550  69.990  80.130  1.00  0.00            
ATOM   2668  CA  ALA   200     104.600  69.910  81.950  1.00  0.00            
ATOM   2669  HA  ALA   200     105.240  70.700  82.340  1.00  0.00            
ATOM   2670  CB  ALA   200     103.840  69.270  83.120  1.00  0.00            
ATOM   2671  HB1 ALA   200     104.540  68.820  83.830  1.00  0.00            
ATOM   2672  HB2 ALA   200     103.270  70.030  83.650  1.00  0.00            
ATOM   2673  HB3 ALA   200     103.150  68.500  82.760  1.00  0.00            
ATOM   2674  C   ALA   200     105.510  68.900  81.200  1.00  0.00            
ATOM   2675  O   ALA   200     105.410  68.770  79.970  1.00  0.00            
ATOM   2676  N   VAL   201     106.400  68.210  81.910  1.00  0.00            
ATOM   2677  H   VAL   201     106.460  68.380  82.910  1.00  0.00            
ATOM   2678  CA  VAL   201     107.280  67.160  81.350  1.00  0.00            
ATOM   2679  HA  VAL   201     107.310  67.270  80.270  1.00  0.00            
ATOM   2680  CB  VAL   201     108.730  67.360  81.860  1.00  0.00            
ATOM   2681  HB  VAL   201     108.740  67.250  82.950  1.00  0.00            
ATOM   2682  CG1 VAL   201     109.720  66.360  81.270  1.00  0.00            
ATOM   2683 1HG1 VAL   201     110.700  66.520  81.710  1.00  0.00            
ATOM   2684 2HG1 VAL   201     109.430  65.330  81.480  1.00  0.00            
ATOM   2685 3HG1 VAL   201     109.810  66.490  80.190  1.00  0.00            
ATOM   2686  CG2 VAL   201     109.270  68.750  81.510  1.00  0.00            
ATOM   2687 1HG2 VAL   201     110.290  68.860  81.900  1.00  0.00            
ATOM   2688 2HG2 VAL   201     109.300  68.870  80.430  1.00  0.00            
ATOM   2689 3HG2 VAL   201     108.650  69.520  81.950  1.00  0.00            
ATOM   2690  C   VAL   201     106.720  65.750  81.650  1.00  0.00            
ATOM   2691  O   VAL   201     106.100  65.540  82.690  1.00  0.00            
ATOM   2692  N   ARG   202     106.890  64.810  80.710  1.00  0.00            
ATOM   2693  H   ARG   202     107.370  65.110  79.860  1.00  0.00            
ATOM   2694  CA  ARG   202     106.430  63.410  80.750  1.00  0.00            
ATOM   2695  HA  ARG   202     106.350  63.070  81.780  1.00  0.00            
ATOM   2696  CB  ARG   202     105.060  63.290  80.050  1.00  0.00            
ATOM   2697  HB1 ARG   202     105.060  62.410  79.400  1.00  0.00            
ATOM   2698  HB2 ARG   202     104.900  64.160  79.420  1.00  0.00            
ATOM   2699  CG  ARG   202     103.850  63.120  80.990  1.00  0.00            
ATOM   2700  HG1 ARG   202     103.900  63.830  81.810  1.00  0.00            
ATOM   2701  HG2 ARG   202     103.860  62.120  81.410  1.00  0.00            
ATOM   2702  CD  ARG   202     102.550  63.320  80.190  1.00  0.00            
ATOM   2703  HD1 ARG   202     102.580  62.670  79.320  1.00  0.00            
ATOM   2704  HD2 ARG   202     102.500  64.360  79.850  1.00  0.00            
ATOM   2705  NE  ARG   202     101.340  63.030  80.990  1.00  0.00            
ATOM   2706  HE  ARG   202     101.430  63.060  82.000  1.00  0.00            
ATOM   2707  CZ  ARG   202     100.200  62.530  80.560  1.00  0.00            
ATOM   2708  NH1 ARG   202      99.940  62.300  79.300  1.00  0.00            
ATOM   2709 1HH1 ARG   202     100.600  62.580  78.600  1.00  0.00            
ATOM   2710 2HH1 ARG   202      99.070  61.850  79.070  1.00  0.00            
ATOM   2711  NH2 ARG   202      99.250  62.240  81.390  1.00  0.00            
ATOM   2712 1HH2 ARG   202      99.440  62.330  82.390  1.00  0.00            
ATOM   2713 2HH2 ARG   202      98.460  61.700  81.090  1.00  0.00            
ATOM   2714  C   ARG   202     107.460  62.520  80.030  1.00  0.00            
ATOM   2715  O   ARG   202     107.760  62.780  78.860  1.00  0.00            
ATOM   2716  N   ASN   203     107.930  61.440  80.650  1.00  0.00            
ATOM   2717  H   ASN   203     107.780  61.400  81.650  1.00  0.00            
ATOM   2718  CA  ASN   203     108.830  60.430  80.040  1.00  0.00            
ATOM   2719  HA  ASN   203     109.210  59.800  80.840  1.00  0.00            
ATOM   2720  CB  ASN   203     108.020  59.500  79.110  1.00  0.00            
ATOM   2721  HB1 ASN   203     108.680  58.730  78.720  1.00  0.00            
ATOM   2722  HB2 ASN   203     107.650  60.080  78.270  1.00  0.00            
ATOM   2723  CG  ASN   203     106.870  58.790  79.800  1.00  0.00            
ATOM   2724  OD1 ASN   203     106.960  58.310  80.930  1.00  0.00            
ATOM   2725  ND2 ASN   203     105.760  58.680  79.120  1.00  0.00            
ATOM   2726 1HD2 ASN   203     105.690  59.070  78.180  1.00  0.00            
ATOM   2727 2HD2 ASN   203     104.990  58.160  79.510  1.00  0.00            
ATOM   2728  C   ASN   203     110.090  61.020  79.370  1.00  0.00            
ATOM   2729  O   ASN   203     110.550  60.540  78.330  1.00  0.00            
ATOM   2730  N   GLY   204     110.650  62.080  79.960  1.00  0.00            
ATOM   2731  H   GLY   204     110.260  62.400  80.850  1.00  0.00            
ATOM   2732  CA  GLY   204     111.820  62.790  79.430  1.00  0.00            
ATOM   2733  HA1 GLY   204     112.520  62.070  79.030  1.00  0.00            
ATOM   2734  HA2 GLY   204     112.310  63.310  80.260  1.00  0.00            
ATOM   2735  C   GLY   204     111.530  63.830  78.340  1.00  0.00            
ATOM   2736  O   GLY   204     112.480  64.320  77.730  1.00  0.00            
ATOM   2737  N   LYS   205     110.250  64.160  78.050  1.00  0.00            
ATOM   2738  H   LYS   205     109.520  63.700  78.580  1.00  0.00            
ATOM   2739  CA  LYS   205     109.830  65.110  77.000  1.00  0.00            
ATOM   2740  HA  LYS   205     110.710  65.610  76.600  1.00  0.00            
ATOM   2741  CB  LYS   205     109.100  64.390  75.860  1.00  0.00            
ATOM   2742  HB1 LYS   205     109.030  65.090  75.030  1.00  0.00            
ATOM   2743  HB2 LYS   205     108.090  64.150  76.180  1.00  0.00            
ATOM   2744  CG  LYS   205     109.720  63.090  75.320  1.00  0.00            
ATOM   2745  HG1 LYS   205     109.040  62.690  74.570  1.00  0.00            
ATOM   2746  HG2 LYS   205     109.780  62.350  76.130  1.00  0.00            
ATOM   2747  CD  LYS   205     111.100  63.290  74.690  1.00  0.00            
ATOM   2748  HD1 LYS   205     111.840  63.520  75.440  1.00  0.00            
ATOM   2749  HD2 LYS   205     111.050  64.120  73.990  1.00  0.00            
ATOM   2750  CE  LYS   205     111.520  62.040  73.910  1.00  0.00            
ATOM   2751  HE1 LYS   205     112.480  62.220  73.440  1.00  0.00            
ATOM   2752  HE2 LYS   205     110.780  61.860  73.120  1.00  0.00            
ATOM   2753  NZ  LYS   205     111.600  60.840  74.780  1.00  0.00            
ATOM   2754  HZ1 LYS   205     111.570  60.010  74.190  1.00  0.00            
ATOM   2755  HZ2 LYS   205     112.470  60.830  75.320  1.00  0.00            
ATOM   2756  HZ3 LYS   205     110.820  60.790  75.410  1.00  0.00            
ATOM   2757  C   LYS   205     108.880  66.180  77.540  1.00  0.00            
ATOM   2758  O   LYS   205     108.020  65.870  78.360  1.00  0.00            
ATOM   2759  N   LEU   206     108.940  67.400  77.010  1.00  0.00            
ATOM   2760  H   LEU   206     109.670  67.600  76.350  1.00  0.00            
ATOM   2761  CA  LEU   206     107.920  68.430  77.250  1.00  0.00            
ATOM   2762  HA  LEU   206     107.670  68.410  78.310  1.00  0.00            
ATOM   2763  CB  LEU   206     108.500  69.820  76.900  1.00  0.00            
ATOM   2764  HB1 LEU   206     108.510  69.920  75.820  1.00  0.00            
ATOM   2765  HB2 LEU   206     109.530  69.860  77.240  1.00  0.00            
ATOM   2766  CG  LEU   206     107.750  71.010  77.520  1.00  0.00            
ATOM   2767  HG  LEU   206     106.690  70.940  77.290  1.00  0.00            
ATOM   2768  CD1 LEU   206     107.930  71.110  79.030  1.00  0.00            
ATOM   2769 1HD1 LEU   206     107.440  72.000  79.410  1.00  0.00            
ATOM   2770 2HD1 LEU   206     107.480  70.240  79.510  1.00  0.00            
ATOM   2771 3HD1 LEU   206     108.990  71.140  79.290  1.00  0.00            
ATOM   2772  CD2 LEU   206     108.280  72.320  76.920  1.00  0.00            
ATOM   2773 1HD2 LEU   206     107.770  73.160  77.390  1.00  0.00            
ATOM   2774 2HD2 LEU   206     109.360  72.400  77.080  1.00  0.00            
ATOM   2775 3HD2 LEU   206     108.070  72.350  75.860  1.00  0.00            
ATOM   2776  C   LEU   206     106.630  68.120  76.460  1.00  0.00            
ATOM   2777  O   LEU   206     106.700  67.740  75.290  1.00  0.00            
ATOM   2778  N   CYS   207     105.460  68.320  77.070  1.00  0.00            
ATOM   2779  H   CYS   207     105.460  68.610  78.040  1.00  0.00            
ATOM   2780  CA  CYS   207     104.160  67.970  76.480  1.00  0.00            
ATOM   2781  HA  CYS   207     104.280  67.750  75.420  1.00  0.00            
ATOM   2782  CB  CYS   207     103.610  66.720  77.170  1.00  0.00            
ATOM   2783  HB1 CYS   207     102.540  66.620  76.940  1.00  0.00            
ATOM   2784  HB2 CYS   207     103.720  66.810  78.250  1.00  0.00            
ATOM   2785  SG  CYS   207     104.480  65.250  76.570  1.00  0.00            
ATOM   2786  HG  CYS   207     103.790  64.380  77.320  1.00  0.00            
ATOM   2787  C   CYS   207     103.120  69.100  76.590  1.00  0.00            
ATOM   2788  O   CYS   207     103.000  69.740  77.630  1.00  0.00            
ATOM   2789  N   PHE   208     102.310  69.250  75.530  1.00  0.00            
ATOM   2790  H   PHE   208     102.470  68.640  74.740  1.00  0.00            
ATOM   2791  CA  PHE   208     101.050  70.000  75.530  1.00  0.00            
ATOM   2792  HA  PHE   208     101.050  70.750  76.320  1.00  0.00            
ATOM   2793  CB  PHE   208     100.910  70.720  74.180  1.00  0.00            
ATOM   2794  HB1 PHE   208     101.060  69.990  73.380  1.00  0.00            
ATOM   2795  HB2 PHE   208     101.710  71.460  74.100  1.00  0.00            
ATOM   2796  CG  PHE   208      99.580  71.410  73.940  1.00  0.00            
ATOM   2797  CD1 PHE   208      99.410  72.760  74.290  1.00  0.00            
ATOM   2798  HD1 PHE   208     100.220  73.310  74.750  1.00  0.00            
ATOM   2799  CE1 PHE   208      98.170  73.400  74.080  1.00  0.00            
ATOM   2800  HE1 PHE   208      98.040  74.430  74.370  1.00  0.00            
ATOM   2801  CZ  PHE   208      97.100  72.680  73.510  1.00  0.00            
ATOM   2802  HZ  PHE   208      96.150  73.170  73.360  1.00  0.00            
ATOM   2803  CE2 PHE   208      97.270  71.340  73.150  1.00  0.00            
ATOM   2804  HE2 PHE   208      96.450  70.790  72.710  1.00  0.00            
ATOM   2805  CD2 PHE   208      98.510  70.700  73.360  1.00  0.00            
ATOM   2806  HD2 PHE   208      98.640  69.670  73.080  1.00  0.00            
ATOM   2807  C   PHE   208      99.890  69.020  75.790  1.00  0.00            
ATOM   2808  O   PHE   208      99.850  67.940  75.190  1.00  0.00            
ATOM   2809  N   MET   209      98.960  69.370  76.690  1.00  0.00            
ATOM   2810  H   MET   209      99.070  70.250  77.180  1.00  0.00            
ATOM   2811  CA  MET   209      97.890  68.470  77.130  1.00  0.00            
ATOM   2812  HA  MET   209      97.760  67.680  76.400  1.00  0.00            
ATOM   2813  CB  MET   209      98.280  67.820  78.470  1.00  0.00            
ATOM   2814  HB1 MET   209      97.420  67.310  78.890  1.00  0.00            
ATOM   2815  HB2 MET   209      98.570  68.610  79.160  1.00  0.00            
ATOM   2816  CG  MET   209      99.420  66.800  78.370  1.00  0.00            
ATOM   2817  HG1 MET   209     100.240  67.210  77.780  1.00  0.00            
ATOM   2818  HG2 MET   209      99.040  65.910  77.880  1.00  0.00            
ATOM   2819  SD  MET   209     100.080  66.340  80.000  1.00  0.00            
ATOM   2820  CE  MET   209     101.160  67.770  80.280  1.00  0.00            
ATOM   2821  HE1 MET   209     101.490  67.780  81.320  1.00  0.00            
ATOM   2822  HE2 MET   209     102.030  67.710  79.630  1.00  0.00            
ATOM   2823  HE3 MET   209     100.630  68.700  80.080  1.00  0.00            
ATOM   2824  C   MET   209      96.540  69.180  77.320  1.00  0.00            
ATOM   2825  O   MET   209      96.460  70.210  77.970  1.00  0.00            
ATOM   2826  N   PHE   210      95.470  68.530  76.860  1.00  0.00            
ATOM   2827  H   PHE   210      95.610  67.670  76.350  1.00  0.00            
ATOM   2828  CA  PHE   210      94.080  68.830  77.250  1.00  0.00            
ATOM   2829  HA  PHE   210      94.090  69.440  78.150  1.00  0.00            
ATOM   2830  CB  PHE   210      93.370  69.640  76.160  1.00  0.00            
ATOM   2831  HB1 PHE   210      94.000  70.480  75.870  1.00  0.00            
ATOM   2832  HB2 PHE   210      92.460  70.070  76.590  1.00  0.00            
ATOM   2833  CG  PHE   210      92.980  68.860  74.930  1.00  0.00            
ATOM   2834  CD1 PHE   210      91.690  68.300  74.830  1.00  0.00            
ATOM   2835  HD1 PHE   210      90.970  68.450  75.620  1.00  0.00            
ATOM   2836  CE1 PHE   210      91.330  67.540  73.700  1.00  0.00            
ATOM   2837  HE1 PHE   210      90.350  67.090  73.620  1.00  0.00            
ATOM   2838  CZ  PHE   210      92.250  67.360  72.660  1.00  0.00            
ATOM   2839  HZ  PHE   210      91.980  66.790  71.790  1.00  0.00            
ATOM   2840  CE2 PHE   210      93.530  67.940  72.740  1.00  0.00            
ATOM   2841  HE2 PHE   210      94.230  67.800  71.930  1.00  0.00            
ATOM   2842  CD2 PHE   210      93.900  68.680  73.880  1.00  0.00            
ATOM   2843  HD2 PHE   210      94.880  69.120  73.950  1.00  0.00            
ATOM   2844  C   PHE   210      93.350  67.520  77.600  1.00  0.00            
ATOM   2845  O   PHE   210      93.850  66.440  77.290  1.00  0.00            
ATOM   2846  N   ARG   211      92.180  67.580  78.260  1.00  0.00            
ATOM   2847  H   ARG   211      91.810  68.500  78.480  1.00  0.00            
ATOM   2848  CA  ARG   211      91.340  66.400  78.530  1.00  0.00            
ATOM   2849  HA  ARG   211      91.870  65.510  78.190  1.00  0.00            
ATOM   2850  CB  ARG   211      91.110  66.230  80.050  1.00  0.00            
ATOM   2851  HB1 ARG   211      90.560  67.100  80.400  1.00  0.00            
ATOM   2852  HB2 ARG   211      92.080  66.210  80.550  1.00  0.00            
ATOM   2853  CG  ARG   211      90.310  64.980  80.440  1.00  0.00            
ATOM   2854  HG1 ARG   211      90.810  64.080  80.070  1.00  0.00            
ATOM   2855  HG2 ARG   211      89.320  65.030  79.980  1.00  0.00            
ATOM   2856  CD  ARG   211      90.110  64.850  81.950  1.00  0.00            
ATOM   2857  HD1 ARG   211      89.260  64.190  82.130  1.00  0.00            
ATOM   2858  HD2 ARG   211      89.850  65.830  82.350  1.00  0.00            
ATOM   2859  NE  ARG   211      91.290  64.290  82.630  1.00  0.00            
ATOM   2860  HE  ARG   211      91.840  63.640  82.100  1.00  0.00            
ATOM   2861  CZ  ARG   211      91.630  64.450  83.900  1.00  0.00            
ATOM   2862  NH1 ARG   211      91.020  65.260  84.710  1.00  0.00            
ATOM   2863 1HH1 ARG   211      90.220  65.800  84.400  1.00  0.00            
ATOM   2864 2HH1 ARG   211      91.300  65.290  85.680  1.00  0.00            
ATOM   2865  NH2 ARG   211      92.630  63.790  84.400  1.00  0.00            
ATOM   2866 1HH2 ARG   211      93.180  63.150  83.850  1.00  0.00            
ATOM   2867 2HH2 ARG   211      92.860  63.940  85.380  1.00  0.00            
ATOM   2868  C   ARG   211      90.040  66.440  77.740  1.00  0.00            
ATOM   2869  O   ARG   211      89.430  67.500  77.600  1.00  0.00            
ATOM   2870  N   VAL   212      89.590  65.280  77.280  1.00  0.00            
ATOM   2871  H   VAL   212      90.170  64.460  77.440  1.00  0.00            
ATOM   2872  CA  VAL   212      88.300  65.040  76.620  1.00  0.00            
ATOM   2873  HA  VAL   212      87.730  65.960  76.600  1.00  0.00            
ATOM   2874  CB  VAL   212      88.530  64.610  75.160  1.00  0.00            
ATOM   2875  HB  VAL   212      89.130  65.390  74.680  1.00  0.00            
ATOM   2876  CG1 VAL   212      89.280  63.280  75.000  1.00  0.00            
ATOM   2877 1HG1 VAL   212      89.440  63.070  73.950  1.00  0.00            
ATOM   2878 2HG1 VAL   212      90.260  63.350  75.480  1.00  0.00            
ATOM   2879 3HG1 VAL   212      88.710  62.470  75.440  1.00  0.00            
ATOM   2880  CG2 VAL   212      87.220  64.510  74.390  1.00  0.00            
ATOM   2881 1HG2 VAL   212      87.440  64.240  73.360  1.00  0.00            
ATOM   2882 2HG2 VAL   212      86.570  63.750  74.810  1.00  0.00            
ATOM   2883 3HG2 VAL   212      86.700  65.470  74.410  1.00  0.00            
ATOM   2884  C   VAL   212      87.490  64.010  77.430  1.00  0.00            
ATOM   2885  O   VAL   212      88.070  63.120  78.050  1.00  0.00            
ATOM   2886  N   GLY   213      86.160  64.130  77.450  1.00  0.00            
ATOM   2887  H   GLY   213      85.740  64.920  76.980  1.00  0.00            
ATOM   2888  CA  GLY   213      85.260  63.220  78.160  1.00  0.00            
ATOM   2889  HA1 GLY   213      85.100  63.590  79.170  1.00  0.00            
ATOM   2890  HA2 GLY   213      85.700  62.230  78.230  1.00  0.00            
ATOM   2891  C   GLY   213      83.900  63.100  77.490  1.00  0.00            
ATOM   2892  O   GLY   213      83.350  64.090  77.020  1.00  0.00            
ATOM   2893  N   ASP   214      83.330  61.900  77.490  1.00  0.00            
ATOM   2894  H   ASP   214      83.830  61.120  77.870  1.00  0.00            
ATOM   2895  CA  ASP   214      81.900  61.700  77.240  1.00  0.00            
ATOM   2896  HA  ASP   214      81.540  62.440  76.530  1.00  0.00            
ATOM   2897  CB  ASP   214      81.680  60.300  76.620  1.00  0.00            
ATOM   2898  HB1 ASP   214      81.600  59.550  77.410  1.00  0.00            
ATOM   2899  HB2 ASP   214      82.550  60.050  76.010  1.00  0.00            
ATOM   2900  CG  ASP   214      80.440  60.230  75.710  1.00  0.00            
ATOM   2901  OD1 ASP   214      79.380  60.770  76.080  1.00  0.00            
ATOM   2902  OD2 ASP   214      80.530  59.660  74.600  1.00  0.00            
ATOM   2903  C   ASP   214      81.110  61.900  78.560  1.00  0.00            
ATOM   2904  O   ASP   214      81.700  61.880  79.650  1.00  0.00            
ATOM   2905  N   LEU   215      79.800  62.090  78.470  1.00  0.00            
ATOM   2906  H   LEU   215      79.410  62.110  77.530  1.00  0.00            
ATOM   2907  CA  LEU   215      78.860  62.070  79.600  1.00  0.00            
ATOM   2908  HA  LEU   215      79.420  62.070  80.540  1.00  0.00            
ATOM   2909  CB  LEU   215      77.970  63.320  79.540  1.00  0.00            
ATOM   2910  HB1 LEU   215      77.210  63.240  80.320  1.00  0.00            
ATOM   2911  HB2 LEU   215      77.460  63.330  78.580  1.00  0.00            
ATOM   2912  CG  LEU   215      78.690  64.670  79.730  1.00  0.00            
ATOM   2913  HG  LEU   215      79.470  64.800  78.980  1.00  0.00            
ATOM   2914  CD1 LEU   215      77.680  65.810  79.580  1.00  0.00            
ATOM   2915 1HD1 LEU   215      78.190  66.770  79.640  1.00  0.00            
ATOM   2916 2HD1 LEU   215      77.190  65.740  78.620  1.00  0.00            
ATOM   2917 3HD1 LEU   215      76.920  65.750  80.370  1.00  0.00            
ATOM   2918  CD2 LEU   215      79.310  64.790  81.130  1.00  0.00            
ATOM   2919 1HD2 LEU   215      79.690  65.800  81.270  1.00  0.00            
ATOM   2920 2HD2 LEU   215      78.560  64.580  81.890  1.00  0.00            
ATOM   2921 3HD2 LEU   215      80.130  64.090  81.220  1.00  0.00            
ATOM   2922  C   LEU   215      78.000  60.790  79.630  1.00  0.00            
ATOM   2923  O   LEU   215      77.330  60.510  80.630  1.00  0.00            
ATOM   2924  N   ARG   216      77.970  60.020  78.530  1.00  0.00            
ATOM   2925  H   ARG   216      78.580  60.280  77.750  1.00  0.00            
ATOM   2926  CA  ARG   216      77.060  58.880  78.330  1.00  0.00            
ATOM   2927  HA  ARG   216      76.240  58.970  79.040  1.00  0.00            
ATOM   2928  CB  ARG   216      76.490  58.950  76.910  1.00  0.00            
ATOM   2929  HB1 ARG   216      76.000  58.000  76.680  1.00  0.00            
ATOM   2930  HB2 ARG   216      77.290  59.100  76.190  1.00  0.00            
ATOM   2931  CG  ARG   216      75.450  60.070  76.790  1.00  0.00            
ATOM   2932  HG1 ARG   216      75.910  61.040  76.930  1.00  0.00            
ATOM   2933  HG2 ARG   216      74.690  59.920  77.560  1.00  0.00            
ATOM   2934  CD  ARG   216      74.770  60.020  75.420  1.00  0.00            
ATOM   2935  HD1 ARG   216      74.690  58.980  75.090  1.00  0.00            
ATOM   2936  HD2 ARG   216      75.370  60.560  74.690  1.00  0.00            
ATOM   2937  NE  ARG   216      73.410  60.570  75.500  1.00  0.00            
ATOM   2938  HE  ARG   216      72.710  59.950  75.880  1.00  0.00            
ATOM   2939  CZ  ARG   216      72.960  61.720  75.080  1.00  0.00            
ATOM   2940  NH1 ARG   216      73.700  62.610  74.510  1.00  0.00            
ATOM   2941 1HH1 ARG   216      74.700  62.570  74.520  1.00  0.00            
ATOM   2942 2HH1 ARG   216      73.190  63.410  74.100  1.00  0.00            
ATOM   2943  NH2 ARG   216      71.710  62.040  75.230  1.00  0.00            
ATOM   2944 1HH2 ARG   216      71.070  61.390  75.630  1.00  0.00            
ATOM   2945 2HH2 ARG   216      71.430  62.960  74.890  1.00  0.00            
ATOM   2946  C   ARG   216      77.700  57.520  78.610  1.00  0.00            
ATOM   2947  O   ARG   216      78.910  57.350  78.610  1.00  0.00            
ATOM   2948  N   LYS   217      76.820  56.540  78.830  1.00  0.00            
ATOM   2949  H   LYS   217      75.850  56.800  78.880  1.00  0.00            
ATOM   2950  CA  LYS   217      77.140  55.100  78.900  1.00  0.00            
ATOM   2951  HA  LYS   217      78.120  54.950  79.360  1.00  0.00            
ATOM   2952  CB  LYS   217      76.070  54.390  79.740  1.00  0.00            
ATOM   2953  HB1 LYS   217      76.230  53.320  79.680  1.00  0.00            
ATOM   2954  HB2 LYS   217      75.080  54.610  79.350  1.00  0.00            
ATOM   2955  CG  LYS   217      76.140  54.800  81.220  1.00  0.00            
ATOM   2956  HG1 LYS   217      76.070  55.880  81.310  1.00  0.00            
ATOM   2957  HG2 LYS   217      77.110  54.480  81.600  1.00  0.00            
ATOM   2958  CD  LYS   217      75.030  54.170  82.060  1.00  0.00            
ATOM   2959  HD1 LYS   217      75.060  53.080  81.960  1.00  0.00            
ATOM   2960  HD2 LYS   217      74.060  54.550  81.740  1.00  0.00            
ATOM   2961  CE  LYS   217      75.280  54.560  83.520  1.00  0.00            
ATOM   2962  HE1 LYS   217      75.310  55.650  83.590  1.00  0.00            
ATOM   2963  HE2 LYS   217      76.260  54.170  83.790  1.00  0.00            
ATOM   2964  NZ  LYS   217      74.260  54.020  84.450  1.00  0.00            
ATOM   2965  HZ1 LYS   217      74.560  54.190  85.410  1.00  0.00            
ATOM   2966  HZ2 LYS   217      73.340  54.440  84.330  1.00  0.00            
ATOM   2967  HZ3 LYS   217      74.150  53.010  84.390  1.00  0.00            
ATOM   2968  C   LYS   217      77.230  54.460  77.500  1.00  0.00            
ATOM   2969  O   LYS   217      78.030  53.560  77.290  1.00  0.00            
ATOM   2970  N   SER   218      76.410  54.970  76.580  1.00  0.00            
ATOM   2971  H   SER   218      75.810  55.720  76.860  1.00  0.00            
ATOM   2972  CA  SER   218      76.480  54.780  75.130  1.00  0.00            
ATOM   2973  HA  SER   218      76.720  53.740  74.910  1.00  0.00            
ATOM   2974  CB  SER   218      75.110  55.110  74.520  1.00  0.00            
ATOM   2975  HB1 SER   218      74.410  54.310  74.770  1.00  0.00            
ATOM   2976  HB2 SER   218      75.200  55.180  73.430  1.00  0.00            
ATOM   2977  OG  SER   218      74.640  56.340  75.060  1.00  0.00            
ATOM   2978  HG  SER   218      73.690  56.460  74.810  1.00  0.00            
ATOM   2979  C   SER   218      77.580  55.670  74.540  1.00  0.00            
ATOM   2980  O   SER   218      77.840  56.770  75.030  1.00  0.00            
ATOM   2981  N   MET   219      78.250  55.190  73.500  1.00  0.00            
ATOM   2982  H   MET   219      77.980  54.260  73.160  1.00  0.00            
ATOM   2983  CA  MET   219      79.600  55.630  73.120  1.00  0.00            
ATOM   2984  HA  MET   219      79.980  56.330  73.860  1.00  0.00            
ATOM   2985  CB  MET   219      80.500  54.380  73.160  1.00  0.00            
ATOM   2986  HB1 MET   219      81.510  54.620  72.820  1.00  0.00            
ATOM   2987  HB2 MET   219      80.090  53.620  72.490  1.00  0.00            
ATOM   2988  CG  MET   219      80.620  53.790  74.590  1.00  0.00            
ATOM   2989  HG1 MET   219      79.660  53.900  75.110  1.00  0.00            
ATOM   2990  HG2 MET   219      81.350  54.380  75.140  1.00  0.00            
ATOM   2991  SD  MET   219      81.070  52.040  74.720  1.00  0.00            
ATOM   2992  CE  MET   219      82.560  52.000  73.720  1.00  0.00            
ATOM   2993  HE1 MET   219      83.100  51.060  73.890  1.00  0.00            
ATOM   2994  HE2 MET   219      82.290  52.070  72.670  1.00  0.00            
ATOM   2995  HE3 MET   219      83.190  52.840  73.980  1.00  0.00            
ATOM   2996  C   MET   219      79.610  56.390  71.760  1.00  0.00            
ATOM   2997  O   MET   219      78.580  56.900  71.300  1.00  0.00            
ATOM   2998  N   ILE   220      80.790  56.490  71.150  1.00  0.00            
ATOM   2999  H   ILE   220      81.590  56.090  71.630  1.00  0.00            
ATOM   3000  CA  ILE   220      81.070  56.990  69.800  1.00  0.00            
ATOM   3001  HA  ILE   220      80.130  57.120  69.250  1.00  0.00            
ATOM   3002  CB  ILE   220      81.790  58.360  69.880  1.00  0.00            
ATOM   3003  HB  ILE   220      82.690  58.200  70.480  1.00  0.00            
ATOM   3004  CG2 ILE   220      82.270  58.910  68.520  1.00  0.00            
ATOM   3005 1HG2 ILE   220      82.720  59.890  68.650  1.00  0.00            
ATOM   3006 2HG2 ILE   220      83.020  58.250  68.090  1.00  0.00            
ATOM   3007 3HG2 ILE   220      81.430  58.990  67.830  1.00  0.00            
ATOM   3008  CG1 ILE   220      80.960  59.460  70.590  1.00  0.00            
ATOM   3009 1HG1 ILE   220      81.580  60.350  70.700  1.00  0.00            
ATOM   3010 2HG1 ILE   220      80.710  59.130  71.600  1.00  0.00            
ATOM   3011  CD  ILE   220      79.660  59.880  69.880  1.00  0.00            
ATOM   3012  HD1 ILE   220      79.180  60.660  70.460  1.00  0.00            
ATOM   3013  HD2 ILE   220      79.870  60.270  68.890  1.00  0.00            
ATOM   3014  HD3 ILE   220      78.990  59.030  69.810  1.00  0.00            
ATOM   3015  C   ILE   220      81.900  55.930  69.050  1.00  0.00            
ATOM   3016  O   ILE   220      82.610  55.140  69.670  1.00  0.00            
ATOM   3017  N   ILE   221      81.810  55.900  67.720  1.00  0.00            
ATOM   3018  H   ILE   221      81.210  56.600  67.280  1.00  0.00            
ATOM   3019  CA  ILE   221      82.450  54.940  66.810  1.00  0.00            
ATOM   3020  HA  ILE   221      83.020  54.220  67.410  1.00  0.00            
ATOM   3021  CB  ILE   221      81.410  54.170  65.950  1.00  0.00            
ATOM   3022  HB  ILE   221      81.260  54.750  65.040  1.00  0.00            
ATOM   3023  CG2 ILE   221      82.030  52.820  65.550  1.00  0.00            
ATOM   3024 1HG2 ILE   221      81.290  52.150  65.140  1.00  0.00            
ATOM   3025 2HG2 ILE   221      82.810  52.970  64.800  1.00  0.00            
ATOM   3026 3HG2 ILE   221      82.480  52.350  66.410  1.00  0.00            
ATOM   3027  CG1 ILE   221      80.010  53.980  66.580  1.00  0.00            
ATOM   3028 1HG1 ILE   221      79.650  54.900  67.020  1.00  0.00            
ATOM   3029 2HG1 ILE   221      80.060  53.230  67.370  1.00  0.00            
ATOM   3030  CD  ILE   221      78.970  53.580  65.530  1.00  0.00            
ATOM   3031  HD1 ILE   221      77.970  53.660  65.960  1.00  0.00            
ATOM   3032  HD2 ILE   221      79.020  54.250  64.670  1.00  0.00            
ATOM   3033  HD3 ILE   221      79.130  52.560  65.200  1.00  0.00            
ATOM   3034  C   ILE   221      83.430  55.670  65.880  1.00  0.00            
ATOM   3035  O   ILE   221      83.180  56.820  65.530  1.00  0.00            
ATOM   3036  N   SER   222      84.510  55.010  65.460  1.00  0.00            
ATOM   3037  H   SER   222      84.650  54.040  65.760  1.00  0.00            
ATOM   3038  CA  SER   222      85.550  55.610  64.600  1.00  0.00            
ATOM   3039  HA  SER   222      86.390  54.920  64.560  1.00  0.00            
ATOM   3040  CB  SER   222      85.050  55.820  63.160  1.00  0.00            
ATOM   3041  HB1 SER   222      85.890  56.090  62.520  1.00  0.00            
ATOM   3042  HB2 SER   222      84.350  56.660  63.170  1.00  0.00            
ATOM   3043  OG  SER   222      84.380  54.700  62.610  1.00  0.00            
ATOM   3044  HG  SER   222      83.870  55.070  61.870  1.00  0.00            
ATOM   3045  C   SER   222      86.110  56.930  65.170  1.00  0.00            
ATOM   3046  O   SER   222      86.360  57.870  64.420  1.00  0.00            
ATOM   3047  N   ALA   223      86.200  57.040  66.490  1.00  0.00            
ATOM   3048  H   ALA   223      86.010  56.220  67.050  1.00  0.00            
ATOM   3049  CA  ALA   223      86.450  58.300  67.190  1.00  0.00            
ATOM   3050  HA  ALA   223      85.740  59.040  66.830  1.00  0.00            
ATOM   3051  CB  ALA   223      86.180  58.070  68.680  1.00  0.00            
ATOM   3052  HB1 ALA   223      86.320  59.010  69.220  1.00  0.00            
ATOM   3053  HB2 ALA   223      85.160  57.730  68.840  1.00  0.00            
ATOM   3054  HB3 ALA   223      86.870  57.330  69.080  1.00  0.00            
ATOM   3055  C   ALA   223      87.870  58.820  66.910  1.00  0.00            
ATOM   3056  O   ALA   223      88.830  58.370  67.530  1.00  0.00            
ATOM   3057  N   SER   224      88.020  59.770  65.980  1.00  0.00            
ATOM   3058  H   SER   224      87.180  60.160  65.560  1.00  0.00            
ATOM   3059  CA  SER   224      89.300  60.360  65.590  1.00  0.00            
ATOM   3060  HA  SER   224      90.090  59.760  66.030  1.00  0.00            
ATOM   3061  CB  SER   224      89.510  60.290  64.070  1.00  0.00            
ATOM   3062  HB1 SER   224      89.450  59.250  63.750  1.00  0.00            
ATOM   3063  HB2 SER   224      90.520  60.650  63.850  1.00  0.00            
ATOM   3064  OG  SER   224      88.580  61.060  63.340  1.00  0.00            
ATOM   3065  HG  SER   224      89.010  61.290  62.490  1.00  0.00            
ATOM   3066  C   SER   224      89.450  61.780  66.140  1.00  0.00            
ATOM   3067  O   SER   224      88.480  62.530  66.310  1.00  0.00            
ATOM   3068  N   VAL   225      90.690  62.140  66.470  1.00  0.00            
ATOM   3069  H   VAL   225      91.440  61.460  66.340  1.00  0.00            
ATOM   3070  CA  VAL   225      91.030  63.360  67.200  1.00  0.00            
ATOM   3071  HA  VAL   225      90.180  64.050  67.150  1.00  0.00            
ATOM   3072  CB  VAL   225      91.270  63.020  68.680  1.00  0.00            
ATOM   3073  HB  VAL   225      91.920  62.150  68.770  1.00  0.00            
ATOM   3074  CG1 VAL   225      91.890  64.160  69.480  1.00  0.00            
ATOM   3075 1HG1 VAL   225      91.930  63.920  70.540  1.00  0.00            
ATOM   3076 2HG1 VAL   225      92.920  64.310  69.140  1.00  0.00            
ATOM   3077 3HG1 VAL   225      91.310  65.080  69.320  1.00  0.00            
ATOM   3078  CG2 VAL   225      89.930  62.700  69.370  1.00  0.00            
ATOM   3079 1HG2 VAL   225      90.080  62.510  70.430  1.00  0.00            
ATOM   3080 2HG2 VAL   225      89.250  63.540  69.230  1.00  0.00            
ATOM   3081 3HG2 VAL   225      89.480  61.810  68.920  1.00  0.00            
ATOM   3082  C   VAL   225      92.210  64.070  66.540  1.00  0.00            
ATOM   3083  O   VAL   225      93.330  63.560  66.540  1.00  0.00            
ATOM   3084  N   ARG   226      91.950  65.280  66.020  1.00  0.00            
ATOM   3085  H   ARG   226      91.010  65.640  66.150  1.00  0.00            
ATOM   3086  CA  ARG   226      92.890  66.150  65.290  1.00  0.00            
ATOM   3087  HA  ARG   226      93.900  65.750  65.410  1.00  0.00            
ATOM   3088  CB  ARG   226      92.580  66.110  63.770  1.00  0.00            
ATOM   3089  HB1 ARG   226      92.670  65.070  63.450  1.00  0.00            
ATOM   3090  HB2 ARG   226      93.340  66.680  63.240  1.00  0.00            
ATOM   3091  CG  ARG   226      91.190  66.640  63.380  1.00  0.00            
ATOM   3092  HG1 ARG   226      91.200  67.730  63.410  1.00  0.00            
ATOM   3093  HG2 ARG   226      90.440  66.270  64.080  1.00  0.00            
ATOM   3094  CD  ARG   226      90.790  66.180  61.970  1.00  0.00            
ATOM   3095  HD1 ARG   226      90.820  65.090  61.960  1.00  0.00            
ATOM   3096  HD2 ARG   226      91.540  66.520  61.260  1.00  0.00            
ATOM   3097  NE  ARG   226      89.440  66.610  61.570  1.00  0.00            
ATOM   3098  HE  ARG   226      88.660  66.000  61.800  1.00  0.00            
ATOM   3099  CZ  ARG   226      89.130  67.580  60.720  1.00  0.00            
ATOM   3100  NH1 ARG   226      89.980  68.420  60.240  1.00  0.00            
ATOM   3101 1HH1 ARG   226      90.970  68.370  60.510  1.00  0.00            
ATOM   3102 2HH1 ARG   226      89.690  69.060  59.520  1.00  0.00            
ATOM   3103  NH2 ARG   226      87.900  67.730  60.310  1.00  0.00            
ATOM   3104 1HH2 ARG   226      87.180  67.090  60.630  1.00  0.00            
ATOM   3105 2HH2 ARG   226      87.720  68.400  59.580  1.00  0.00            
ATOM   3106  C   ARG   226      92.900  67.560  65.890  1.00  0.00            
ATOM   3107  O   ARG   226      91.990  67.910  66.650  1.00  0.00            
ATOM   3108  N   ILE   227      93.960  68.340  65.670  1.00  0.00            
ATOM   3109  H   ILE   227      94.670  68.060  65.000  1.00  0.00            
ATOM   3110  CA  ILE   227      94.130  69.630  66.360  1.00  0.00            
ATOM   3111  HA  ILE   227      93.150  70.120  66.360  1.00  0.00            
ATOM   3112  CB  ILE   227      94.530  69.420  67.840  1.00  0.00            
ATOM   3113  HB  ILE   227      93.710  68.860  68.270  1.00  0.00            
ATOM   3114  CG2 ILE   227      95.780  68.540  68.040  1.00  0.00            
ATOM   3115 1HG2 ILE   227      95.610  67.850  68.860  1.00  0.00            
ATOM   3116 2HG2 ILE   227      96.030  67.960  67.140  1.00  0.00            
ATOM   3117 3HG2 ILE   227      96.630  69.150  68.310  1.00  0.00            
ATOM   3118  CG1 ILE   227      94.600  70.700  68.690  1.00  0.00            
ATOM   3119 1HG1 ILE   227      93.600  71.120  68.750  1.00  0.00            
ATOM   3120 2HG1 ILE   227      95.240  71.440  68.220  1.00  0.00            
ATOM   3121  CD  ILE   227      95.070  70.460  70.140  1.00  0.00            
ATOM   3122  HD1 ILE   227      94.760  71.280  70.780  1.00  0.00            
ATOM   3123  HD2 ILE   227      94.640  69.540  70.520  1.00  0.00            
ATOM   3124  HD3 ILE   227      96.160  70.380  70.170  1.00  0.00            
ATOM   3125  C   ILE   227      95.080  70.570  65.620  1.00  0.00            
ATOM   3126  O   ILE   227      96.180  70.190  65.250  1.00  0.00            
ATOM   3127  N   GLN   228      94.650  71.810  65.410  1.00  0.00            
ATOM   3128  H   GLN   228      93.750  72.080  65.800  1.00  0.00            
ATOM   3129  CA  GLN   228      95.400  72.810  64.640  1.00  0.00            
ATOM   3130  HA  GLN   228      96.220  72.330  64.120  1.00  0.00            
ATOM   3131  CB  GLN   228      94.490  73.450  63.580  1.00  0.00            
ATOM   3132  HB1 GLN   228      95.060  74.200  63.040  1.00  0.00            
ATOM   3133  HB2 GLN   228      93.660  73.950  64.090  1.00  0.00            
ATOM   3134  CG  GLN   228      93.910  72.460  62.560  1.00  0.00            
ATOM   3135  HG1 GLN   228      93.310  71.700  63.060  1.00  0.00            
ATOM   3136  HG2 GLN   228      94.740  71.960  62.050  1.00  0.00            
ATOM   3137  CD  GLN   228      93.040  73.170  61.530  1.00  0.00            
ATOM   3138  OE1 GLN   228      92.390  74.170  61.800  1.00  0.00            
ATOM   3139  NE2 GLN   228      93.000  72.700  60.300  1.00  0.00            
ATOM   3140 1HE2 GLN   228      93.590  71.910  60.040  1.00  0.00            
ATOM   3141 2HE2 GLN   228      92.530  73.270  59.610  1.00  0.00            
ATOM   3142  C   GLN   228      95.980  73.910  65.530  1.00  0.00            
ATOM   3143  O   GLN   228      95.350  74.330  66.500  1.00  0.00            
ATOM   3144  N   VAL   229      97.130  74.460  65.130  1.00  0.00            
ATOM   3145  H   VAL   229      97.580  74.050  64.320  1.00  0.00            
ATOM   3146  CA  VAL   229      97.490  75.850  65.470  1.00  0.00            
ATOM   3147  HA  VAL   229      97.090  76.090  66.460  1.00  0.00            
ATOM   3148  CB  VAL   229      99.010  76.080  65.510  1.00  0.00            
ATOM   3149  HB  VAL   229      99.440  75.870  64.530  1.00  0.00            
ATOM   3150  CG1 VAL   229      99.370  77.530  65.900  1.00  0.00            
ATOM   3151 1HG1 VAL   229     100.460  77.630  65.980  1.00  0.00            
ATOM   3152 2HG1 VAL   229      99.030  78.220  65.130  1.00  0.00            
ATOM   3153 3HG1 VAL   229      98.910  77.790  66.850  1.00  0.00            
ATOM   3154  CG2 VAL   229      99.680  75.160  66.540  1.00  0.00            
ATOM   3155 1HG2 VAL   229     100.710  75.450  66.690  1.00  0.00            
ATOM   3156 2HG2 VAL   229      99.160  75.220  67.490  1.00  0.00            
ATOM   3157 3HG2 VAL   229      99.670  74.140  66.160  1.00  0.00            
ATOM   3158  C   VAL   229      96.850  76.780  64.440  1.00  0.00            
ATOM   3159  O   VAL   229      96.920  76.520  63.240  1.00  0.00            
ATOM   3160  N   VAL   230      96.290  77.890  64.930  1.00  0.00            
ATOM   3161  H   VAL   230      96.190  77.980  65.930  1.00  0.00            
ATOM   3162  CA  VAL   230      95.930  79.050  64.120  1.00  0.00            
ATOM   3163  HA  VAL   230      96.350  78.910  63.140  1.00  0.00            
ATOM   3164  CB  VAL   230      94.400  79.190  63.960  1.00  0.00            
ATOM   3165  HB  VAL   230      93.920  79.200  64.930  1.00  0.00            
ATOM   3166  CG1 VAL   230      94.030  80.470  63.200  1.00  0.00            
ATOM   3167 1HG1 VAL   230      92.950  80.500  63.040  1.00  0.00            
ATOM   3168 2HG1 VAL   230      94.300  81.340  63.790  1.00  0.00            
ATOM   3169 3HG1 VAL   230      94.540  80.490  62.240  1.00  0.00            
ATOM   3170  CG2 VAL   230      93.870  78.010  63.140  1.00  0.00            
ATOM   3171 1HG2 VAL   230      92.820  78.160  62.900  1.00  0.00            
ATOM   3172 2HG2 VAL   230      94.430  77.920  62.210  1.00  0.00            
ATOM   3173 3HG2 VAL   230      93.970  77.080  63.700  1.00  0.00            
ATOM   3174  C   VAL   230      96.570  80.310  64.700  1.00  0.00            
ATOM   3175  O   VAL   230      96.410  80.640  65.880  1.00  0.00            
ATOM   3176  N   LYS   231      97.320  81.030  63.850  1.00  0.00            
ATOM   3177  H   LYS   231      97.420  80.670  62.910  1.00  0.00            
ATOM   3178  CA  LYS   231      97.890  82.350  64.140  1.00  0.00            
ATOM   3179  HA  LYS   231      97.160  82.920  64.710  1.00  0.00            
ATOM   3180  CB  LYS   231      99.170  82.210  65.000  1.00  0.00            
ATOM   3181  HB1 LYS   231      98.890  81.710  65.920  1.00  0.00            
ATOM   3182  HB2 LYS   231      99.530  83.210  65.270  1.00  0.00            
ATOM   3183  CG  LYS   231     100.330  81.430  64.360  1.00  0.00            
ATOM   3184  HG1 LYS   231     100.800  82.050  63.590  1.00  0.00            
ATOM   3185  HG2 LYS   231      99.930  80.540  63.880  1.00  0.00            
ATOM   3186  CD  LYS   231     101.410  80.970  65.360  1.00  0.00            
ATOM   3187  HD1 LYS   231     102.100  80.330  64.820  1.00  0.00            
ATOM   3188  HD2 LYS   231     100.940  80.350  66.130  1.00  0.00            
ATOM   3189  CE  LYS   231     102.190  82.100  66.040  1.00  0.00            
ATOM   3190  HE1 LYS   231     101.600  82.500  66.870  1.00  0.00            
ATOM   3191  HE2 LYS   231     102.350  82.910  65.320  1.00  0.00            
ATOM   3192  NZ  LYS   231     103.510  81.620  66.530  1.00  0.00            
ATOM   3193  HZ1 LYS   231     103.970  82.290  67.150  1.00  0.00            
ATOM   3194  HZ2 LYS   231     103.430  80.740  67.040  1.00  0.00            
ATOM   3195  HZ3 LYS   231     104.130  81.450  65.740  1.00  0.00            
ATOM   3196  C   LYS   231      98.130  83.120  62.840  1.00  0.00            
ATOM   3197  O   LYS   231      98.170  82.530  61.760  1.00  0.00            
ATOM   3198  N   LYS   232      98.320  84.430  62.950  1.00  0.00            
ATOM   3199  H   LYS   232      98.200  84.850  63.870  1.00  0.00            
ATOM   3200  CA  LYS   232      98.780  85.280  61.840  1.00  0.00            
ATOM   3201  HA  LYS   232      98.230  84.980  60.950  1.00  0.00            
ATOM   3202  CB  LYS   232      98.440  86.760  62.120  1.00  0.00            
ATOM   3203  HB1 LYS   232      97.380  86.820  62.380  1.00  0.00            
ATOM   3204  HB2 LYS   232      98.590  87.340  61.200  1.00  0.00            
ATOM   3205  CG  LYS   232      99.270  87.390  63.250  1.00  0.00            
ATOM   3206  HG1 LYS   232     100.300  87.560  62.900  1.00  0.00            
ATOM   3207  HG2 LYS   232      99.310  86.710  64.100  1.00  0.00            
ATOM   3208  CD  LYS   232      98.680  88.720  63.710  1.00  0.00            
ATOM   3209  HD1 LYS   232      97.610  88.590  63.890  1.00  0.00            
ATOM   3210  HD2 LYS   232      98.810  89.480  62.940  1.00  0.00            
ATOM   3211  CE  LYS   232      99.350  89.160  65.020  1.00  0.00            
ATOM   3212  HE1 LYS   232     100.410  89.360  64.830  1.00  0.00            
ATOM   3213  HE2 LYS   232      99.280  88.340  65.730  1.00  0.00            
ATOM   3214  NZ  LYS   232      98.690  90.350  65.590  1.00  0.00            
ATOM   3215  HZ1 LYS   232      99.060  90.550  66.510  1.00  0.00            
ATOM   3216  HZ2 LYS   232      98.850  91.180  65.020  1.00  0.00            
ATOM   3217  HZ3 LYS   232      97.690  90.180  65.690  1.00  0.00            
ATOM   3218  C   LYS   232     100.260  85.060  61.570  1.00  0.00            
ATOM   3219  O   LYS   232     101.060  84.930  62.510  1.00  0.00            
ATOM   3220  N   THR   233     100.650  85.050  60.300  1.00  0.00            
ATOM   3221  H   THR   233      99.950  85.100  59.570  1.00  0.00            
ATOM   3222  CA  THR   233     102.060  84.990  59.880  1.00  0.00            
ATOM   3223  HA  THR   233     102.680  85.400  60.680  1.00  0.00            
ATOM   3224  CB  THR   233     102.550  83.550  59.620  1.00  0.00            
ATOM   3225  HB  THR   233     103.560  83.590  59.200  1.00  0.00            
ATOM   3226  CG2 THR   233     102.610  82.720  60.890  1.00  0.00            
ATOM   3227 1HG2 THR   233     103.210  81.830  60.700  1.00  0.00            
ATOM   3228 2HG2 THR   233     103.090  83.290  61.680  1.00  0.00            
ATOM   3229 3HG2 THR   233     101.610  82.440  61.210  1.00  0.00            
ATOM   3230  OG1 THR   233     101.720  82.870  58.710  1.00  0.00            
ATOM   3231  HG1 THR   233     101.840  81.910  58.870  1.00  0.00            
ATOM   3232  C   THR   233     102.330  85.840  58.640  1.00  0.00            
ATOM   3233  O   THR   233     101.460  86.020  57.790  1.00  0.00            
ATOM   3234  N   THR   234     103.570  86.330  58.540  1.00  0.00            
ATOM   3235  H   THR   234     104.220  86.160  59.290  1.00  0.00            
ATOM   3236  CA  THR   234     104.150  86.820  57.280  1.00  0.00            
ATOM   3237  HA  THR   234     103.350  86.930  56.540  1.00  0.00            
ATOM   3238  CB  THR   234     104.820  88.200  57.430  1.00  0.00            
ATOM   3239  HB  THR   234     105.760  88.090  57.970  1.00  0.00            
ATOM   3240  CG2 THR   234     105.070  88.880  56.090  1.00  0.00            
ATOM   3241 1HG2 THR   234     105.460  89.880  56.250  1.00  0.00            
ATOM   3242 2HG2 THR   234     105.800  88.310  55.520  1.00  0.00            
ATOM   3243 3HG2 THR   234     104.140  88.940  55.520  1.00  0.00            
ATOM   3244  OG1 THR   234     103.990  89.090  58.160  1.00  0.00            
ATOM   3245  HG1 THR   234     103.990  88.780  59.080  1.00  0.00            
ATOM   3246  C   THR   234     105.160  85.800  56.780  1.00  0.00            
ATOM   3247  O   THR   234     105.900  85.240  57.580  1.00  0.00            
ATOM   3248  N   THR   235     105.220  85.530  55.470  1.00  0.00            
ATOM   3249  H   THR   235     104.540  85.950  54.850  1.00  0.00            
ATOM   3250  CA  THR   235     106.270  84.680  54.880  1.00  0.00            
ATOM   3251  HA  THR   235     106.530  83.890  55.590  1.00  0.00            
ATOM   3252  CB  THR   235     105.780  83.970  53.610  1.00  0.00            
ATOM   3253  HB  THR   235     106.490  83.180  53.370  1.00  0.00            
ATOM   3254  CG2 THR   235     104.410  83.290  53.750  1.00  0.00            
ATOM   3255 1HG2 THR   235     104.130  82.850  52.800  1.00  0.00            
ATOM   3256 2HG2 THR   235     104.480  82.500  54.500  1.00  0.00            
ATOM   3257 3HG2 THR   235     103.650  84.010  54.050  1.00  0.00            
ATOM   3258  OG1 THR   235     105.750  84.850  52.510  1.00  0.00            
ATOM   3259  HG1 THR   235     106.230  84.350  51.820  1.00  0.00            
ATOM   3260  C   THR   235     107.550  85.490  54.580  1.00  0.00            
ATOM   3261  O   THR   235     107.500  86.720  54.580  1.00  0.00            
ATOM   3262  N   PRO   236     108.710  84.860  54.300  1.00  0.00            
ATOM   3263  CD  PRO   236     108.990  83.450  54.470  1.00  0.00            
ATOM   3264  HD1 PRO   236     108.610  82.930  53.590  1.00  0.00            
ATOM   3265  HD2 PRO   236     108.550  83.060  55.380  1.00  0.00            
ATOM   3266  CG  PRO   236     110.510  83.330  54.520  1.00  0.00            
ATOM   3267  HG1 PRO   236     110.860  82.360  54.180  1.00  0.00            
ATOM   3268  HG2 PRO   236     110.860  83.520  55.540  1.00  0.00            
ATOM   3269  CB  PRO   236     110.960  84.460  53.600  1.00  0.00            
ATOM   3270  HB1 PRO   236     110.920  84.110  52.570  1.00  0.00            
ATOM   3271  HB2 PRO   236     111.960  84.810  53.840  1.00  0.00            
ATOM   3272  CA  PRO   236     109.910  85.560  53.820  1.00  0.00            
ATOM   3273  HA  PRO   236     110.260  86.230  54.600  1.00  0.00            
ATOM   3274  C   PRO   236     109.700  86.360  52.530  1.00  0.00            
ATOM   3275  O   PRO   236     110.500  87.250  52.230  1.00  0.00            
ATOM   3276  N   GLU   237     108.650  86.080  51.760  1.00  0.00            
ATOM   3277  H   GLU   237     108.090  85.270  52.030  1.00  0.00            
ATOM   3278  CA  GLU   237     108.260  86.770  50.520  1.00  0.00            
ATOM   3279  HA  GLU   237     109.150  87.230  50.090  1.00  0.00            
ATOM   3280  CB  GLU   237     107.710  85.760  49.490  1.00  0.00            
ATOM   3281  HB1 GLU   237     107.620  86.270  48.540  1.00  0.00            
ATOM   3282  HB2 GLU   237     106.710  85.450  49.780  1.00  0.00            
ATOM   3283  CG  GLU   237     108.590  84.510  49.270  1.00  0.00            
ATOM   3284  HG1 GLU   237     109.620  84.830  49.130  1.00  0.00            
ATOM   3285  HG2 GLU   237     108.270  84.030  48.350  1.00  0.00            
ATOM   3286  CD  GLU   237     108.500  83.480  50.410  1.00  0.00            
ATOM   3287  OE1 GLU   237     107.490  83.450  51.150  1.00  0.00            
ATOM   3288  OE2 GLU   237     109.470  82.710  50.590  1.00  0.00            
ATOM   3289  C   GLU   237     107.240  87.910  50.760  1.00  0.00            
ATOM   3290  O   GLU   237     106.660  88.450  49.810  1.00  0.00            
ATOM   3291  N   GLY   238     106.970  88.250  52.020  1.00  0.00            
ATOM   3292  H   GLY   238     107.440  87.740  52.770  1.00  0.00            
ATOM   3293  CA  GLY   238     106.040  89.320  52.400  1.00  0.00            
ATOM   3294  HA1 GLY   238     106.250  90.210  51.810  1.00  0.00            
ATOM   3295  HA2 GLY   238     106.200  89.570  53.450  1.00  0.00            
ATOM   3296  C   GLY   238     104.550  88.970  52.230  1.00  0.00            
ATOM   3297  O   GLY   238     103.720  89.880  52.190  1.00  0.00            
ATOM   3298  N   GLU   239     104.200  87.690  52.090  1.00  0.00            
ATOM   3299  H   GLU   239     104.910  86.970  52.160  1.00  0.00            
ATOM   3300  CA  GLU   239     102.800  87.240  52.080  1.00  0.00            
ATOM   3301  HA  GLU   239     102.210  87.940  51.490  1.00  0.00            
ATOM   3302  CB  GLU   239     102.680  85.860  51.420  1.00  0.00            
ATOM   3303  HB1 GLU   239     103.140  85.100  52.060  1.00  0.00            
ATOM   3304  HB2 GLU   239     103.220  85.860  50.480  1.00  0.00            
ATOM   3305  CG  GLU   239     101.210  85.470  51.180  1.00  0.00            
ATOM   3306  HG1 GLU   239     100.700  86.320  50.720  1.00  0.00            
ATOM   3307  HG2 GLU   239     100.740  85.280  52.140  1.00  0.00            
ATOM   3308  CD  GLU   239     101.040  84.240  50.280  1.00  0.00            
ATOM   3309  OE1 GLU   239      99.870  83.840  50.060  1.00  0.00            
ATOM   3310  OE2 GLU   239     102.030  83.650  49.800  1.00  0.00            
ATOM   3311  C   GLU   239     102.240  87.210  53.500  1.00  0.00            
ATOM   3312  O   GLU   239     102.740  86.470  54.340  1.00  0.00            
ATOM   3313  N   VAL   240     101.200  88.000  53.780  1.00  0.00            
ATOM   3314  H   VAL   240     100.830  88.600  53.050  1.00  0.00            
ATOM   3315  CA  VAL   240     100.500  87.980  55.080  1.00  0.00            
ATOM   3316  HA  VAL   240     101.180  87.560  55.830  1.00  0.00            
ATOM   3317  CB  VAL   240     100.130  89.390  55.560  1.00  0.00            
ATOM   3318  HB  VAL   240      99.490  89.870  54.810  1.00  0.00            
ATOM   3319  CG1 VAL   240      99.370  89.350  56.900  1.00  0.00            
ATOM   3320 1HG1 VAL   240      99.190  90.370  57.240  1.00  0.00            
ATOM   3321 2HG1 VAL   240      98.410  88.860  56.780  1.00  0.00            
ATOM   3322 3HG1 VAL   240      99.960  88.820  57.640  1.00  0.00            
ATOM   3323  CG2 VAL   240     101.380  90.240  55.770  1.00  0.00            
ATOM   3324 1HG2 VAL   240     101.110  91.240  56.110  1.00  0.00            
ATOM   3325 2HG2 VAL   240     102.030  89.780  56.520  1.00  0.00            
ATOM   3326 3HG2 VAL   240     101.930  90.340  54.840  1.00  0.00            
ATOM   3327  C   VAL   240      99.280  87.070  55.000  1.00  0.00            
ATOM   3328  O   VAL   240      98.420  87.250  54.140  1.00  0.00            
ATOM   3329  N   VAL   241      99.200  86.130  55.950  1.00  0.00            
ATOM   3330  H   VAL   241      99.970  86.050  56.610  1.00  0.00            
ATOM   3331  CA  VAL   241      98.060  85.220  56.150  1.00  0.00            
ATOM   3332  HA  VAL   241      97.300  85.420  55.390  1.00  0.00            
ATOM   3333  CB  VAL   241      98.490  83.750  55.930  1.00  0.00            
ATOM   3334  HB  VAL   241      99.300  83.500  56.620  1.00  0.00            
ATOM   3335  CG1 VAL   241      97.320  82.790  56.150  1.00  0.00            
ATOM   3336 1HG1 VAL   241      97.660  81.760  55.980  1.00  0.00            
ATOM   3337 2HG1 VAL   241      96.970  82.850  57.180  1.00  0.00            
ATOM   3338 3HG1 VAL   241      96.500  83.010  55.470  1.00  0.00            
ATOM   3339  CG2 VAL   241      98.990  83.580  54.490  1.00  0.00            
ATOM   3340 1HG2 VAL   241      99.220  82.540  54.300  1.00  0.00            
ATOM   3341 2HG2 VAL   241      98.220  83.900  53.770  1.00  0.00            
ATOM   3342 3HG2 VAL   241      99.900  84.160  54.320  1.00  0.00            
ATOM   3343  C   VAL   241      97.490  85.460  57.550  1.00  0.00            
ATOM   3344  O   VAL   241      98.170  85.150  58.530  1.00  0.00            
ATOM   3345  N   PRO   242      96.260  86.010  57.690  1.00  0.00            
ATOM   3346  CD  PRO   242      95.460  86.600  56.610  1.00  0.00            
ATOM   3347  HD1 PRO   242      94.780  85.850  56.220  1.00  0.00            
ATOM   3348  HD2 PRO   242      96.080  87.010  55.810  1.00  0.00            
ATOM   3349  CG  PRO   242      94.680  87.740  57.260  1.00  0.00            
ATOM   3350  HG1 PRO   242      93.740  87.930  56.730  1.00  0.00            
ATOM   3351  HG2 PRO   242      95.290  88.640  57.300  1.00  0.00            
ATOM   3352  CB  PRO   242      94.440  87.200  58.660  1.00  0.00            
ATOM   3353  HB1 PRO   242      93.580  86.520  58.640  1.00  0.00            
ATOM   3354  HB2 PRO   242      94.260  88.010  59.370  1.00  0.00            
ATOM   3355  CA  PRO   242      95.720  86.420  58.990  1.00  0.00            
ATOM   3356  HA  PRO   242      96.430  87.100  59.460  1.00  0.00            
ATOM   3357  C   PRO   242      95.420  85.280  59.980  1.00  0.00            
ATOM   3358  O   PRO   242      95.410  85.510  61.190  1.00  0.00            
ATOM   3359  N   ILE   243      95.140  84.070  59.470  1.00  0.00            
ATOM   3360  H   ILE   243      95.180  83.990  58.470  1.00  0.00            
ATOM   3361  CA  ILE   243      94.780  82.870  60.240  1.00  0.00            
ATOM   3362  HA  ILE   243      95.340  82.860  61.170  1.00  0.00            
ATOM   3363  CB  ILE   243      93.260  82.840  60.580  1.00  0.00            
ATOM   3364  HB  ILE   243      93.000  81.810  60.810  1.00  0.00            
ATOM   3365  CG2 ILE   243      92.960  83.650  61.850  1.00  0.00            
ATOM   3366 1HG2 ILE   243      91.970  83.410  62.230  1.00  0.00            
ATOM   3367 2HG2 ILE   243      93.690  83.410  62.630  1.00  0.00            
ATOM   3368 3HG2 ILE   243      93.020  84.720  61.640  1.00  0.00            
ATOM   3369  CG1 ILE   243      92.340  83.290  59.410  1.00  0.00            
ATOM   3370 1HG1 ILE   243      92.600  82.730  58.510  1.00  0.00            
ATOM   3371 2HG1 ILE   243      92.500  84.350  59.200  1.00  0.00            
ATOM   3372  CD  ILE   243      90.840  83.090  59.680  1.00  0.00            
ATOM   3373  HD1 ILE   243      90.280  83.290  58.760  1.00  0.00            
ATOM   3374  HD2 ILE   243      90.660  82.060  59.980  1.00  0.00            
ATOM   3375  HD3 ILE   243      90.500  83.770  60.450  1.00  0.00            
ATOM   3376  C   ILE   243      95.210  81.600  59.470  1.00  0.00            
ATOM   3377  O   ILE   243      94.390  80.960  58.800  1.00  0.00            
ATOM   3378  N   HIS   244      96.500  81.270  59.500  1.00  0.00            
ATOM   3379  H   HIS   244      97.130  81.790  60.100  1.00  0.00            
ATOM   3380  CA  HIS   244      97.020  80.040  58.860  1.00  0.00            
ATOM   3381  HA  HIS   244      96.600  79.950  57.860  1.00  0.00            
ATOM   3382  CB  HIS   244      98.550  80.150  58.740  1.00  0.00            
ATOM   3383  HB1 HIS   244      98.980  80.200  59.750  1.00  0.00            
ATOM   3384  HB2 HIS   244      98.810  81.080  58.230  1.00  0.00            
ATOM   3385  CG  HIS   244      99.200  79.010  57.990  1.00  0.00            
ATOM   3386  ND1 HIS   244     100.110  78.100  58.530  1.00  0.00            
ATOM   3387  CE1 HIS   244     100.510  77.330  57.500  1.00  0.00            
ATOM   3388  HE1 HIS   244     101.250  76.530  57.560  1.00  0.00            
ATOM   3389  NE2 HIS   244      99.910  77.720  56.370  1.00  0.00            
ATOM   3390  HE2 HIS   244     100.120  77.360  55.430  1.00  0.00            
ATOM   3391  CD2 HIS   244      99.070  78.770  56.660  1.00  0.00            
ATOM   3392  HD2 HIS   244      98.480  79.340  55.950  1.00  0.00            
ATOM   3393  C   HIS   244      96.620  78.800  59.660  1.00  0.00            
ATOM   3394  O   HIS   244      96.670  78.850  60.890  1.00  0.00            
ATOM   3395  N   GLN   245      96.240  77.690  59.000  1.00  0.00            
ATOM   3396  H   GLN   245      96.230  77.720  58.000  1.00  0.00            
ATOM   3397  CA  GLN   245      95.930  76.410  59.660  1.00  0.00            
ATOM   3398  HA  GLN   245      95.810  76.560  60.730  1.00  0.00            
ATOM   3399  CB  GLN   245      94.620  75.820  59.110  1.00  0.00            
ATOM   3400  HB1 GLN   245      94.540  74.790  59.460  1.00  0.00            
ATOM   3401  HB2 GLN   245      94.660  75.800  58.020  1.00  0.00            
ATOM   3402  CG  GLN   245      93.350  76.570  59.530  1.00  0.00            
ATOM   3403  HG1 GLN   245      93.380  77.590  59.140  1.00  0.00            
ATOM   3404  HG2 GLN   245      93.320  76.620  60.620  1.00  0.00            
ATOM   3405  CD  GLN   245      92.050  75.900  59.070  1.00  0.00            
ATOM   3406  OE1 GLN   245      91.990  74.770  58.610  1.00  0.00            
ATOM   3407  NE2 GLN   245      90.940  76.600  59.150  1.00  0.00            
ATOM   3408 1HE2 GLN   245      90.950  77.560  59.440  1.00  0.00            
ATOM   3409 2HE2 GLN   245      90.070  76.120  58.900  1.00  0.00            
ATOM   3410  C   GLN   245      97.080  75.390  59.470  1.00  0.00            
ATOM   3411  O   GLN   245      97.480  75.130  58.330  1.00  0.00            
ATOM   3412  N   GLN   246      97.550  74.770  60.550  1.00  0.00            
ATOM   3413  H   GLN   246      97.220  75.080  61.460  1.00  0.00            
ATOM   3414  CA  GLN   246      98.540  73.680  60.530  1.00  0.00            
ATOM   3415  HA  GLN   246      98.470  73.140  59.590  1.00  0.00            
ATOM   3416  CB  GLN   246      99.950  74.300  60.630  1.00  0.00            
ATOM   3417  HB1 GLN   246     100.020  74.890  61.550  1.00  0.00            
ATOM   3418  HB2 GLN   246     100.090  74.980  59.790  1.00  0.00            
ATOM   3419  CG  GLN   246     101.090  73.260  60.620  1.00  0.00            
ATOM   3420  HG1 GLN   246     101.010  72.650  59.730  1.00  0.00            
ATOM   3421  HG2 GLN   246     100.990  72.610  61.490  1.00  0.00            
ATOM   3422  CD  GLN   246     102.480  73.900  60.660  1.00  0.00            
ATOM   3423  OE1 GLN   246     102.680  75.070  60.400  1.00  0.00            
ATOM   3424  NE2 GLN   246     103.510  73.130  60.960  1.00  0.00            
ATOM   3425 1HE2 GLN   246     103.380  72.160  61.180  1.00  0.00            
ATOM   3426 2HE2 GLN   246     104.430  73.560  61.000  1.00  0.00            
ATOM   3427  C   GLN   246      98.280  72.680  61.670  1.00  0.00            
ATOM   3428  O   GLN   246      98.110  73.100  62.820  1.00  0.00            
ATOM   3429  N   ASP   247      98.270  71.370  61.390  1.00  0.00            
ATOM   3430  H   ASP   247      98.400  71.080  60.430  1.00  0.00            
ATOM   3431  CA  ASP   247      97.970  70.330  62.390  1.00  0.00            
ATOM   3432  HA  ASP   247      97.170  70.720  63.020  1.00  0.00            
ATOM   3433  CB  ASP   247      97.420  69.050  61.730  1.00  0.00            
ATOM   3434  HB1 ASP   247      98.110  68.220  61.870  1.00  0.00            
ATOM   3435  HB2 ASP   247      97.330  69.190  60.660  1.00  0.00            
ATOM   3436  CG  ASP   247      96.040  68.670  62.270  1.00  0.00            
ATOM   3437  OD1 ASP   247      95.050  69.180  61.680  1.00  0.00            
ATOM   3438  OD2 ASP   247      95.960  67.900  63.250  1.00  0.00            
ATOM   3439  C   ASP   247      99.140  70.000  63.340  1.00  0.00            
ATOM   3440  O   ASP   247     100.310  70.340  63.110  1.00  0.00            
ATOM   3441  N   ILE   248      98.790  69.330  64.440  1.00  0.00            
ATOM   3442  H   ILE   248      97.800  69.090  64.520  1.00  0.00            
ATOM   3443  CA  ILE   248      99.620  69.040  65.610  1.00  0.00            
ATOM   3444  HA  ILE   248     100.650  69.320  65.430  1.00  0.00            
ATOM   3445  CB  ILE   248      99.070  69.860  66.810  1.00  0.00            
ATOM   3446  HB  ILE   248      98.030  69.580  66.880  1.00  0.00            
ATOM   3447  CG2 ILE   248      99.740  69.520  68.160  1.00  0.00            
ATOM   3448 1HG2 ILE   248      99.120  69.880  68.980  1.00  0.00            
ATOM   3449 2HG2 ILE   248      99.830  68.440  68.290  1.00  0.00            
ATOM   3450 3HG2 ILE   248     100.710  69.980  68.220  1.00  0.00            
ATOM   3451  CG1 ILE   248      99.070  71.390  66.590  1.00  0.00            
ATOM   3452 1HG1 ILE   248      98.550  71.630  65.660  1.00  0.00            
ATOM   3453 2HG1 ILE   248     100.100  71.760  66.510  1.00  0.00            
ATOM   3454  CD  ILE   248      98.350  72.120  67.720  1.00  0.00            
ATOM   3455  HD1 ILE   248      98.080  73.130  67.410  1.00  0.00            
ATOM   3456  HD2 ILE   248      97.430  71.590  67.980  1.00  0.00            
ATOM   3457  HD3 ILE   248      98.980  72.190  68.610  1.00  0.00            
ATOM   3458  C   ILE   248      99.520  67.520  65.910  1.00  0.00            
ATOM   3459  O   ILE   248      98.530  67.100  66.500  1.00  0.00            
ATOM   3460  N   PRO   249     100.550  66.710  65.580  1.00  0.00            
ATOM   3461  CD  PRO   249     101.690  67.070  64.760  1.00  0.00            
ATOM   3462  HD1 PRO   249     102.470  67.510  65.380  1.00  0.00            
ATOM   3463  HD2 PRO   249     101.410  67.750  63.960  1.00  0.00            
ATOM   3464  CG  PRO   249     102.190  65.760  64.150  1.00  0.00            
ATOM   3465  HG1 PRO   249     103.260  65.780  63.950  1.00  0.00            
ATOM   3466  HG2 PRO   249     101.630  65.540  63.230  1.00  0.00            
ATOM   3467  CB  PRO   249     101.830  64.730  65.220  1.00  0.00            
ATOM   3468  HB1 PRO   249     102.580  64.770  66.010  1.00  0.00            
ATOM   3469  HB2 PRO   249     101.750  63.730  64.810  1.00  0.00            
ATOM   3470  CA  PRO   249     100.480  65.250  65.730  1.00  0.00            
ATOM   3471  HA  PRO   249      99.710  64.890  65.050  1.00  0.00            
ATOM   3472  C   PRO   249     100.140  64.770  67.150  1.00  0.00            
ATOM   3473  O   PRO   249     100.980  64.780  68.060  1.00  0.00            
ATOM   3474  N   VAL   250      98.890  64.320  67.320  1.00  0.00            
ATOM   3475  H   VAL   250      98.290  64.360  66.500  1.00  0.00            
ATOM   3476  CA  VAL   250      98.310  63.720  68.530  1.00  0.00            
ATOM   3477  HA  VAL   250      99.040  63.780  69.330  1.00  0.00            
ATOM   3478  CB  VAL   250      97.050  64.460  69.020  1.00  0.00            
ATOM   3479  HB  VAL   250      96.550  63.840  69.770  1.00  0.00            
ATOM   3480  CG1 VAL   250      97.440  65.760  69.730  1.00  0.00            
ATOM   3481 1HG1 VAL   250      96.550  66.230  70.140  1.00  0.00            
ATOM   3482 2HG1 VAL   250      98.120  65.530  70.550  1.00  0.00            
ATOM   3483 3HG1 VAL   250      97.920  66.440  69.030  1.00  0.00            
ATOM   3484  CG2 VAL   250      96.040  64.770  67.910  1.00  0.00            
ATOM   3485 1HG2 VAL   250      95.150  65.220  68.330  1.00  0.00            
ATOM   3486 2HG2 VAL   250      96.470  65.450  67.180  1.00  0.00            
ATOM   3487 3HG2 VAL   250      95.750  63.850  67.420  1.00  0.00            
ATOM   3488  C   VAL   250      98.090  62.230  68.310  1.00  0.00            
ATOM   3489  O   VAL   250      96.990  61.680  68.460  1.00  0.00            
ATOM   3490  N   ASP   251      99.200  61.560  68.010  1.00  0.00            
ATOM   3491  H   ASP   251     100.050  62.110  67.960  1.00  0.00            
ATOM   3492  CA  ASP   251      99.360  60.110  67.900  1.00  0.00            
ATOM   3493  HA  ASP   251     100.440  59.950  67.880  1.00  0.00            
ATOM   3494  CB  ASP   251      98.900  59.400  69.190  1.00  0.00            
ATOM   3495  HB1 ASP   251      99.290  58.400  69.150  1.00  0.00            
ATOM   3496  HB2 ASP   251      97.810  59.330  69.170  1.00  0.00            
ATOM   3497  CG  ASP   251      99.320  60.020  70.530  1.00  0.00            
ATOM   3498  OD1 ASP   251     100.470  60.520  70.650  1.00  0.00            
ATOM   3499  OD2 ASP   251      98.510  59.960  71.480  1.00  0.00            
ATOM   3500  C   ASP   251      98.870  59.410  66.610  1.00  0.00            
ATOM   3501  O   ASP   251      98.920  58.190  66.560  1.00  0.00            
ATOM   3502  N   ASN   252      98.500  60.120  65.530  1.00  0.00            
ATOM   3503  H   ASN   252      98.370  61.130  65.620  1.00  0.00            
ATOM   3504  CA  ASN   252      98.160  59.480  64.240  1.00  0.00            
ATOM   3505  HA  ASN   252      97.320  58.820  64.420  1.00  0.00            
ATOM   3506  CB  ASN   252      97.710  60.540  63.220  1.00  0.00            
ATOM   3507  HB1 ASN   252      98.460  61.320  63.150  1.00  0.00            
ATOM   3508  HB2 ASN   252      96.780  61.000  63.560  1.00  0.00            
ATOM   3509  CG  ASN   252      97.450  59.980  61.820  1.00  0.00            
ATOM   3510  OD1 ASN   252      97.070  58.840  61.620  1.00  0.00            
ATOM   3511  ND2 ASN   252      97.700  60.770  60.810  1.00  0.00            
ATOM   3512 1HD2 ASN   252      97.940  61.730  60.970  1.00  0.00            
ATOM   3513 2HD2 ASN   252      97.520  60.410  59.880  1.00  0.00            
ATOM   3514  C   ASN   252      99.250  58.540  63.690  1.00  0.00            
ATOM   3515  O   ASN   252      98.920  57.390  63.360  1.00  0.00            
ATOM   3516  N   PRO   253     100.540  58.910  63.630  1.00  0.00            
ATOM   3517  CD  PRO   253     101.110  60.230  63.880  1.00  0.00            
ATOM   3518  HD1 PRO   253     100.940  60.580  64.890  1.00  0.00            
ATOM   3519  HD2 PRO   253     100.700  60.950  63.160  1.00  0.00            
ATOM   3520  CG  PRO   253     102.620  60.100  63.630  1.00  0.00            
ATOM   3521  HG1 PRO   253     103.120  59.810  64.560  1.00  0.00            
ATOM   3522  HG2 PRO   253     103.050  61.010  63.220  1.00  0.00            
ATOM   3523  CB  PRO   253     102.680  58.940  62.640  1.00  0.00            
ATOM   3524  HB1 PRO   253     103.660  58.470  62.600  1.00  0.00            
ATOM   3525  HB2 PRO   253     102.420  59.320  61.650  1.00  0.00            
ATOM   3526  CA  PRO   253     101.580  58.010  63.140  1.00  0.00            
ATOM   3527  HA  PRO   253     101.190  57.470  62.270  1.00  0.00            
ATOM   3528  C   PRO   253     102.000  56.930  64.170  1.00  0.00            
ATOM   3529  O   PRO   253     103.100  56.380  64.060  1.00  0.00            
ATOM   3530  N   ILE   254     101.140  56.640  65.160  1.00  0.00            
ATOM   3531  H   ILE   254     100.290  57.190  65.200  1.00  0.00            
ATOM   3532  CA  ILE   254     101.140  55.450  66.040  1.00  0.00            
ATOM   3533  HA  ILE   254     101.640  54.640  65.520  1.00  0.00            
ATOM   3534  CB  ILE   254     101.920  55.700  67.360  1.00  0.00            
ATOM   3535  HB  ILE   254     101.880  54.780  67.950  1.00  0.00            
ATOM   3536  CG2 ILE   254     103.410  55.990  67.100  1.00  0.00            
ATOM   3537 1HG2 ILE   254     103.980  55.920  68.030  1.00  0.00            
ATOM   3538 2HG2 ILE   254     103.790  55.240  66.410  1.00  0.00            
ATOM   3539 3HG2 ILE   254     103.540  56.980  66.670  1.00  0.00            
ATOM   3540  CG1 ILE   254     101.280  56.820  68.210  1.00  0.00            
ATOM   3541 1HG1 ILE   254     100.230  56.580  68.360  1.00  0.00            
ATOM   3542 2HG1 ILE   254     101.350  57.760  67.670  1.00  0.00            
ATOM   3543  CD  ILE   254     101.910  57.020  69.600  1.00  0.00            
ATOM   3544  HD1 ILE   254     101.360  57.800  70.140  1.00  0.00            
ATOM   3545  HD2 ILE   254     101.840  56.100  70.170  1.00  0.00            
ATOM   3546  HD3 ILE   254     102.940  57.340  69.510  1.00  0.00            
ATOM   3547  C   ILE   254      99.700  54.930  66.330  1.00  0.00            
ATOM   3548  O   ILE   254      99.480  54.220  67.310  1.00  0.00            
ATOM   3549  N   GLU   255      98.690  55.300  65.520  1.00  0.00            
ATOM   3550  H   GLU   255      98.950  55.860  64.710  1.00  0.00            
ATOM   3551  CA  GLU   255      97.240  55.050  65.660  1.00  0.00            
ATOM   3552  HA  GLU   255      96.760  55.630  64.880  1.00  0.00            
ATOM   3553  CB  GLU   255      96.860  53.580  65.380  1.00  0.00            
ATOM   3554  HB1 GLU   255      95.840  53.410  65.720  1.00  0.00            
ATOM   3555  HB2 GLU   255      97.510  52.930  65.950  1.00  0.00            
ATOM   3556  CG  GLU   255      96.910  53.190  63.900  1.00  0.00            
ATOM   3557  HG1 GLU   255      97.950  53.080  63.580  1.00  0.00            
ATOM   3558  HG2 GLU   255      96.450  53.970  63.300  1.00  0.00            
ATOM   3559  CD  GLU   255      96.140  51.880  63.680  1.00  0.00            
ATOM   3560  OE1 GLU   255      96.770  50.810  63.600  1.00  0.00            
ATOM   3561  OE2 GLU   255      94.890  51.930  63.530  1.00  0.00            
ATOM   3562  C   GLU   255      96.500  55.530  66.940  1.00  0.00            
ATOM   3563  O   GLU   255      95.270  55.560  66.930  1.00  0.00            
ATOM   3564  N   SER   256      97.160  55.960  68.020  1.00  0.00            
ATOM   3565  H   SER   256      98.170  55.840  68.050  1.00  0.00            
ATOM   3566  CA  SER   256      96.430  56.400  69.230  1.00  0.00            
ATOM   3567  HA  SER   256      95.710  55.610  69.450  1.00  0.00            
ATOM   3568  CB  SER   256      97.320  56.510  70.480  1.00  0.00            
ATOM   3569  HB1 SER   256      96.720  56.900  71.310  1.00  0.00            
ATOM   3570  HB2 SER   256      98.120  57.220  70.310  1.00  0.00            
ATOM   3571  OG  SER   256      97.900  55.290  70.910  1.00  0.00            
ATOM   3572  HG  SER   256      98.480  55.520  71.660  1.00  0.00            
ATOM   3573  C   SER   256      95.590  57.690  69.060  1.00  0.00            
ATOM   3574  O   SER   256      94.880  58.060  69.990  1.00  0.00            
ATOM   3575  N   ASN   257      95.600  58.350  67.890  1.00  0.00            
ATOM   3576  H   ASN   257      96.170  57.960  67.140  1.00  0.00            
ATOM   3577  CA  ASN   257      94.600  59.370  67.510  1.00  0.00            
ATOM   3578  HA  ASN   257      94.540  60.120  68.290  1.00  0.00            
ATOM   3579  CB  ASN   257      95.010  60.050  66.190  1.00  0.00            
ATOM   3580  HB1 ASN   257      96.020  60.430  66.260  1.00  0.00            
ATOM   3581  HB2 ASN   257      94.360  60.910  66.030  1.00  0.00            
ATOM   3582  CG  ASN   257      94.880  59.120  65.000  1.00  0.00            
ATOM   3583  OD1 ASN   257      95.250  57.960  65.050  1.00  0.00            
ATOM   3584  ND2 ASN   257      94.350  59.560  63.890  1.00  0.00            
ATOM   3585 1HD2 ASN   257      93.980  60.510  63.830  1.00  0.00            
ATOM   3586 2HD2 ASN   257      94.290  58.930  63.110  1.00  0.00            
ATOM   3587  C   ASN   257      93.190  58.790  67.300  1.00  0.00            
ATOM   3588  O   ASN   257      92.220  59.550  67.290  1.00  0.00            
ATOM   3589  N   ASN   258      93.080  57.480  67.090  1.00  0.00            
ATOM   3590  H   ASN   258      93.940  56.930  67.030  1.00  0.00            
ATOM   3591  CA  ASN   258      91.830  56.730  67.050  1.00  0.00            
ATOM   3592  HA  ASN   258      91.030  57.410  66.760  1.00  0.00            
ATOM   3593  CB  ASN   258      91.950  55.650  65.970  1.00  0.00            
ATOM   3594  HB1 ASN   258      92.620  54.860  66.300  1.00  0.00            
ATOM   3595  HB2 ASN   258      92.360  56.100  65.060  1.00  0.00            
ATOM   3596  CG  ASN   258      90.610  55.040  65.590  1.00  0.00            
ATOM   3597  OD1 ASN   258      89.580  55.290  66.180  1.00  0.00            
ATOM   3598  ND2 ASN   258      90.600  54.210  64.570  1.00  0.00            
ATOM   3599 1HD2 ASN   258      91.460  53.990  64.070  1.00  0.00            
ATOM   3600 2HD2 ASN   258      89.700  53.860  64.270  1.00  0.00            
ATOM   3601  C   ASN   258      91.550  56.210  68.460  1.00  0.00            
ATOM   3602  O   ASN   258      92.380  55.530  69.080  1.00  0.00            
ATOM   3603  N   ILE   259      90.420  56.590  69.030  1.00  0.00            
ATOM   3604  H   ILE   259      89.760  57.100  68.430  1.00  0.00            
ATOM   3605  CA  ILE   259      90.210  56.730  70.480  1.00  0.00            
ATOM   3606  HA  ILE   259      91.170  56.610  70.980  1.00  0.00            
ATOM   3607  CB  ILE   259      89.720  58.170  70.750  1.00  0.00            
ATOM   3608  HB  ILE   259      88.880  58.370  70.090  1.00  0.00            
ATOM   3609  CG2 ILE   259      89.190  58.390  72.170  1.00  0.00            
ATOM   3610 1HG2 ILE   259      89.030  59.450  72.350  1.00  0.00            
ATOM   3611 2HG2 ILE   259      88.230  57.880  72.250  1.00  0.00            
ATOM   3612 3HG2 ILE   259      89.900  57.990  72.890  1.00  0.00            
ATOM   3613  CG1 ILE   259      90.790  59.240  70.460  1.00  0.00            
ATOM   3614 1HG1 ILE   259      90.320  60.220  70.510  1.00  0.00            
ATOM   3615 2HG1 ILE   259      91.150  59.120  69.450  1.00  0.00            
ATOM   3616  CD  ILE   259      92.010  59.270  71.400  1.00  0.00            
ATOM   3617  HD1 ILE   259      92.720  60.020  71.050  1.00  0.00            
ATOM   3618  HD2 ILE   259      91.700  59.530  72.410  1.00  0.00            
ATOM   3619  HD3 ILE   259      92.500  58.300  71.410  1.00  0.00            
ATOM   3620  C   ILE   259      89.300  55.630  71.040  1.00  0.00            
ATOM   3621  O   ILE   259      88.530  55.000  70.300  1.00  0.00            
ATOM   3622  N   PHE   260      89.390  55.390  72.350  1.00  0.00            
ATOM   3623  H   PHE   260      90.110  55.860  72.870  1.00  0.00            
ATOM   3624  CA  PHE   260      88.450  54.570  73.120  1.00  0.00            
ATOM   3625  HA  PHE   260      87.590  54.370  72.480  1.00  0.00            
ATOM   3626  CB  PHE   260      89.110  53.210  73.430  1.00  0.00            
ATOM   3627  HB1 PHE   260      89.940  53.360  74.120  1.00  0.00            
ATOM   3628  HB2 PHE   260      89.520  52.800  72.510  1.00  0.00            
ATOM   3629  CG  PHE   260      88.140  52.200  73.990  1.00  0.00            
ATOM   3630  CD1 PHE   260      87.110  51.700  73.170  1.00  0.00            
ATOM   3631  HD1 PHE   260      87.040  52.020  72.140  1.00  0.00            
ATOM   3632  CE1 PHE   260      86.150  50.820  73.700  1.00  0.00            
ATOM   3633  HE1 PHE   260      85.360  50.470  73.070  1.00  0.00            
ATOM   3634  CZ  PHE   260      86.250  50.390  75.040  1.00  0.00            
ATOM   3635  HZ  PHE   260      85.520  49.710  75.440  1.00  0.00            
ATOM   3636  CE2 PHE   260      87.290  50.870  75.850  1.00  0.00            
ATOM   3637  HE2 PHE   260      87.370  50.540  76.870  1.00  0.00            
ATOM   3638  CD2 PHE   260      88.240  51.770  75.330  1.00  0.00            
ATOM   3639  HD2 PHE   260      89.040  52.140  75.950  1.00  0.00            
ATOM   3640  C   PHE   260      87.910  55.350  74.340  1.00  0.00            
ATOM   3641  O   PHE   260      88.260  55.070  75.490  1.00  0.00            
ATOM   3642  N   LEU   261      87.100  56.380  74.080  1.00  0.00            
ATOM   3643  H   LEU   261      86.790  56.490  73.120  1.00  0.00            
ATOM   3644  CA  LEU   261      86.550  57.320  75.060  1.00  0.00            
ATOM   3645  HA  LEU   261      87.300  57.470  75.840  1.00  0.00            
ATOM   3646  CB  LEU   261      86.290  58.690  74.390  1.00  0.00            
ATOM   3647  HB1 LEU   261      85.500  58.560  73.640  1.00  0.00            
ATOM   3648  HB2 LEU   261      87.180  59.000  73.860  1.00  0.00            
ATOM   3649  CG  LEU   261      85.890  59.820  75.350  1.00  0.00            
ATOM   3650  HG  LEU   261      85.040  59.540  75.970  1.00  0.00            
ATOM   3651  CD1 LEU   261      87.060  60.180  76.270  1.00  0.00            
ATOM   3652 1HD1 LEU   261      86.860  61.100  76.800  1.00  0.00            
ATOM   3653 2HD1 LEU   261      87.200  59.380  77.000  1.00  0.00            
ATOM   3654 3HD1 LEU   261      87.970  60.300  75.680  1.00  0.00            
ATOM   3655  CD2 LEU   261      85.510  61.080  74.580  1.00  0.00            
ATOM   3656 1HD2 LEU   261      85.240  61.880  75.270  1.00  0.00            
ATOM   3657 2HD2 LEU   261      86.340  61.400  73.940  1.00  0.00            
ATOM   3658 3HD2 LEU   261      84.640  60.870  73.960  1.00  0.00            
ATOM   3659  C   LEU   261      85.300  56.750  75.760  1.00  0.00            
ATOM   3660  O   LEU   261      84.170  57.190  75.500  1.00  0.00            
ATOM   3661  N   VAL   262      85.520  55.810  76.670  1.00  0.00            
ATOM   3662  H   VAL   262      86.450  55.430  76.710  1.00  0.00            
ATOM   3663  CA  VAL   262      84.510  55.370  77.660  1.00  0.00            
ATOM   3664  HA  VAL   262      83.510  55.600  77.260  1.00  0.00            
ATOM   3665  CB  VAL   262      84.550  53.860  77.930  1.00  0.00            
ATOM   3666  HB  VAL   262      85.400  53.630  78.580  1.00  0.00            
ATOM   3667  CG1 VAL   262      83.270  53.390  78.630  1.00  0.00            
ATOM   3668 1HG1 VAL   262      83.370  52.360  78.950  1.00  0.00            
ATOM   3669 2HG1 VAL   262      83.060  54.000  79.500  1.00  0.00            
ATOM   3670 3HG1 VAL   262      82.420  53.480  77.940  1.00  0.00            
ATOM   3671  CG2 VAL   262      84.700  53.030  76.650  1.00  0.00            
ATOM   3672 1HG2 VAL   262      84.670  51.970  76.880  1.00  0.00            
ATOM   3673 2HG2 VAL   262      83.900  53.290  75.970  1.00  0.00            
ATOM   3674 3HG2 VAL   262      85.660  53.250  76.170  1.00  0.00            
ATOM   3675  C   VAL   262      84.670  56.170  78.960  1.00  0.00            
ATOM   3676  O   VAL   262      83.740  56.810  79.420  1.00  0.00            
ATOM   3677  N   ALA   263      85.890  56.170  79.510  1.00  0.00            
ATOM   3678  H   ALA   263      86.620  55.690  79.020  1.00  0.00            
ATOM   3679  CA  ALA   263      86.300  57.050  80.600  1.00  0.00            
ATOM   3680  HA  ALA   263      85.410  57.420  81.110  1.00  0.00            
ATOM   3681  CB  ALA   263      87.140  56.250  81.610  1.00  0.00            
ATOM   3682  HB1 ALA   263      87.400  56.890  82.460  1.00  0.00            
ATOM   3683  HB2 ALA   263      86.570  55.400  81.970  1.00  0.00            
ATOM   3684  HB3 ALA   263      88.060  55.900  81.140  1.00  0.00            
ATOM   3685  C   ALA   263      87.100  58.240  80.030  1.00  0.00            
ATOM   3686  O   ALA   263      87.790  58.050  79.030  1.00  0.00            
ATOM   3687  N   PRO   264      87.060  59.450  80.640  1.00  0.00            
ATOM   3688  CD  PRO   264      86.220  59.850  81.750  1.00  0.00            
ATOM   3689  HD1 PRO   264      86.720  59.610  82.690  1.00  0.00            
ATOM   3690  HD2 PRO   264      85.230  59.380  81.720  1.00  0.00            
ATOM   3691  CG  PRO   264      86.050  61.360  81.610  1.00  0.00            
ATOM   3692  HG1 PRO   264      85.880  61.840  82.580  1.00  0.00            
ATOM   3693  HG2 PRO   264      85.230  61.570  80.930  1.00  0.00            
ATOM   3694  CB  PRO   264      87.370  61.790  80.990  1.00  0.00            
ATOM   3695  HB1 PRO   264      88.130  61.930  81.760  1.00  0.00            
ATOM   3696  HB2 PRO   264      87.260  62.710  80.420  1.00  0.00            
ATOM   3697  CA  PRO   264      87.750  60.620  80.080  1.00  0.00            
ATOM   3698  HA  PRO   264      87.330  60.800  79.100  1.00  0.00            
ATOM   3699  C   PRO   264      89.270  60.440  79.930  1.00  0.00            
ATOM   3700  O   PRO   264      89.950  59.860  80.790  1.00  0.00            
ATOM   3701  N   LEU   265      89.820  60.990  78.840  1.00  0.00            
ATOM   3702  H   LEU   265      89.210  61.560  78.260  1.00  0.00            
ATOM   3703  CA  LEU   265      91.190  60.790  78.370  1.00  0.00            
ATOM   3704  HA  LEU   265      91.720  60.150  79.050  1.00  0.00            
ATOM   3705  CB  LEU   265      91.180  60.080  77.000  1.00  0.00            
ATOM   3706  HB1 LEU   265      92.210  59.940  76.680  1.00  0.00            
ATOM   3707  HB2 LEU   265      90.690  60.740  76.280  1.00  0.00            
ATOM   3708  CG  LEU   265      90.460  58.720  76.980  1.00  0.00            
ATOM   3709  HG  LEU   265      89.420  58.860  77.260  1.00  0.00            
ATOM   3710  CD1 LEU   265      90.490  58.160  75.560  1.00  0.00            
ATOM   3711 1HD1 LEU   265      89.940  57.230  75.520  1.00  0.00            
ATOM   3712 2HD1 LEU   265      90.020  58.890  74.900  1.00  0.00            
ATOM   3713 3HD1 LEU   265      91.520  57.990  75.240  1.00  0.00            
ATOM   3714  CD2 LEU   265      91.080  57.680  77.930  1.00  0.00            
ATOM   3715 1HD2 LEU   265      90.520  56.750  77.840  1.00  0.00            
ATOM   3716 2HD2 LEU   265      92.120  57.500  77.660  1.00  0.00            
ATOM   3717 3HD2 LEU   265      91.010  58.020  78.960  1.00  0.00            
ATOM   3718  C   LEU   265      91.950  62.120  78.270  1.00  0.00            
ATOM   3719  O   LEU   265      91.400  63.120  77.820  1.00  0.00            
ATOM   3720  N   ILE   266      93.230  62.120  78.650  1.00  0.00            
ATOM   3721  H   ILE   266      93.620  61.260  79.010  1.00  0.00            
ATOM   3722  CA  ILE   266      94.150  63.220  78.350  1.00  0.00            
ATOM   3723  HA  ILE   266      93.600  64.160  78.330  1.00  0.00            
ATOM   3724  CB  ILE   266      95.240  63.360  79.440  1.00  0.00            
ATOM   3725  HB  ILE   266      95.800  62.420  79.480  1.00  0.00            
ATOM   3726  CG2 ILE   266      96.240  64.490  79.080  1.00  0.00            
ATOM   3727 1HG2 ILE   266      97.040  64.540  79.820  1.00  0.00            
ATOM   3728 2HG2 ILE   266      96.700  64.300  78.120  1.00  0.00            
ATOM   3729 3HG2 ILE   266      95.720  65.450  79.050  1.00  0.00            
ATOM   3730  CG1 ILE   266      94.600  63.620  80.820  1.00  0.00            
ATOM   3731 1HG1 ILE   266      93.870  62.850  81.030  1.00  0.00            
ATOM   3732 2HG1 ILE   266      94.090  64.580  80.810  1.00  0.00            
ATOM   3733  CD  ILE   266      95.600  63.610  81.990  1.00  0.00            
ATOM   3734  HD1 ILE   266      95.060  63.680  82.930  1.00  0.00            
ATOM   3735  HD2 ILE   266      96.170  62.680  81.980  1.00  0.00            
ATOM   3736  HD3 ILE   266      96.280  64.450  81.920  1.00  0.00            
ATOM   3737  C   ILE   266      94.740  62.990  76.950  1.00  0.00            
ATOM   3738  O   ILE   266      95.240  61.910  76.660  1.00  0.00            
ATOM   3739  N   ILE   267      94.710  64.010  76.100  1.00  0.00            
ATOM   3740  H   ILE   267      94.310  64.890  76.420  1.00  0.00            
ATOM   3741  CA  ILE   267      95.310  64.010  74.750  1.00  0.00            
ATOM   3742  HA  ILE   267      95.550  62.990  74.470  1.00  0.00            
ATOM   3743  CB  ILE   267      94.310  64.570  73.720  1.00  0.00            
ATOM   3744  HB  ILE   267      94.150  65.620  73.960  1.00  0.00            
ATOM   3745  CG2 ILE   267      94.900  64.500  72.300  1.00  0.00            
ATOM   3746 1HG2 ILE   267      94.180  64.900  71.580  1.00  0.00            
ATOM   3747 2HG2 ILE   267      95.810  65.090  72.230  1.00  0.00            
ATOM   3748 3HG2 ILE   267      95.130  63.470  72.030  1.00  0.00            
ATOM   3749  CG1 ILE   267      92.920  63.890  73.760  1.00  0.00            
ATOM   3750 1HG1 ILE   267      92.280  64.340  73.000  1.00  0.00            
ATOM   3751 2HG1 ILE   267      92.450  64.100  74.720  1.00  0.00            
ATOM   3752  CD  ILE   267      92.910  62.370  73.550  1.00  0.00            
ATOM   3753  HD1 ILE   267      91.880  62.000  73.600  1.00  0.00            
ATOM   3754  HD2 ILE   267      93.320  62.110  72.570  1.00  0.00            
ATOM   3755  HD3 ILE   267      93.490  61.870  74.330  1.00  0.00            
ATOM   3756  C   ILE   267      96.610  64.820  74.810  1.00  0.00            
ATOM   3757  O   ILE   267      96.600  65.990  75.210  1.00  0.00            
ATOM   3758  N   CYS   268      97.740  64.210  74.450  1.00  0.00            
ATOM   3759  H   CYS   268      97.650  63.280  74.050  1.00  0.00            
ATOM   3760  CA  CYS   268      99.080  64.620  74.860  1.00  0.00            
ATOM   3761  HA  CYS   268      99.040  65.610  75.320  1.00  0.00            
ATOM   3762  CB  CYS   268      99.520  63.610  75.950  1.00  0.00            
ATOM   3763  HB1 CYS   268      99.580  62.620  75.500  1.00  0.00            
ATOM   3764  HB2 CYS   268      98.770  63.590  76.740  1.00  0.00            
ATOM   3765  SG  CYS   268     101.130  64.050  76.660  1.00  0.00            
ATOM   3766  HG  CYS   268     101.790  64.030  75.490  1.00  0.00            
ATOM   3767  C   CYS   268     100.080  64.690  73.690  1.00  0.00            
ATOM   3768  O   CYS   268     100.840  63.740  73.440  1.00  0.00            
ATOM   3769  N   HIS   269     100.140  65.820  72.980  1.00  0.00            
ATOM   3770  H   HIS   269      99.490  66.570  73.210  1.00  0.00            
ATOM   3771  CA  HIS   269     101.180  66.090  71.980  1.00  0.00            
ATOM   3772  HA  HIS   269     101.270  65.220  71.330  1.00  0.00            
ATOM   3773  CB  HIS   269     100.790  67.290  71.090  1.00  0.00            
ATOM   3774  HB1 HIS   269     100.560  68.140  71.730  1.00  0.00            
ATOM   3775  HB2 HIS   269      99.890  67.040  70.530  1.00  0.00            
ATOM   3776  CG  HIS   269     101.870  67.690  70.110  1.00  0.00            
ATOM   3777  ND1 HIS   269     102.410  66.910  69.100  1.00  0.00            
ATOM   3778  HD1 HIS   269     102.090  65.970  68.820  1.00  0.00            
ATOM   3779  CE1 HIS   269     103.310  67.650  68.430  1.00  0.00            
ATOM   3780  HE1 HIS   269     103.920  67.320  67.580  1.00  0.00            
ATOM   3781  NE2 HIS   269     103.330  68.880  68.960  1.00  0.00            
ATOM   3782  HE2 HIS   269     103.760  69.690  68.510  1.00  0.00            
ATOM   3783  CD2 HIS   269     102.450  68.920  70.020  1.00  0.00            
ATOM   3784  HD2 HIS   269     102.210  69.790  70.630  1.00  0.00            
ATOM   3785  C   HIS   269     102.540  66.330  72.650  1.00  0.00            
ATOM   3786  O   HIS   269     102.720  67.280  73.410  1.00  0.00            
ATOM   3787  N   VAL   270     103.520  65.470  72.330  1.00  0.00            
ATOM   3788  H   VAL   270     103.290  64.710  71.710  1.00  0.00            
ATOM   3789  CA  VAL   270     104.940  65.690  72.650  1.00  0.00            
ATOM   3790  HA  VAL   270     105.040  65.930  73.710  1.00  0.00            
ATOM   3791  CB  VAL   270     105.750  64.410  72.350  1.00  0.00            
ATOM   3792  HB  VAL   270     105.610  64.130  71.310  1.00  0.00            
ATOM   3793  CG1 VAL   270     107.250  64.630  72.590  1.00  0.00            
ATOM   3794 1HG1 VAL   270     107.780  63.680  72.510  1.00  0.00            
ATOM   3795 2HG1 VAL   270     107.660  65.310  71.850  1.00  0.00            
ATOM   3796 3HG1 VAL   270     107.390  65.050  73.590  1.00  0.00            
ATOM   3797  CG2 VAL   270     105.290  63.250  73.240  1.00  0.00            
ATOM   3798 1HG2 VAL   270     105.880  62.360  73.020  1.00  0.00            
ATOM   3799 2HG2 VAL   270     105.420  63.510  74.290  1.00  0.00            
ATOM   3800 3HG2 VAL   270     104.240  63.020  73.040  1.00  0.00            
ATOM   3801  C   VAL   270     105.460  66.870  71.830  1.00  0.00            
ATOM   3802  O   VAL   270     105.190  66.940  70.640  1.00  0.00            
ATOM   3803  N   ILE   271     106.200  67.790  72.450  1.00  0.00            
ATOM   3804  H   ILE   271     106.420  67.670  73.430  1.00  0.00            
ATOM   3805  CA  ILE   271     106.700  69.000  71.770  1.00  0.00            
ATOM   3806  HA  ILE   271     105.990  69.250  70.990  1.00  0.00            
ATOM   3807  CB  ILE   271     106.700  70.210  72.740  1.00  0.00            
ATOM   3808  HB  ILE   271     107.410  70.010  73.550  1.00  0.00            
ATOM   3809  CG2 ILE   271     107.140  71.470  71.980  1.00  0.00            
ATOM   3810 1HG2 ILE   271     107.230  72.320  72.670  1.00  0.00            
ATOM   3811 2HG2 ILE   271     108.110  71.320  71.520  1.00  0.00            
ATOM   3812 3HG2 ILE   271     106.420  71.720  71.210  1.00  0.00            
ATOM   3813  CG1 ILE   271     105.280  70.410  73.340  1.00  0.00            
ATOM   3814 1HG1 ILE   271     104.980  69.510  73.880  1.00  0.00            
ATOM   3815 2HG1 ILE   271     104.570  70.570  72.540  1.00  0.00            
ATOM   3816  CD  ILE   271     105.160  71.570  74.340  1.00  0.00            
ATOM   3817  HD1 ILE   271     104.170  71.550  74.800  1.00  0.00            
ATOM   3818  HD2 ILE   271     105.910  71.470  75.120  1.00  0.00            
ATOM   3819  HD3 ILE   271     105.280  72.520  73.830  1.00  0.00            
ATOM   3820  C   ILE   271     108.030  68.690  71.060  1.00  0.00            
ATOM   3821  O   ILE   271     109.120  68.950  71.560  1.00  0.00            
ATOM   3822  N   ASP   272     107.890  68.080  69.880  1.00  0.00            
ATOM   3823  H   ASP   272     106.950  67.860  69.570  1.00  0.00            
ATOM   3824  CA  ASP   272     108.970  67.650  68.990  1.00  0.00            
ATOM   3825  HA  ASP   272     109.810  67.320  69.600  1.00  0.00            
ATOM   3826  CB  ASP   272     108.450  66.440  68.190  1.00  0.00            
ATOM   3827  HB1 ASP   272     107.920  65.760  68.850  1.00  0.00            
ATOM   3828  HB2 ASP   272     109.310  65.900  67.790  1.00  0.00            
ATOM   3829  CG  ASP   272     107.540  66.870  67.040  1.00  0.00            
ATOM   3830  OD1 ASP   272     106.440  67.410  67.290  1.00  0.00            
ATOM   3831  OD2 ASP   272     107.990  66.690  65.880  1.00  0.00            
ATOM   3832  C   ASP   272     109.470  68.770  68.040  1.00  0.00            
ATOM   3833  O   ASP   272     108.880  69.850  67.980  1.00  0.00            
ATOM   3834  N   LYS   273     110.510  68.510  67.240  1.00  0.00            
ATOM   3835  H   LYS   273     110.950  67.600  67.330  1.00  0.00            
ATOM   3836  CA  LYS   273     111.080  69.480  66.290  1.00  0.00            
ATOM   3837  HA  LYS   273     111.370  70.370  66.850  1.00  0.00            
ATOM   3838  CB  LYS   273     112.350  68.880  65.650  1.00  0.00            
ATOM   3839  HB1 LYS   273     112.080  67.990  65.080  1.00  0.00            
ATOM   3840  HB2 LYS   273     113.040  68.590  66.450  1.00  0.00            
ATOM   3841  CG  LYS   273     113.070  69.870  64.720  1.00  0.00            
ATOM   3842  HG1 LYS   273     113.260  70.800  65.250  1.00  0.00            
ATOM   3843  HG2 LYS   273     112.440  70.080  63.850  1.00  0.00            
ATOM   3844  CD  LYS   273     114.410  69.330  64.190  1.00  0.00            
ATOM   3845  HD1 LYS   273     114.240  68.370  63.710  1.00  0.00            
ATOM   3846  HD2 LYS   273     115.100  69.190  65.030  1.00  0.00            
ATOM   3847  CE  LYS   273     115.000  70.320  63.180  1.00  0.00            
ATOM   3848  HE1 LYS   273     115.110  71.300  63.660  1.00  0.00            
ATOM   3849  HE2 LYS   273     114.300  70.430  62.340  1.00  0.00            
ATOM   3850  NZ  LYS   273     116.310  69.860  62.670  1.00  0.00            
ATOM   3851  HZ1 LYS   273     116.670  70.450  61.930  1.00  0.00            
ATOM   3852  HZ2 LYS   273     117.000  69.840  63.430  1.00  0.00            
ATOM   3853  HZ3 LYS   273     116.210  68.940  62.240  1.00  0.00            
ATOM   3854  C   LYS   273     110.070  69.980  65.220  1.00  0.00            
ATOM   3855  O   LYS   273     110.220  71.100  64.730  1.00  0.00            
ATOM   3856  N   ARG   274     109.040  69.200  64.870  1.00  0.00            
ATOM   3857  H   ARG   274     108.940  68.290  65.330  1.00  0.00            
ATOM   3858  CA  ARG   274     107.980  69.590  63.920  1.00  0.00            
ATOM   3859  HA  ARG   274     108.390  70.310  63.210  1.00  0.00            
ATOM   3860  CB  ARG   274     107.510  68.370  63.090  1.00  0.00            
ATOM   3861  HB1 ARG   274     106.790  68.710  62.340  1.00  0.00            
ATOM   3862  HB2 ARG   274     107.000  67.650  63.740  1.00  0.00            
ATOM   3863  CG  ARG   274     108.680  67.670  62.370  1.00  0.00            
ATOM   3864  HG1 ARG   274     109.380  67.280  63.100  1.00  0.00            
ATOM   3865  HG2 ARG   274     109.190  68.400  61.740  1.00  0.00            
ATOM   3866  CD  ARG   274     108.220  66.490  61.490  1.00  0.00            
ATOM   3867  HD1 ARG   274     107.510  66.860  60.740  1.00  0.00            
ATOM   3868  HD2 ARG   274     107.710  65.760  62.120  1.00  0.00            
ATOM   3869  NE  ARG   274     109.370  65.870  60.810  1.00  0.00            
ATOM   3870  HE  ARG   274     110.210  66.420  60.730  1.00  0.00            
ATOM   3871  CZ  ARG   274     109.460  64.640  60.340  1.00  0.00            
ATOM   3872  NH1 ARG   274     108.470  63.790  60.320  1.00  0.00            
ATOM   3873 1HH1 ARG   274     107.540  64.100  60.550  1.00  0.00            
ATOM   3874 2HH1 ARG   274     108.620  62.910  59.840  1.00  0.00            
ATOM   3875  NH2 ARG   274     110.570  64.210  59.840  1.00  0.00            
ATOM   3876 1HH2 ARG   274     111.370  64.810  59.740  1.00  0.00            
ATOM   3877 2HH2 ARG   274     110.600  63.250  59.500  1.00  0.00            
ATOM   3878  C   ARG   274     106.810  70.330  64.590  1.00  0.00            
ATOM   3879  O   ARG   274     105.830  70.670  63.920  1.00  0.00            
ATOM   3880  N   SER   275     106.920  70.620  65.890  1.00  0.00            
ATOM   3881  H   SER   275     107.730  70.260  66.380  1.00  0.00            
ATOM   3882  CA  SER   275     105.920  71.330  66.690  1.00  0.00            
ATOM   3883  HA  SER   275     104.940  71.010  66.340  1.00  0.00            
ATOM   3884  CB  SER   275     106.050  70.910  68.150  1.00  0.00            
ATOM   3885  HB1 SER   275     106.990  71.280  68.560  1.00  0.00            
ATOM   3886  HB2 SER   275     106.040  69.820  68.220  1.00  0.00            
ATOM   3887  OG  SER   275     104.980  71.430  68.930  1.00  0.00            
ATOM   3888  HG  SER   275     105.180  71.240  69.850  1.00  0.00            
ATOM   3889  C   SER   275     106.040  72.860  66.580  1.00  0.00            
ATOM   3890  O   SER   275     107.120  73.400  66.830  1.00  0.00            
ATOM   3891  N   PRO   276     104.940  73.610  66.340  1.00  0.00            
ATOM   3892  CD  PRO   276     103.700  73.160  65.730  1.00  0.00            
ATOM   3893  HD1 PRO   276     102.990  72.880  66.510  1.00  0.00            
ATOM   3894  HD2 PRO   276     103.870  72.330  65.040  1.00  0.00            
ATOM   3895  CG  PRO   276     103.170  74.360  64.960  1.00  0.00            
ATOM   3896  HG1 PRO   276     102.090  74.310  64.810  1.00  0.00            
ATOM   3897  HG2 PRO   276     103.690  74.440  64.000  1.00  0.00            
ATOM   3898  CB  PRO   276     103.570  75.520  65.870  1.00  0.00            
ATOM   3899  HB1 PRO   276     102.850  75.620  66.680  1.00  0.00            
ATOM   3900  HB2 PRO   276     103.660  76.450  65.320  1.00  0.00            
ATOM   3901  CA  PRO   276     104.920  75.070  66.450  1.00  0.00            
ATOM   3902  HA  PRO   276     105.700  75.450  65.800  1.00  0.00            
ATOM   3903  C   PRO   276     105.140  75.630  67.870  1.00  0.00            
ATOM   3904  O   PRO   276     105.150  76.850  68.050  1.00  0.00            
ATOM   3905  N   LEU   277     105.310  74.760  68.880  1.00  0.00            
ATOM   3906  H   LEU   277     105.190  73.780  68.670  1.00  0.00            
ATOM   3907  CA  LEU   277     105.750  75.110  70.240  1.00  0.00            
ATOM   3908  HA  LEU   277     105.650  76.180  70.380  1.00  0.00            
ATOM   3909  CB  LEU   277     104.860  74.390  71.280  1.00  0.00            
ATOM   3910  HB1 LEU   277     105.340  74.500  72.260  1.00  0.00            
ATOM   3911  HB2 LEU   277     104.830  73.330  71.050  1.00  0.00            
ATOM   3912  CG  LEU   277     103.420  74.890  71.440  1.00  0.00            
ATOM   3913  HG  LEU   277     102.850  74.660  70.540  1.00  0.00            
ATOM   3914  CD1 LEU   277     102.790  74.160  72.630  1.00  0.00            
ATOM   3915 1HD1 LEU   277     101.770  74.500  72.770  1.00  0.00            
ATOM   3916 2HD1 LEU   277     102.780  73.090  72.440  1.00  0.00            
ATOM   3917 3HD1 LEU   277     103.360  74.360  73.540  1.00  0.00            
ATOM   3918  CD2 LEU   277     103.350  76.390  71.710  1.00  0.00            
ATOM   3919 1HD2 LEU   277     102.340  76.670  72.000  1.00  0.00            
ATOM   3920 2HD2 LEU   277     104.040  76.670  72.500  1.00  0.00            
ATOM   3921 3HD2 LEU   277     103.580  76.930  70.790  1.00  0.00            
ATOM   3922  C   LEU   277     107.240  74.800  70.520  1.00  0.00            
ATOM   3923  O   LEU   277     107.710  75.160  71.600  1.00  0.00            
ATOM   3924  N   TYR   278     107.980  74.170  69.610  1.00  0.00            
ATOM   3925  H   TYR   278     107.570  73.910  68.730  1.00  0.00            
ATOM   3926  CA  TYR   278     109.360  73.690  69.880  1.00  0.00            
ATOM   3927  HA  TYR   278     109.310  72.900  70.620  1.00  0.00            
ATOM   3928  CB  TYR   278     109.950  73.100  68.590  1.00  0.00            
ATOM   3929  HB1 TYR   278     109.980  73.880  67.820  1.00  0.00            
ATOM   3930  HB2 TYR   278     109.290  72.320  68.230  1.00  0.00            
ATOM   3931  CG  TYR   278     111.340  72.510  68.760  1.00  0.00            
ATOM   3932  CD1 TYR   278     111.530  71.370  69.570  1.00  0.00            
ATOM   3933  HD1 TYR   278     110.680  70.900  70.040  1.00  0.00            
ATOM   3934  CE1 TYR   278     112.820  70.850  69.760  1.00  0.00            
ATOM   3935  HE1 TYR   278     112.970  69.990  70.400  1.00  0.00            
ATOM   3936  CZ  TYR   278     113.930  71.460  69.140  1.00  0.00            
ATOM   3937  OH  TYR   278     115.180  70.970  69.350  1.00  0.00            
ATOM   3938  HH  TYR   278     115.870  71.520  68.930  1.00  0.00            
ATOM   3939  CE2 TYR   278     113.740  72.600  68.320  1.00  0.00            
ATOM   3940  HE2 TYR   278     114.590  73.060  67.840  1.00  0.00            
ATOM   3941  CD2 TYR   278     112.450  73.120  68.140  1.00  0.00            
ATOM   3942  HD2 TYR   278     112.310  74.000  67.520  1.00  0.00            
ATOM   3943  C   TYR   278     110.290  74.790  70.440  1.00  0.00            
ATOM   3944  O   TYR   278     111.000  74.580  71.420  1.00  0.00            
ATOM   3945  N   ASP   279     110.220  75.980  69.860  1.00  0.00            
ATOM   3946  H   ASP   279     109.570  76.090  69.090  1.00  0.00            
ATOM   3947  CA  ASP   279     110.970  77.180  70.220  1.00  0.00            
ATOM   3948  HA  ASP   279     111.940  76.870  70.610  1.00  0.00            
ATOM   3949  CB  ASP   279     111.220  78.010  68.950  1.00  0.00            
ATOM   3950  HB1 ASP   279     111.820  77.410  68.270  1.00  0.00            
ATOM   3951  HB2 ASP   279     111.810  78.880  69.220  1.00  0.00            
ATOM   3952  CG  ASP   279     109.950  78.460  68.200  1.00  0.00            
ATOM   3953  OD1 ASP   279     108.910  77.750  68.210  1.00  0.00            
ATOM   3954  OD2 ASP   279     109.990  79.530  67.550  1.00  0.00            
ATOM   3955  C   ASP   279     110.310  78.020  71.340  1.00  0.00            
ATOM   3956  O   ASP   279     110.940  78.960  71.820  1.00  0.00            
ATOM   3957  N   ILE   280     109.100  77.700  71.800  1.00  0.00            
ATOM   3958  H   ILE   280     108.670  76.840  71.470  1.00  0.00            
ATOM   3959  CA  ILE   280     108.360  78.520  72.770  1.00  0.00            
ATOM   3960  HA  ILE   280     108.730  79.540  72.700  1.00  0.00            
ATOM   3961  CB  ILE   280     106.860  78.580  72.390  1.00  0.00            
ATOM   3962  HB  ILE   280     106.500  77.560  72.210  1.00  0.00            
ATOM   3963  CG2 ILE   280     106.020  79.200  73.510  1.00  0.00            
ATOM   3964 1HG2 ILE   280     104.960  79.220  73.240  1.00  0.00            
ATOM   3965 2HG2 ILE   280     106.100  78.610  74.420  1.00  0.00            
ATOM   3966 3HG2 ILE   280     106.360  80.220  73.710  1.00  0.00            
ATOM   3967  CG1 ILE   280     106.730  79.410  71.090  1.00  0.00            
ATOM   3968 1HG1 ILE   280     107.390  79.000  70.320  1.00  0.00            
ATOM   3969 2HG1 ILE   280     107.060  80.430  71.280  1.00  0.00            
ATOM   3970  CD  ILE   280     105.320  79.460  70.470  1.00  0.00            
ATOM   3971  HD1 ILE   280     105.350  80.100  69.590  1.00  0.00            
ATOM   3972  HD2 ILE   280     105.020  78.460  70.180  1.00  0.00            
ATOM   3973  HD3 ILE   280     104.600  79.880  71.170  1.00  0.00            
ATOM   3974  C   ILE   280     108.630  78.050  74.210  1.00  0.00            
ATOM   3975  O   ILE   280     108.350  76.920  74.580  1.00  0.00            
ATOM   3976  N   SER   281     109.190  78.960  75.020  1.00  0.00            
ATOM   3977  H   SER   281     109.390  79.870  74.630  1.00  0.00            
ATOM   3978  CA  SER   281     109.510  78.790  76.440  1.00  0.00            
ATOM   3979  HA  SER   281     109.670  77.740  76.660  1.00  0.00            
ATOM   3980  CB  SER   281     110.810  79.560  76.740  1.00  0.00            
ATOM   3981  HB1 SER   281     111.580  79.250  76.030  1.00  0.00            
ATOM   3982  HB2 SER   281     111.150  79.350  77.750  1.00  0.00            
ATOM   3983  OG  SER   281     110.570  80.950  76.600  1.00  0.00            
ATOM   3984  HG  SER   281     111.420  81.360  76.350  1.00  0.00            
ATOM   3985  C   SER   281     108.390  79.280  77.360  1.00  0.00            
ATOM   3986  O   SER   281     107.410  79.860  76.890  1.00  0.00            
ATOM   3987  N   ALA   282     108.550  79.130  78.680  1.00  0.00            
ATOM   3988  H   ALA   282     109.370  78.650  79.030  1.00  0.00            
ATOM   3989  CA  ALA   282     107.630  79.720  79.640  1.00  0.00            
ATOM   3990  HA  ALA   282     106.630  79.310  79.460  1.00  0.00            
ATOM   3991  CB  ALA   282     108.070  79.320  81.060  1.00  0.00            
ATOM   3992  HB1 ALA   282     107.340  79.700  81.770  1.00  0.00            
ATOM   3993  HB2 ALA   282     108.120  78.240  81.140  1.00  0.00            
ATOM   3994  HB3 ALA   282     109.040  79.750  81.280  1.00  0.00            
ATOM   3995  C   ALA   282     107.550  81.250  79.520  1.00  0.00            
ATOM   3996  O   ALA   282     106.470  81.820  79.670  1.00  0.00            
ATOM   3997  N   THR   283     108.670  81.920  79.230  1.00  0.00            
ATOM   3998  H   THR   283     109.520  81.410  79.060  1.00  0.00            
ATOM   3999  CA  THR   283     108.720  83.390  79.100  1.00  0.00            
ATOM   4000  HA  THR   283     108.080  83.800  79.880  1.00  0.00            
ATOM   4001  CB  THR   283     110.130  83.940  79.350  1.00  0.00            
ATOM   4002  HB  THR   283     110.180  84.980  79.020  1.00  0.00            
ATOM   4003  CG2 THR   283     110.480  83.890  80.830  1.00  0.00            
ATOM   4004 1HG2 THR   283     111.470  84.320  80.990  1.00  0.00            
ATOM   4005 2HG2 THR   283     109.750  84.460  81.400  1.00  0.00            
ATOM   4006 3HG2 THR   283     110.480  82.850  81.170  1.00  0.00            
ATOM   4007  OG1 THR   283     111.130  83.190  78.700  1.00  0.00            
ATOM   4008  HG1 THR   283     111.420  83.750  77.950  1.00  0.00            
ATOM   4009  C   THR   283     108.150  83.890  77.780  1.00  0.00            
ATOM   4010  O   THR   283     107.510  84.950  77.760  1.00  0.00            
ATOM   4011  N   ASP   284     108.300  83.130  76.690  1.00  0.00            
ATOM   4012  H   ASP   284     108.880  82.300  76.760  1.00  0.00            
ATOM   4013  CA  ASP   284     107.720  83.460  75.380  1.00  0.00            
ATOM   4014  HA  ASP   284     107.750  84.540  75.240  1.00  0.00            
ATOM   4015  CB  ASP   284     108.580  82.840  74.270  1.00  0.00            
ATOM   4016  HB1 ASP   284     107.990  82.790  73.350  1.00  0.00            
ATOM   4017  HB2 ASP   284     108.860  81.820  74.530  1.00  0.00            
ATOM   4018  CG  ASP   284     109.830  83.670  73.980  1.00  0.00            
ATOM   4019  OD1 ASP   284     109.840  84.420  72.980  1.00  0.00            
ATOM   4020  OD2 ASP   284     110.830  83.580  74.730  1.00  0.00            
ATOM   4021  C   ASP   284     106.240  83.050  75.230  1.00  0.00            
ATOM   4022  O   ASP   284     105.500  83.770  74.560  1.00  0.00            
ATOM   4023  N   LEU   285     105.790  81.960  75.870  1.00  0.00            
ATOM   4024  H   LEU   285     106.450  81.400  76.380  1.00  0.00            
ATOM   4025  CA  LEU   285     104.420  81.430  75.720  1.00  0.00            
ATOM   4026  HA  LEU   285     104.300  81.060  74.700  1.00  0.00            
ATOM   4027  CB  LEU   285     104.200  80.260  76.710  1.00  0.00            
ATOM   4028  HB1 LEU   285     104.490  80.590  77.710  1.00  0.00            
ATOM   4029  HB2 LEU   285     104.850  79.430  76.430  1.00  0.00            
ATOM   4030  CG  LEU   285     102.740  79.760  76.760  1.00  0.00            
ATOM   4031  HG  LEU   285     102.070  80.580  77.000  1.00  0.00            
ATOM   4032  CD1 LEU   285     102.300  79.120  75.440  1.00  0.00            
ATOM   4033 1HD1 LEU   285     101.250  78.850  75.530  1.00  0.00            
ATOM   4034 2HD1 LEU   285     102.410  79.840  74.640  1.00  0.00            
ATOM   4035 3HD1 LEU   285     102.910  78.240  75.220  1.00  0.00            
ATOM   4036  CD2 LEU   285     102.520  78.700  77.840  1.00  0.00            
ATOM   4037 1HD2 LEU   285     101.450  78.610  78.020  1.00  0.00            
ATOM   4038 2HD2 LEU   285     102.910  77.740  77.500  1.00  0.00            
ATOM   4039 3HD2 LEU   285     103.000  79.020  78.760  1.00  0.00            
ATOM   4040  C   LEU   285     103.340  82.500  75.930  1.00  0.00            
ATOM   4041  O   LEU   285     102.430  82.640  75.110  1.00  0.00            
ATOM   4042  N   VAL   286     103.470  83.270  77.010  1.00  0.00            
ATOM   4043  H   VAL   286     104.260  83.090  77.620  1.00  0.00            
ATOM   4044  CA  VAL   286     102.490  84.290  77.410  1.00  0.00            
ATOM   4045  HA  VAL   286     101.500  83.830  77.290  1.00  0.00            
ATOM   4046  CB  VAL   286     102.630  84.660  78.900  1.00  0.00            
ATOM   4047  HB  VAL   286     101.790  85.300  79.170  1.00  0.00            
ATOM   4048  CG1 VAL   286     102.580  83.420  79.800  1.00  0.00            
ATOM   4049 1HG1 VAL   286     102.530  83.720  80.840  1.00  0.00            
ATOM   4050 2HG1 VAL   286     101.700  82.820  79.560  1.00  0.00            
ATOM   4051 3HG1 VAL   286     103.470  82.810  79.660  1.00  0.00            
ATOM   4052  CG2 VAL   286     103.920  85.420  79.200  1.00  0.00            
ATOM   4053 1HG2 VAL   286     103.990  85.620  80.270  1.00  0.00            
ATOM   4054 2HG2 VAL   286     104.790  84.840  78.890  1.00  0.00            
ATOM   4055 3HG2 VAL   286     103.920  86.380  78.680  1.00  0.00            
ATOM   4056  C   VAL   286     102.500  85.530  76.510  1.00  0.00            
ATOM   4057  O   VAL   286     101.680  86.430  76.710  1.00  0.00            
ATOM   4058  N   ASN   287     103.400  85.580  75.530  1.00  0.00            
ATOM   4059  H   ASN   287     104.030  84.800  75.430  1.00  0.00            
ATOM   4060  CA  ASN   287     103.570  86.670  74.570  1.00  0.00            
ATOM   4061  HA  ASN   287     102.860  87.470  74.790  1.00  0.00            
ATOM   4062  CB  ASN   287     104.990  87.240  74.760  1.00  0.00            
ATOM   4063  HB1 ASN   287     105.180  88.010  74.020  1.00  0.00            
ATOM   4064  HB2 ASN   287     105.730  86.450  74.620  1.00  0.00            
ATOM   4065  CG  ASN   287     105.150  87.860  76.140  1.00  0.00            
ATOM   4066  OD1 ASN   287     104.530  88.860  76.450  1.00  0.00            
ATOM   4067  ND2 ASN   287     105.960  87.300  77.020  1.00  0.00            
ATOM   4068 1HD2 ASN   287     106.480  86.460  76.820  1.00  0.00            
ATOM   4069 2HD2 ASN   287     105.990  87.740  77.930  1.00  0.00            
ATOM   4070  C   ASN   287     103.290  86.240  73.110  1.00  0.00            
ATOM   4071  O   ASN   287     103.260  87.080  72.220  1.00  0.00            
ATOM   4072  N   GLN   288     103.080  84.950  72.860  1.00  0.00            
ATOM   4073  H   GLN   288     103.100  84.300  73.640  1.00  0.00            
ATOM   4074  CA  GLN   288     102.830  84.370  71.540  1.00  0.00            
ATOM   4075  HA  GLN   288     103.340  84.980  70.780  1.00  0.00            
ATOM   4076  CB  GLN   288     103.450  82.960  71.500  1.00  0.00            
ATOM   4077  HB1 GLN   288     102.980  82.360  70.720  1.00  0.00            
ATOM   4078  HB2 GLN   288     103.250  82.460  72.450  1.00  0.00            
ATOM   4079  CG  GLN   288     104.970  83.020  71.270  1.00  0.00            
ATOM   4080  HG1 GLN   288     105.410  82.100  71.640  1.00  0.00            
ATOM   4081  HG2 GLN   288     105.400  83.830  71.850  1.00  0.00            
ATOM   4082  CD  GLN   288     105.360  83.180  69.800  1.00  0.00            
ATOM   4083  OE1 GLN   288     104.600  82.900  68.880  1.00  0.00            
ATOM   4084  NE2 GLN   288     106.560  83.630  69.530  1.00  0.00            
ATOM   4085 1HE2 GLN   288     107.190  83.940  70.260  1.00  0.00            
ATOM   4086 2HE2 GLN   288     106.810  83.760  68.560  1.00  0.00            
ATOM   4087  C   GLN   288     101.330  84.370  71.200  1.00  0.00            
ATOM   4088  O   GLN   288     100.590  83.500  71.640  1.00  0.00            
ATOM   4089  N   ASP   289     100.890  85.350  70.400  1.00  0.00            
ATOM   4090  H   ASP   289     101.550  86.050  70.080  1.00  0.00            
ATOM   4091  CA  ASP   289      99.500  85.460  69.940  1.00  0.00            
ATOM   4092  HA  ASP   289      98.840  85.400  70.820  1.00  0.00            
ATOM   4093  CB  ASP   289      99.270  86.830  69.280  1.00  0.00            
ATOM   4094  HB1 ASP   289      99.900  86.920  68.400  1.00  0.00            
ATOM   4095  HB2 ASP   289      99.570  87.610  69.990  1.00  0.00            
ATOM   4096  CG  ASP   289      97.810  87.100  68.880  1.00  0.00            
ATOM   4097  OD1 ASP   289      96.880  86.410  69.380  1.00  0.00            
ATOM   4098  OD2 ASP   289      97.550  88.090  68.160  1.00  0.00            
ATOM   4099  C   ASP   289      99.140  84.300  68.990  1.00  0.00            
ATOM   4100  O   ASP   289      99.500  84.320  67.810  1.00  0.00            
ATOM   4101  N   LEU   290      98.440  83.300  69.520  1.00  0.00            
ATOM   4102  H   LEU   290      98.230  83.330  70.510  1.00  0.00            
ATOM   4103  CA  LEU   290      97.910  82.150  68.780  1.00  0.00            
ATOM   4104  HA  LEU   290      97.630  82.490  67.780  1.00  0.00            
ATOM   4105  CB  LEU   290      99.000  81.080  68.610  1.00  0.00            
ATOM   4106  HB1 LEU   290      99.880  81.580  68.190  1.00  0.00            
ATOM   4107  HB2 LEU   290      98.670  80.350  67.870  1.00  0.00            
ATOM   4108  CG  LEU   290      99.450  80.300  69.870  1.00  0.00            
ATOM   4109  HG  LEU   290      99.600  80.990  70.700  1.00  0.00            
ATOM   4110  CD1 LEU   290      98.480  79.200  70.280  1.00  0.00            
ATOM   4111 1HD1 LEU   290      98.940  78.550  71.020  1.00  0.00            
ATOM   4112 2HD1 LEU   290      97.590  79.620  70.750  1.00  0.00            
ATOM   4113 3HD1 LEU   290      98.180  78.600  69.420  1.00  0.00            
ATOM   4114  CD2 LEU   290     100.790  79.630  69.560  1.00  0.00            
ATOM   4115 1HD2 LEU   290     101.140  79.080  70.440  1.00  0.00            
ATOM   4116 2HD2 LEU   290     100.670  78.940  68.730  1.00  0.00            
ATOM   4117 3HD2 LEU   290     101.530  80.390  69.320  1.00  0.00            
ATOM   4118  C   LEU   290      96.630  81.610  69.420  1.00  0.00            
ATOM   4119  O   LEU   290      96.260  81.950  70.550  1.00  0.00            
ATOM   4120  N   GLU   291      95.970  80.720  68.690  1.00  0.00            
ATOM   4121  H   GLU   291      96.300  80.530  67.740  1.00  0.00            
ATOM   4122  CA  GLU   291      94.830  79.920  69.120  1.00  0.00            
ATOM   4123  HA  GLU   291      94.750  79.950  70.210  1.00  0.00            
ATOM   4124  CB  GLU   291      93.570  80.550  68.520  1.00  0.00            
ATOM   4125  HB1 GLU   291      93.620  80.470  67.430  1.00  0.00            
ATOM   4126  HB2 GLU   291      93.580  81.600  68.790  1.00  0.00            
ATOM   4127  CG  GLU   291      92.250  79.940  69.010  1.00  0.00            
ATOM   4128  HG1 GLU   291      92.240  79.920  70.100  1.00  0.00            
ATOM   4129  HG2 GLU   291      92.170  78.910  68.650  1.00  0.00            
ATOM   4130  CD  GLU   291      91.030  80.740  68.510  1.00  0.00            
ATOM   4131  OE1 GLU   291      91.220  81.820  67.910  1.00  0.00            
ATOM   4132  OE2 GLU   291      89.880  80.330  68.770  1.00  0.00            
ATOM   4133  C   GLU   291      95.030  78.450  68.700  1.00  0.00            
ATOM   4134  O   GLU   291      95.520  78.180  67.610  1.00  0.00            
ATOM   4135  N   VAL   292      94.670  77.510  69.560  1.00  0.00            
ATOM   4136  H   VAL   292      94.340  77.800  70.480  1.00  0.00            
ATOM   4137  CA  VAL   292      94.720  76.070  69.290  1.00  0.00            
ATOM   4138  HA  VAL   292      95.260  75.900  68.360  1.00  0.00            
ATOM   4139  CB  VAL   292      95.460  75.300  70.400  1.00  0.00            
ATOM   4140  HB  VAL   292      94.860  75.320  71.310  1.00  0.00            
ATOM   4141  CG1 VAL   292      95.660  73.840  69.990  1.00  0.00            
ATOM   4142 1HG1 VAL   292      96.200  73.300  70.770  1.00  0.00            
ATOM   4143 2HG1 VAL   292      94.700  73.370  69.840  1.00  0.00            
ATOM   4144 3HG1 VAL   292      96.240  73.790  69.070  1.00  0.00            
ATOM   4145  CG2 VAL   292      96.840  75.890  70.720  1.00  0.00            
ATOM   4146 1HG2 VAL   292      97.320  75.270  71.480  1.00  0.00            
ATOM   4147 2HG2 VAL   292      97.450  75.900  69.810  1.00  0.00            
ATOM   4148 3HG2 VAL   292      96.730  76.900  71.100  1.00  0.00            
ATOM   4149  C   VAL   292      93.300  75.550  69.130  1.00  0.00            
ATOM   4150  O   VAL   292      92.460  75.780  70.000  1.00  0.00            
ATOM   4151  N   ILE   293      93.010  74.860  68.030  1.00  0.00            
ATOM   4152  H   ILE   293      93.770  74.670  67.380  1.00  0.00            
ATOM   4153  CA  ILE   293      91.660  74.420  67.640  1.00  0.00            
ATOM   4154  HA  ILE   293      90.920  74.830  68.330  1.00  0.00            
ATOM   4155  CB  ILE   293      91.330  74.960  66.230  1.00  0.00            
ATOM   4156  HB  ILE   293      92.130  74.680  65.550  1.00  0.00            
ATOM   4157  CG2 ILE   293      90.030  74.310  65.700  1.00  0.00            
ATOM   4158 1HG2 ILE   293      89.740  74.760  64.750  1.00  0.00            
ATOM   4159 2HG2 ILE   293      90.200  73.250  65.500  1.00  0.00            
ATOM   4160 3HG2 ILE   293      89.240  74.430  66.430  1.00  0.00            
ATOM   4161  CG1 ILE   293      91.250  76.510  66.270  1.00  0.00            
ATOM   4162 1HG1 ILE   293      92.210  76.900  66.600  1.00  0.00            
ATOM   4163 2HG1 ILE   293      90.490  76.820  66.980  1.00  0.00            
ATOM   4164  CD  ILE   293      90.950  77.150  64.910  1.00  0.00            
ATOM   4165  HD1 ILE   293      91.180  78.220  64.960  1.00  0.00            
ATOM   4166  HD2 ILE   293      91.560  76.680  64.140  1.00  0.00            
ATOM   4167  HD3 ILE   293      89.910  77.040  64.650  1.00  0.00            
ATOM   4168  C   ILE   293      91.570  72.890  67.720  1.00  0.00            
ATOM   4169  O   ILE   293      92.210  72.200  66.940  1.00  0.00            
ATOM   4170  N   VAL   294      90.750  72.370  68.640  1.00  0.00            
ATOM   4171  H   VAL   294      90.180  73.010  69.190  1.00  0.00            
ATOM   4172  CA  VAL   294      90.510  70.930  68.820  1.00  0.00            
ATOM   4173  HA  VAL   294      91.380  70.370  68.450  1.00  0.00            
ATOM   4174  CB  VAL   294      90.330  70.570  70.310  1.00  0.00            
ATOM   4175  HB  VAL   294      89.580  71.240  70.730  1.00  0.00            
ATOM   4176  CG1 VAL   294      89.880  69.120  70.540  1.00  0.00            
ATOM   4177 1HG1 VAL   294      89.840  68.920  71.610  1.00  0.00            
ATOM   4178 2HG1 VAL   294      88.880  68.960  70.140  1.00  0.00            
ATOM   4179 3HG1 VAL   294      90.570  68.430  70.070  1.00  0.00            
ATOM   4180  CG2 VAL   294      91.640  70.750  71.080  1.00  0.00            
ATOM   4181 1HG2 VAL   294      91.490  70.500  72.130  1.00  0.00            
ATOM   4182 2HG2 VAL   294      92.380  70.070  70.670  1.00  0.00            
ATOM   4183 3HG2 VAL   294      91.990  71.780  71.000  1.00  0.00            
ATOM   4184  C   VAL   294      89.300  70.480  68.000  1.00  0.00            
ATOM   4185  O   VAL   294      88.270  71.160  67.990  1.00  0.00            
ATOM   4186  N   ILE   295      89.420  69.320  67.360  1.00  0.00            
ATOM   4187  H   ILE   295      90.320  68.830  67.370  1.00  0.00            
ATOM   4188  CA  ILE   295      88.360  68.670  66.580  1.00  0.00            
ATOM   4189  HA  ILE   295      87.400  69.130  66.840  1.00  0.00            
ATOM   4190  CB  ILE   295      88.590  68.860  65.060  1.00  0.00            
ATOM   4191  HB  ILE   295      89.500  68.320  64.800  1.00  0.00            
ATOM   4192  CG2 ILE   295      87.410  68.270  64.270  1.00  0.00            
ATOM   4193 1HG2 ILE   295      87.580  68.380  63.200  1.00  0.00            
ATOM   4194 2HG2 ILE   295      87.320  67.210  64.470  1.00  0.00            
ATOM   4195 3HG2 ILE   295      86.490  68.780  64.540  1.00  0.00            
ATOM   4196  CG1 ILE   295      88.810  70.350  64.680  1.00  0.00            
ATOM   4197 1HG1 ILE   295      89.600  70.770  65.300  1.00  0.00            
ATOM   4198 2HG1 ILE   295      87.900  70.910  64.870  1.00  0.00            
ATOM   4199  CD  ILE   295      89.250  70.570  63.240  1.00  0.00            
ATOM   4200  HD1 ILE   295      89.570  71.610  63.140  1.00  0.00            
ATOM   4201  HD2 ILE   295      90.100  69.920  63.000  1.00  0.00            
ATOM   4202  HD3 ILE   295      88.430  70.380  62.550  1.00  0.00            
ATOM   4203  C   ILE   295      88.290  67.180  66.950  1.00  0.00            
ATOM   4204  O   ILE   295      89.300  66.480  66.940  1.00  0.00            
ATOM   4205  N   LEU   296      87.090  66.720  67.280  1.00  0.00            
ATOM   4206  H   LEU   296      86.320  67.380  67.310  1.00  0.00            
ATOM   4207  CA  LEU   296      86.760  65.340  67.610  1.00  0.00            
ATOM   4208  HA  LEU   296      87.630  64.690  67.460  1.00  0.00            
ATOM   4209  CB  LEU   296      86.370  65.320  69.100  1.00  0.00            
ATOM   4210  HB1 LEU   296      85.470  65.930  69.210  1.00  0.00            
ATOM   4211  HB2 LEU   296      87.160  65.820  69.650  1.00  0.00            
ATOM   4212  CG  LEU   296      86.120  63.960  69.780  1.00  0.00            
ATOM   4213  HG  LEU   296      87.070  63.420  69.850  1.00  0.00            
ATOM   4214  CD1 LEU   296      85.640  64.250  71.200  1.00  0.00            
ATOM   4215 1HD1 LEU   296      85.610  63.330  71.780  1.00  0.00            
ATOM   4216 2HD1 LEU   296      86.310  64.960  71.670  1.00  0.00            
ATOM   4217 3HD1 LEU   296      84.640  64.700  71.170  1.00  0.00            
ATOM   4218  CD2 LEU   296      85.100  63.040  69.120  1.00  0.00            
ATOM   4219 1HD2 LEU   296      84.860  62.210  69.780  1.00  0.00            
ATOM   4220 2HD2 LEU   296      84.180  63.590  68.880  1.00  0.00            
ATOM   4221 3HD2 LEU   296      85.510  62.620  68.200  1.00  0.00            
ATOM   4222  C   LEU   296      85.630  64.900  66.680  1.00  0.00            
ATOM   4223  O   LEU   296      84.540  65.480  66.720  1.00  0.00            
ATOM   4224  N   GLU   297      85.880  63.890  65.850  1.00  0.00            
ATOM   4225  H   GLU   297      86.780  63.420  65.910  1.00  0.00            
ATOM   4226  CA  GLU   297      84.920  63.360  64.870  1.00  0.00            
ATOM   4227  HA  GLU   297      83.960  63.850  65.010  1.00  0.00            
ATOM   4228  CB  GLU   297      85.400  63.670  63.440  1.00  0.00            
ATOM   4229  HB1 GLU   297      84.820  63.090  62.720  1.00  0.00            
ATOM   4230  HB2 GLU   297      86.450  63.390  63.340  1.00  0.00            
ATOM   4231  CG  GLU   297      85.210  65.170  63.130  1.00  0.00            
ATOM   4232  HG1 GLU   297      85.590  65.760  63.960  1.00  0.00            
ATOM   4233  HG2 GLU   297      84.140  65.370  63.050  1.00  0.00            
ATOM   4234  CD  GLU   297      85.910  65.660  61.860  1.00  0.00            
ATOM   4235  OE1 GLU   297      87.020  65.190  61.500  1.00  0.00            
ATOM   4236  OE2 GLU   297      85.430  66.650  61.250  1.00  0.00            
ATOM   4237  C   GLU   297      84.680  61.860  65.110  1.00  0.00            
ATOM   4238  O   GLU   297      85.580  61.130  65.530  1.00  0.00            
ATOM   4239  N   GLY   298      83.450  61.400  64.880  1.00  0.00            
ATOM   4240  H   GLY   298      82.750  62.050  64.570  1.00  0.00            
ATOM   4241  CA  GLY   298      83.060  60.010  65.140  1.00  0.00            
ATOM   4242  HA1 GLY   298      83.390  59.720  66.140  1.00  0.00            
ATOM   4243  HA2 GLY   298      83.570  59.350  64.430  1.00  0.00            
ATOM   4244  C   GLY   298      81.560  59.790  65.050  1.00  0.00            
ATOM   4245  O   GLY   298      80.780  60.680  65.390  1.00  0.00            
ATOM   4246  N   VAL   299      81.110  58.620  64.590  1.00  0.00            
ATOM   4247  H   VAL   299      81.810  57.910  64.420  1.00  0.00            
ATOM   4248  CA  VAL   299      79.690  58.270  64.450  1.00  0.00            
ATOM   4249  HA  VAL   299      79.160  59.130  64.030  1.00  0.00            
ATOM   4250  CB  VAL   299      79.520  57.100  63.470  1.00  0.00            
ATOM   4251  HB  VAL   299      80.070  56.240  63.840  1.00  0.00            
ATOM   4252  CG1 VAL   299      78.050  56.690  63.270  1.00  0.00            
ATOM   4253 1HG1 VAL   299      78.000  55.880  62.540  1.00  0.00            
ATOM   4254 2HG1 VAL   299      77.630  56.320  64.200  1.00  0.00            
ATOM   4255 3HG1 VAL   299      77.470  57.540  62.910  1.00  0.00            
ATOM   4256  CG2 VAL   299      80.070  57.460  62.080  1.00  0.00            
ATOM   4257 1HG2 VAL   299      79.940  56.610  61.400  1.00  0.00            
ATOM   4258 2HG2 VAL   299      79.530  58.320  61.670  1.00  0.00            
ATOM   4259 3HG2 VAL   299      81.130  57.700  62.140  1.00  0.00            
ATOM   4260  C   VAL   299      79.060  58.000  65.830  1.00  0.00            
ATOM   4261  O   VAL   299      79.720  57.450  66.710  1.00  0.00            
ATOM   4262  N   VAL   300      77.800  58.370  66.050  1.00  0.00            
ATOM   4263  H   VAL   300      77.280  58.790  65.290  1.00  0.00            
ATOM   4264  CA  VAL   300      77.100  58.060  67.310  1.00  0.00            
ATOM   4265  HA  VAL   300      77.750  58.360  68.140  1.00  0.00            
ATOM   4266  CB  VAL   300      75.770  58.810  67.440  1.00  0.00            
ATOM   4267  HB  VAL   300      75.070  58.400  66.710  1.00  0.00            
ATOM   4268  CG1 VAL   300      75.140  58.620  68.830  1.00  0.00            
ATOM   4269 1HG1 VAL   300      74.250  59.240  68.920  1.00  0.00            
ATOM   4270 2HG1 VAL   300      74.820  57.590  68.970  1.00  0.00            
ATOM   4271 3HG1 VAL   300      75.850  58.880  69.610  1.00  0.00            
ATOM   4272  CG2 VAL   300      75.910  60.310  67.170  1.00  0.00            
ATOM   4273 1HG2 VAL   300      74.950  60.810  67.320  1.00  0.00            
ATOM   4274 2HG2 VAL   300      76.660  60.730  67.840  1.00  0.00            
ATOM   4275 3HG2 VAL   300      76.220  60.470  66.140  1.00  0.00            
ATOM   4276  C   VAL   300      76.850  56.550  67.420  1.00  0.00            
ATOM   4277  O   VAL   300      76.510  55.930  66.420  1.00  0.00            
ATOM   4278  N   GLU   301      76.930  55.970  68.630  1.00  0.00            
ATOM   4279  H   GLU   301      77.280  56.510  69.410  1.00  0.00            
ATOM   4280  CA  GLU   301      76.580  54.560  68.850  1.00  0.00            
ATOM   4281  HA  GLU   301      77.360  53.950  68.380  1.00  0.00            
ATOM   4282  CB  GLU   301      76.600  54.250  70.360  1.00  0.00            
ATOM   4283  HB1 GLU   301      75.870  54.880  70.870  1.00  0.00            
ATOM   4284  HB2 GLU   301      77.590  54.490  70.740  1.00  0.00            
ATOM   4285  CG  GLU   301      76.310  52.770  70.660  1.00  0.00            
ATOM   4286  HG1 GLU   301      76.990  52.160  70.080  1.00  0.00            
ATOM   4287  HG2 GLU   301      75.290  52.530  70.350  1.00  0.00            
ATOM   4288  CD  GLU   301      76.500  52.440  72.140  1.00  0.00            
ATOM   4289  OE1 GLU   301      75.540  51.990  72.810  1.00  0.00            
ATOM   4290  OE2 GLU   301      77.640  52.580  72.640  1.00  0.00            
ATOM   4291  C   GLU   301      75.250  54.170  68.190  1.00  0.00            
ATOM   4292  O   GLU   301      75.230  53.310  67.310  1.00  0.00            
ATOM   4293  N   THR   302      74.130  54.810  68.550  1.00  0.00            
ATOM   4294  H   THR   302      74.170  55.460  69.330  1.00  0.00            
ATOM   4295  CA  THR   302      72.810  54.390  68.030  1.00  0.00            
ATOM   4296  HA  THR   302      72.840  53.300  67.910  1.00  0.00            
ATOM   4297  CB  THR   302      71.700  54.660  69.040  1.00  0.00            
ATOM   4298  HB  THR   302      71.530  55.740  69.130  1.00  0.00            
ATOM   4299  CG2 THR   302      70.400  53.970  68.660  1.00  0.00            
ATOM   4300 1HG2 THR   302      69.760  53.860  69.530  1.00  0.00            
ATOM   4301 2HG2 THR   302      69.880  54.550  67.890  1.00  0.00            
ATOM   4302 3HG2 THR   302      70.610  52.980  68.270  1.00  0.00            
ATOM   4303  OG1 THR   302      72.060  54.160  70.310  1.00  0.00            
ATOM   4304  HG1 THR   302      72.580  54.870  70.740  1.00  0.00            
ATOM   4305  C   THR   302      72.470  54.970  66.650  1.00  0.00            
ATOM   4306  O   THR   302      71.950  54.240  65.810  1.00  0.00            
ATOM   4307  N   THR   303      72.780  56.240  66.380  1.00  0.00            
ATOM   4308  H   THR   303      73.280  56.770  67.070  1.00  0.00            
ATOM   4309  CA  THR   303      72.380  56.940  65.140  1.00  0.00            
ATOM   4310  HA  THR   303      71.590  56.380  64.650  1.00  0.00            
ATOM   4311  CB  THR   303      71.810  58.340  65.450  1.00  0.00            
ATOM   4312  HB  THR   303      71.770  58.920  64.520  1.00  0.00            
ATOM   4313  CG2 THR   303      70.400  58.270  66.020  1.00  0.00            
ATOM   4314 1HG2 THR   303      70.050  59.280  66.250  1.00  0.00            
ATOM   4315 2HG2 THR   303      69.730  57.830  65.280  1.00  0.00            
ATOM   4316 3HG2 THR   303      70.390  57.660  66.930  1.00  0.00            
ATOM   4317  OG1 THR   303      72.600  59.020  66.390  1.00  0.00            
ATOM   4318  HG1 THR   303      73.460  59.150  65.960  1.00  0.00            
ATOM   4319  C   THR   303      73.530  57.070  64.140  1.00  0.00            
ATOM   4320  O   THR   303      74.510  57.750  64.430  1.00  0.00            
ATOM   4321  N   GLY   304      73.370  56.500  62.940  1.00  0.00            
ATOM   4322  H   GLY   304      72.520  55.980  62.780  1.00  0.00            
ATOM   4323  CA  GLY   304      74.400  56.430  61.890  1.00  0.00            
ATOM   4324  HA1 GLY   304      74.080  55.710  61.130  1.00  0.00            
ATOM   4325  HA2 GLY   304      75.320  56.060  62.330  1.00  0.00            
ATOM   4326  C   GLY   304      74.720  57.750  61.170  1.00  0.00            
ATOM   4327  O   GLY   304      74.520  57.850  59.960  1.00  0.00            
ATOM   4328  N   ILE   305      75.180  58.750  61.910  1.00  0.00            
ATOM   4329  H   ILE   305      75.300  58.570  62.900  1.00  0.00            
ATOM   4330  CA  ILE   305      75.600  60.080  61.440  1.00  0.00            
ATOM   4331  HA  ILE   305      75.850  60.020  60.380  1.00  0.00            
ATOM   4332  CB  ILE   305      74.450  61.110  61.630  1.00  0.00            
ATOM   4333  HB  ILE   305      74.220  61.150  62.700  1.00  0.00            
ATOM   4334  CG2 ILE   305      74.890  62.510  61.170  1.00  0.00            
ATOM   4335 1HG2 ILE   305      74.110  63.250  61.360  1.00  0.00            
ATOM   4336 2HG2 ILE   305      75.780  62.840  61.720  1.00  0.00            
ATOM   4337 3HG2 ILE   305      75.120  62.510  60.110  1.00  0.00            
ATOM   4338  CG1 ILE   305      73.150  60.700  60.900  1.00  0.00            
ATOM   4339 1HG1 ILE   305      72.840  59.710  61.250  1.00  0.00            
ATOM   4340 2HG1 ILE   305      73.340  60.640  59.830  1.00  0.00            
ATOM   4341  CD  ILE   305      71.950  61.620  61.140  1.00  0.00            
ATOM   4342  HD1 ILE   305      71.050  61.160  60.710  1.00  0.00            
ATOM   4343  HD2 ILE   305      71.800  61.760  62.210  1.00  0.00            
ATOM   4344  HD3 ILE   305      72.100  62.590  60.660  1.00  0.00            
ATOM   4345  C   ILE   305      76.870  60.480  62.210  1.00  0.00            
ATOM   4346  O   ILE   305      76.940  60.300  63.430  1.00  0.00            
ATOM   4347  N   THR   306      77.880  61.030  61.530  1.00  0.00            
ATOM   4348  H   THR   306      77.810  61.100  60.520  1.00  0.00            
ATOM   4349  CA  THR   306      79.120  61.530  62.150  1.00  0.00            
ATOM   4350  HA  THR   306      79.530  60.750  62.780  1.00  0.00            
ATOM   4351  CB  THR   306      80.190  61.860  61.090  1.00  0.00            
ATOM   4352  HB  THR   306      79.940  62.800  60.590  1.00  0.00            
ATOM   4353  CG2 THR   306      81.580  61.970  61.700  1.00  0.00            
ATOM   4354 1HG2 THR   306      82.320  62.170  60.920  1.00  0.00            
ATOM   4355 2HG2 THR   306      81.620  62.790  62.410  1.00  0.00            
ATOM   4356 3HG2 THR   306      81.840  61.040  62.210  1.00  0.00            
ATOM   4357  OG1 THR   306      80.290  60.850  60.110  1.00  0.00            
ATOM   4358  HG1 THR   306      81.170  60.950  59.690  1.00  0.00            
ATOM   4359  C   THR   306      78.860  62.760  63.040  1.00  0.00            
ATOM   4360  O   THR   306      78.110  63.660  62.660  1.00  0.00            
ATOM   4361  N   THR   307      79.470  62.830  64.220  1.00  0.00            
ATOM   4362  H   THR   307      80.040  62.040  64.490  1.00  0.00            
ATOM   4363  CA  THR   307      79.520  64.010  65.110  1.00  0.00            
ATOM   4364  HA  THR   307      78.620  64.600  64.960  1.00  0.00            
ATOM   4365  CB  THR   307      79.610  63.620  66.600  1.00  0.00            
ATOM   4366  HB  THR   307      79.620  64.540  67.190  1.00  0.00            
ATOM   4367  CG2 THR   307      78.460  62.780  67.120  1.00  0.00            
ATOM   4368 1HG2 THR   307      78.660  62.460  68.140  1.00  0.00            
ATOM   4369 2HG2 THR   307      77.550  63.380  67.130  1.00  0.00            
ATOM   4370 3HG2 THR   307      78.320  61.900  66.490  1.00  0.00            
ATOM   4371  OG1 THR   307      80.790  62.920  66.900  1.00  0.00            
ATOM   4372  HG1 THR   307      80.760  62.070  66.430  1.00  0.00            
ATOM   4373  C   THR   307      80.730  64.890  64.800  1.00  0.00            
ATOM   4374  O   THR   307      81.720  64.410  64.240  1.00  0.00            
ATOM   4375  N   GLN   308      80.700  66.160  65.210  1.00  0.00            
ATOM   4376  H   GLN   308      79.830  66.540  65.570  1.00  0.00            
ATOM   4377  CA  GLN   308      81.890  67.010  65.290  1.00  0.00            
ATOM   4378  HA  GLN   308      82.780  66.380  65.310  1.00  0.00            
ATOM   4379  CB  GLN   308      81.980  67.900  64.040  1.00  0.00            
ATOM   4380  HB1 GLN   308      81.240  68.700  64.100  1.00  0.00            
ATOM   4381  HB2 GLN   308      81.760  67.300  63.170  1.00  0.00            
ATOM   4382  CG  GLN   308      83.370  68.520  63.850  1.00  0.00            
ATOM   4383  HG1 GLN   308      84.110  67.730  63.740  1.00  0.00            
ATOM   4384  HG2 GLN   308      83.640  69.120  64.710  1.00  0.00            
ATOM   4385  CD  GLN   308      83.390  69.410  62.610  1.00  0.00            
ATOM   4386  OE1 GLN   308      82.800  70.480  62.590  1.00  0.00            
ATOM   4387  NE2 GLN   308      84.040  69.030  61.530  1.00  0.00            
ATOM   4388 1HE2 GLN   308      84.540  68.130  61.510  1.00  0.00            
ATOM   4389 2HE2 GLN   308      83.980  69.600  60.720  1.00  0.00            
ATOM   4390  C   GLN   308      81.850  67.820  66.590  1.00  0.00            
ATOM   4391  O   GLN   308      81.190  68.860  66.670  1.00  0.00            
ATOM   4392  N   ALA   309      82.540  67.350  67.640  1.00  0.00            
ATOM   4393  H   ALA   309      83.120  66.540  67.490  1.00  0.00            
ATOM   4394  CA  ALA   309      82.720  68.120  68.870  1.00  0.00            
ATOM   4395  HA  ALA   309      81.870  68.790  68.990  1.00  0.00            
ATOM   4396  CB  ALA   309      82.710  67.190  70.080  1.00  0.00            
ATOM   4397  HB1 ALA   309      82.850  67.770  71.000  1.00  0.00            
ATOM   4398  HB2 ALA   309      81.760  66.670  70.130  1.00  0.00            
ATOM   4399  HB3 ALA   309      83.510  66.450  70.000  1.00  0.00            
ATOM   4400  C   ALA   309      83.980  69.000  68.750  1.00  0.00            
ATOM   4401  O   ALA   309      85.000  68.590  68.190  1.00  0.00            
ATOM   4402  N   ARG   310      83.890  70.240  69.230  1.00  0.00            
ATOM   4403  H   ARG   310      83.040  70.500  69.720  1.00  0.00            
ATOM   4404  CA  ARG   310      84.850  71.320  68.930  1.00  0.00            
ATOM   4405  HA  ARG   310      85.790  70.890  68.580  1.00  0.00            
ATOM   4406  CB  ARG   310      84.250  72.210  67.820  1.00  0.00            
ATOM   4407  HB1 ARG   310      84.890  73.080  67.680  1.00  0.00            
ATOM   4408  HB2 ARG   310      83.270  72.550  68.140  1.00  0.00            
ATOM   4409  CG  ARG   310      84.090  71.480  66.470  1.00  0.00            
ATOM   4410  HG1 ARG   310      83.340  70.700  66.570  1.00  0.00            
ATOM   4411  HG2 ARG   310      85.040  71.010  66.200  1.00  0.00            
ATOM   4412  CD  ARG   310      83.670  72.420  65.330  1.00  0.00            
ATOM   4413  HD1 ARG   310      83.620  71.850  64.410  1.00  0.00            
ATOM   4414  HD2 ARG   310      84.450  73.170  65.210  1.00  0.00            
ATOM   4415  NE  ARG   310      82.390  73.090  65.600  1.00  0.00            
ATOM   4416  HE  ARG   310      82.410  73.820  66.310  1.00  0.00            
ATOM   4417  CZ  ARG   310      81.210  72.920  65.030  1.00  0.00            
ATOM   4418  NH1 ARG   310      80.990  72.130  64.020  1.00  0.00            
ATOM   4419 1HH1 ARG   310      81.760  71.640  63.590  1.00  0.00            
ATOM   4420 2HH1 ARG   310      80.080  72.090  63.570  1.00  0.00            
ATOM   4421  NH2 ARG   310      80.210  73.600  65.500  1.00  0.00            
ATOM   4422 1HH2 ARG   310      80.350  74.190  66.310  1.00  0.00            
ATOM   4423 2HH2 ARG   310      79.290  73.490  65.080  1.00  0.00            
ATOM   4424  C   ARG   310      85.170  72.160  70.170  1.00  0.00            
ATOM   4425  O   ARG   310      84.300  72.380  71.010  1.00  0.00            
ATOM   4426  N   THR   311      86.400  72.680  70.280  1.00  0.00            
ATOM   4427  H   THR   311      87.080  72.440  69.570  1.00  0.00            
ATOM   4428  CA  THR   311      86.750  73.760  71.210  1.00  0.00            
ATOM   4429  HA  THR   311      85.930  74.490  71.210  1.00  0.00            
ATOM   4430  CB  THR   311      86.890  73.270  72.670  1.00  0.00            
ATOM   4431  HB  THR   311      86.010  72.680  72.920  1.00  0.00            
ATOM   4432  CG2 THR   311      88.130  72.430  72.940  1.00  0.00            
ATOM   4433 1HG2 THR   311      88.210  72.220  74.010  1.00  0.00            
ATOM   4434 2HG2 THR   311      88.050  71.480  72.410  1.00  0.00            
ATOM   4435 3HG2 THR   311      89.040  72.950  72.630  1.00  0.00            
ATOM   4436  OG1 THR   311      86.910  74.370  73.560  1.00  0.00            
ATOM   4437  HG1 THR   311      86.670  74.020  74.440  1.00  0.00            
ATOM   4438  C   THR   311      88.000  74.510  70.750  1.00  0.00            
ATOM   4439  O   THR   311      88.660  74.100  69.790  1.00  0.00            
ATOM   4440  N   SER   312      88.330  75.610  71.430  1.00  0.00            
ATOM   4441  H   SER   312      87.800  75.800  72.270  1.00  0.00            
ATOM   4442  CA  SER   312      89.520  76.430  71.180  1.00  0.00            
ATOM   4443  HA  SER   312      90.200  75.850  70.570  1.00  0.00            
ATOM   4444  CB  SER   312      89.130  77.680  70.380  1.00  0.00            
ATOM   4445  HB1 SER   312      88.040  77.750  70.350  1.00  0.00            
ATOM   4446  HB2 SER   312      89.490  77.550  69.360  1.00  0.00            
ATOM   4447  OG  SER   312      89.610  78.900  70.890  1.00  0.00            
ATOM   4448  HG  SER   312      89.670  79.500  70.100  1.00  0.00            
ATOM   4449  C   SER   312      90.250  76.770  72.480  1.00  0.00            
ATOM   4450  O   SER   312      89.620  76.910  73.530  1.00  0.00            
ATOM   4451  N   TYR   313      91.560  76.960  72.400  1.00  0.00            
ATOM   4452  H   TYR   313      92.010  76.770  71.510  1.00  0.00            
ATOM   4453  CA  TYR   313      92.400  77.500  73.470  1.00  0.00            
ATOM   4454  HA  TYR   313      91.780  77.880  74.280  1.00  0.00            
ATOM   4455  CB  TYR   313      93.310  76.410  74.060  1.00  0.00            
ATOM   4456  HB1 TYR   313      93.890  76.840  74.870  1.00  0.00            
ATOM   4457  HB2 TYR   313      94.010  76.070  73.300  1.00  0.00            
ATOM   4458  CG  TYR   313      92.560  75.200  74.590  1.00  0.00            
ATOM   4459  CD1 TYR   313      92.280  74.120  73.730  1.00  0.00            
ATOM   4460  HD1 TYR   313      92.610  74.150  72.700  1.00  0.00            
ATOM   4461  CE1 TYR   313      91.550  73.020  74.210  1.00  0.00            
ATOM   4462  HE1 TYR   313      91.320  72.180  73.570  1.00  0.00            
ATOM   4463  CZ  TYR   313      91.110  72.990  75.540  1.00  0.00            
ATOM   4464  OH  TYR   313      90.380  71.930  75.980  1.00  0.00            
ATOM   4465  HH  TYR   313      90.030  72.090  76.880  1.00  0.00            
ATOM   4466  CE2 TYR   313      91.400  74.070  76.400  1.00  0.00            
ATOM   4467  HE2 TYR   313      91.080  74.030  77.430  1.00  0.00            
ATOM   4468  CD2 TYR   313      92.130  75.170  75.930  1.00  0.00            
ATOM   4469  HD2 TYR   313      92.390  75.990  76.590  1.00  0.00            
ATOM   4470  C   TYR   313      93.230  78.660  72.920  1.00  0.00            
ATOM   4471  O   TYR   313      94.170  78.450  72.160  1.00  0.00            
ATOM   4472  N   ILE   314      92.880  79.890  73.290  1.00  0.00            
ATOM   4473  H   ILE   314      92.100  80.000  73.920  1.00  0.00            
ATOM   4474  CA  ILE   314      93.770  81.050  73.070  1.00  0.00            
ATOM   4475  HA  ILE   314      94.140  81.010  72.040  1.00  0.00            
ATOM   4476  CB  ILE   314      93.010  82.380  73.250  1.00  0.00            
ATOM   4477  HB  ILE   314      93.750  83.190  73.170  1.00  0.00            
ATOM   4478  CG2 ILE   314      92.020  82.560  72.090  1.00  0.00            
ATOM   4479 1HG2 ILE   314      91.630  83.580  72.100  1.00  0.00            
ATOM   4480 2HG2 ILE   314      92.530  82.420  71.130  1.00  0.00            
ATOM   4481 3HG2 ILE   314      91.210  81.850  72.160  1.00  0.00            
ATOM   4482  CG1 ILE   314      92.320  82.490  74.630  1.00  0.00            
ATOM   4483 1HG1 ILE   314      93.060  82.300  75.410  1.00  0.00            
ATOM   4484 2HG1 ILE   314      91.540  81.740  74.710  1.00  0.00            
ATOM   4485  CD  ILE   314      91.700  83.860  74.920  1.00  0.00            
ATOM   4486  HD1 ILE   314      91.320  83.880  75.940  1.00  0.00            
ATOM   4487  HD2 ILE   314      92.460  84.640  74.810  1.00  0.00            
ATOM   4488  HD3 ILE   314      90.880  84.060  74.230  1.00  0.00            
ATOM   4489  C   ILE   314      94.990  80.960  73.990  1.00  0.00            
ATOM   4490  O   ILE   314      94.940  80.280  75.020  1.00  0.00            
ATOM   4491  N   ALA   315      96.060  81.690  73.670  1.00  0.00            
ATOM   4492  H   ALA   315      96.070  82.140  72.760  1.00  0.00            
ATOM   4493  CA  ALA   315      97.300  81.770  74.450  1.00  0.00            
ATOM   4494  HA  ALA   315      97.890  80.870  74.280  1.00  0.00            
ATOM   4495  CB  ALA   315      98.090  82.970  73.920  1.00  0.00            
ATOM   4496  HB1 ALA   315      99.040  83.050  74.440  1.00  0.00            
ATOM   4497  HB2 ALA   315      98.280  82.840  72.850  1.00  0.00            
ATOM   4498  HB3 ALA   315      97.530  83.890  74.070  1.00  0.00            
ATOM   4499  C   ALA   315      97.100  81.900  75.990  1.00  0.00            
ATOM   4500  O   ALA   315      97.870  81.360  76.770  1.00  0.00            
ATOM   4501  N   GLU   316      96.050  82.600  76.430  1.00  0.00            
ATOM   4502  H   GLU   316      95.460  83.030  75.740  1.00  0.00            
ATOM   4503  CA  GLU   316      95.730  82.840  77.850  1.00  0.00            
ATOM   4504  HA  GLU   316      96.670  82.870  78.410  1.00  0.00            
ATOM   4505  CB  GLU   316      95.070  84.220  77.990  1.00  0.00            
ATOM   4506  HB1 GLU   316      94.740  84.360  79.020  1.00  0.00            
ATOM   4507  HB2 GLU   316      94.210  84.270  77.330  1.00  0.00            
ATOM   4508  CG  GLU   316      96.070  85.340  77.660  1.00  0.00            
ATOM   4509  HG1 GLU   316      96.480  85.170  76.660  1.00  0.00            
ATOM   4510  HG2 GLU   316      96.890  85.310  78.380  1.00  0.00            
ATOM   4511  CD  GLU   316      95.450  86.740  77.660  1.00  0.00            
ATOM   4512  OE1 GLU   316      94.270  86.910  78.060  1.00  0.00            
ATOM   4513  OE2 GLU   316      96.130  87.690  77.190  1.00  0.00            
ATOM   4514  C   GLU   316      94.910  81.720  78.520  1.00  0.00            
ATOM   4515  O   GLU   316      94.550  81.830  79.690  1.00  0.00            
ATOM   4516  N   GLU   317      94.590  80.630  77.820  1.00  0.00            
ATOM   4517  H   GLU   317      94.880  80.590  76.850  1.00  0.00            
ATOM   4518  CA  GLU   317      93.910  79.420  78.360  1.00  0.00            
ATOM   4519  HA  GLU   317      93.590  79.630  79.380  1.00  0.00            
ATOM   4520  CB  GLU   317      92.650  79.120  77.530  1.00  0.00            
ATOM   4521  HB1 GLU   317      92.200  78.190  77.900  1.00  0.00            
ATOM   4522  HB2 GLU   317      92.920  78.980  76.490  1.00  0.00            
ATOM   4523  CG  GLU   317      91.590  80.230  77.660  1.00  0.00            
ATOM   4524  HG1 GLU   317      92.000  81.170  77.300  1.00  0.00            
ATOM   4525  HG2 GLU   317      91.350  80.350  78.720  1.00  0.00            
ATOM   4526  CD  GLU   317      90.300  79.940  76.890  1.00  0.00            
ATOM   4527  OE1 GLU   317      90.290  79.160  75.910  1.00  0.00            
ATOM   4528  OE2 GLU   317      89.240  80.500  77.250  1.00  0.00            
ATOM   4529  C   GLU   317      94.870  78.210  78.460  1.00  0.00            
ATOM   4530  O   GLU   317      94.430  77.070  78.630  1.00  0.00            
ATOM   4531  N   ILE   318      96.180  78.470  78.360  1.00  0.00            
ATOM   4532  H   ILE   318      96.440  79.440  78.230  1.00  0.00            
ATOM   4533  CA  ILE   318      97.270  77.500  78.190  1.00  0.00            
ATOM   4534  HA  ILE   318      96.880  76.480  78.250  1.00  0.00            
ATOM   4535  CB  ILE   318      97.860  77.710  76.760  1.00  0.00            
ATOM   4536  HB  ILE   318      98.130  78.760  76.660  1.00  0.00            
ATOM   4537  CG2 ILE   318      99.130  76.890  76.490  1.00  0.00            
ATOM   4538 1HG2 ILE   318      99.550  77.140  75.520  1.00  0.00            
ATOM   4539 2HG2 ILE   318      99.890  77.110  77.230  1.00  0.00            
ATOM   4540 3HG2 ILE   318      98.900  75.830  76.500  1.00  0.00            
ATOM   4541  CG1 ILE   318      96.790  77.370  75.690  1.00  0.00            
ATOM   4542 1HG1 ILE   318      95.900  77.960  75.860  1.00  0.00            
ATOM   4543 2HG1 ILE   318      96.510  76.320  75.780  1.00  0.00            
ATOM   4544  CD  ILE   318      97.210  77.620  74.230  1.00  0.00            
ATOM   4545  HD1 ILE   318      96.350  77.500  73.580  1.00  0.00            
ATOM   4546  HD2 ILE   318      97.600  78.630  74.120  1.00  0.00            
ATOM   4547  HD3 ILE   318      97.970  76.900  73.920  1.00  0.00            
ATOM   4548  C   ILE   318      98.270  77.700  79.360  1.00  0.00            
ATOM   4549  O   ILE   318      99.160  78.540  79.290  1.00  0.00            
ATOM   4550  N   GLN   319      98.070  76.980  80.470  1.00  0.00            
ATOM   4551  H   GLN   319      97.380  76.240  80.440  1.00  0.00            
ATOM   4552  CA  GLN   319      98.780  77.210  81.750  1.00  0.00            
ATOM   4553  HA  GLN   319      99.040  78.270  81.820  1.00  0.00            
ATOM   4554  CB  GLN   319      97.840  76.880  82.930  1.00  0.00            
ATOM   4555  HB1 GLN   319      98.410  76.940  83.870  1.00  0.00            
ATOM   4556  HB2 GLN   319      97.510  75.850  82.820  1.00  0.00            
ATOM   4557  CG  GLN   319      96.600  77.780  83.040  1.00  0.00            
ATOM   4558  HG1 GLN   319      95.860  77.280  83.670  1.00  0.00            
ATOM   4559  HG2 GLN   319      96.140  77.920  82.060  1.00  0.00            
ATOM   4560  CD  GLN   319      96.840  79.140  83.700  1.00  0.00            
ATOM   4561  OE1 GLN   319      97.380  79.250  84.800  1.00  0.00            
ATOM   4562  NE2 GLN   319      96.380  80.220  83.100  1.00  0.00            
ATOM   4563 1HE2 GLN   319      95.940  80.160  82.200  1.00  0.00            
ATOM   4564 2HE2 GLN   319      96.580  81.120  83.510  1.00  0.00            
ATOM   4565  C   GLN   319     100.090  76.400  81.860  1.00  0.00            
ATOM   4566  O   GLN   319     100.110  75.210  81.560  1.00  0.00            
ATOM   4567  N   TRP   320     101.210  77.030  82.250  1.00  0.00            
ATOM   4568  H   TRP   320     101.150  78.010  82.490  1.00  0.00            
ATOM   4569  CA  TRP   320     102.530  76.370  82.320  1.00  0.00            
ATOM   4570  HA  TRP   320     102.520  75.500  81.660  1.00  0.00            
ATOM   4571  CB  TRP   320     103.630  77.310  81.790  1.00  0.00            
ATOM   4572  HB1 TRP   320     103.730  78.150  82.470  1.00  0.00            
ATOM   4573  HB2 TRP   320     103.300  77.710  80.830  1.00  0.00            
ATOM   4574  CG  TRP   320     104.980  76.690  81.590  1.00  0.00            
ATOM   4575  CD1 TRP   320     105.820  76.240  82.560  1.00  0.00            
ATOM   4576  HD1 TRP   320     105.600  76.260  83.630  1.00  0.00            
ATOM   4577  NE1 TRP   320     106.970  75.740  82.000  1.00  0.00            
ATOM   4578  HE1 TRP   320     107.760  75.360  82.530  1.00  0.00            
ATOM   4579  CE2 TRP   320     106.960  75.870  80.630  1.00  0.00            
ATOM   4580  CZ2 TRP   320     107.900  75.570  79.630  1.00  0.00            
ATOM   4581  HZ2 TRP   320     108.850  75.150  79.900  1.00  0.00            
ATOM   4582  CH2 TRP   320     107.600  75.860  78.290  1.00  0.00            
ATOM   4583  HH2 TRP   320     108.320  75.650  77.510  1.00  0.00            
ATOM   4584  CZ3 TRP   320     106.360  76.450  77.960  1.00  0.00            
ATOM   4585  HZ3 TRP   320     106.130  76.700  76.930  1.00  0.00            
ATOM   4586  CE3 TRP   320     105.430  76.740  78.980  1.00  0.00            
ATOM   4587  HE3 TRP   320     104.500  77.200  78.730  1.00  0.00            
ATOM   4588  CD2 TRP   320     105.700  76.470  80.340  1.00  0.00            
ATOM   4589  C   TRP   320     102.890  75.880  83.730  1.00  0.00            
ATOM   4590  O   TRP   320     102.880  76.660  84.680  1.00  0.00            
ATOM   4591  N   GLY   321     103.320  74.630  83.840  1.00  0.00            
ATOM   4592  H   GLY   321     103.320  74.040  83.010  1.00  0.00            
ATOM   4593  CA  GLY   321     103.730  73.990  85.090  1.00  0.00            
ATOM   4594  HA1 GLY   321     104.160  74.740  85.770  1.00  0.00            
ATOM   4595  HA2 GLY   321     104.490  73.250  84.870  1.00  0.00            
ATOM   4596  C   GLY   321     102.580  73.280  85.810  1.00  0.00            
ATOM   4597  O   GLY   321     102.520  73.300  87.040  1.00  0.00            
ATOM   4598  N   HIS   322     101.660  72.670  85.060  1.00  0.00            
ATOM   4599  H   HIS   322     101.810  72.630  84.060  1.00  0.00            
ATOM   4600  CA  HIS   322     100.400  72.120  85.590  1.00  0.00            
ATOM   4601  HA  HIS   322     100.470  72.060  86.670  1.00  0.00            
ATOM   4602  CB  HIS   322      99.220  73.050  85.240  1.00  0.00            
ATOM   4603  HB1 HIS   322      98.290  72.570  85.520  1.00  0.00            
ATOM   4604  HB2 HIS   322      99.210  73.230  84.170  1.00  0.00            
ATOM   4605  CG  HIS   322      99.290  74.390  85.930  1.00  0.00            
ATOM   4606  ND1 HIS   322     100.160  75.410  85.570  1.00  0.00            
ATOM   4607  CE1 HIS   322      99.960  76.390  86.450  1.00  0.00            
ATOM   4608  HE1 HIS   322     100.520  77.310  86.460  1.00  0.00            
ATOM   4609  NE2 HIS   322      98.980  76.060  87.320  1.00  0.00            
ATOM   4610  HE2 HIS   322      98.630  76.660  88.060  1.00  0.00            
ATOM   4611  CD2 HIS   322      98.550  74.790  87.000  1.00  0.00            
ATOM   4612  HD2 HIS   322      97.790  74.210  87.510  1.00  0.00            
ATOM   4613  C   HIS   322     100.110  70.710  85.090  1.00  0.00            
ATOM   4614  O   HIS   322     100.550  70.310  84.010  1.00  0.00            
ATOM   4615  N   ARG   323      99.300  69.990  85.860  1.00  0.00            
ATOM   4616  H   ARG   323      99.000  70.420  86.740  1.00  0.00            
ATOM   4617  CA  ARG   323      98.640  68.740  85.480  1.00  0.00            
ATOM   4618  HA  ARG   323      98.800  68.560  84.410  1.00  0.00            
ATOM   4619  CB  ARG   323      99.230  67.560  86.260  1.00  0.00            
ATOM   4620  HB1 ARG   323      98.630  66.670  86.070  1.00  0.00            
ATOM   4621  HB2 ARG   323      99.190  67.770  87.330  1.00  0.00            
ATOM   4622  CG  ARG   323     100.670  67.260  85.850  1.00  0.00            
ATOM   4623  HG1 ARG   323     101.320  68.080  86.150  1.00  0.00            
ATOM   4624  HG2 ARG   323     100.720  67.160  84.770  1.00  0.00            
ATOM   4625  CD  ARG   323     101.120  65.970  86.520  1.00  0.00            
ATOM   4626  HD1 ARG   323     100.500  65.140  86.170  1.00  0.00            
ATOM   4627  HD2 ARG   323     100.980  66.080  87.600  1.00  0.00            
ATOM   4628  NE  ARG   323     102.530  65.660  86.230  1.00  0.00            
ATOM   4629  HE  ARG   323     102.840  65.830  85.280  1.00  0.00            
ATOM   4630  CZ  ARG   323     103.380  65.060  87.050  1.00  0.00            
ATOM   4631  NH1 ARG   323     103.000  64.600  88.210  1.00  0.00            
ATOM   4632 1HH1 ARG   323     102.010  64.570  88.420  1.00  0.00            
ATOM   4633 2HH1 ARG   323     103.600  63.970  88.730  1.00  0.00            
ATOM   4634  NH2 ARG   323     104.620  64.900  86.690  1.00  0.00            
ATOM   4635 1HH2 ARG   323     104.930  65.180  85.780  1.00  0.00            
ATOM   4636 2HH2 ARG   323     105.280  64.490  87.350  1.00  0.00            
ATOM   4637  C   ARG   323      97.140  68.820  85.710  1.00  0.00            
ATOM   4638  O   ARG   323      96.670  69.630  86.500  1.00  0.00            
ATOM   4639  N   PHE   324      96.400  67.940  85.050  1.00  0.00            
ATOM   4640  H   PHE   324      96.870  67.320  84.400  1.00  0.00            
ATOM   4641  CA  PHE   324      95.010  67.660  85.410  1.00  0.00            
ATOM   4642  HA  PHE   324      94.510  68.600  85.600  1.00  0.00            
ATOM   4643  CB  PHE   324      94.300  66.990  84.230  1.00  0.00            
ATOM   4644  HB1 PHE   324      93.290  66.730  84.540  1.00  0.00            
ATOM   4645  HB2 PHE   324      94.820  66.070  83.960  1.00  0.00            
ATOM   4646  CG  PHE   324      94.200  67.890  83.020  1.00  0.00            
ATOM   4647  CD1 PHE   324      94.930  67.620  81.850  1.00  0.00            
ATOM   4648  HD1 PHE   324      95.560  66.750  81.790  1.00  0.00            
ATOM   4649  CE1 PHE   324      94.890  68.520  80.770  1.00  0.00            
ATOM   4650  HE1 PHE   324      95.470  68.330  79.890  1.00  0.00            
ATOM   4651  CZ  PHE   324      94.130  69.700  80.870  1.00  0.00            
ATOM   4652  HZ  PHE   324      94.130  70.420  80.060  1.00  0.00            
ATOM   4653  CE2 PHE   324      93.390  69.970  82.030  1.00  0.00            
ATOM   4654  HE2 PHE   324      92.810  70.880  82.100  1.00  0.00            
ATOM   4655  CD2 PHE   324      93.420  69.060  83.100  1.00  0.00            
ATOM   4656  HD2 PHE   324      92.860  69.280  84.000  1.00  0.00            
ATOM   4657  C   PHE   324      94.920  66.830  86.700  1.00  0.00            
ATOM   4658  O   PHE   324      95.820  66.060  87.050  1.00  0.00            
ATOM   4659  N   VAL   325      93.800  66.980  87.410  1.00  0.00            
ATOM   4660  H   VAL   325      93.120  67.660  87.080  1.00  0.00            
ATOM   4661  CA  VAL   325      93.470  66.190  88.600  1.00  0.00            
ATOM   4662  HA  VAL   325      94.350  66.130  89.240  1.00  0.00            
ATOM   4663  CB  VAL   325      92.350  66.910  89.390  1.00  0.00            
ATOM   4664  HB  VAL   325      91.570  67.180  88.680  1.00  0.00            
ATOM   4665  CG1 VAL   325      91.710  66.070  90.490  1.00  0.00            
ATOM   4666 1HG1 VAL   325      91.010  66.680  91.070  1.00  0.00            
ATOM   4667 2HG1 VAL   325      91.160  65.240  90.050  1.00  0.00            
ATOM   4668 3HG1 VAL   325      92.480  65.680  91.160  1.00  0.00            
ATOM   4669  CG2 VAL   325      92.920  68.180  90.030  1.00  0.00            
ATOM   4670 1HG2 VAL   325      92.130  68.710  90.580  1.00  0.00            
ATOM   4671 2HG2 VAL   325      93.700  67.910  90.740  1.00  0.00            
ATOM   4672 3HG2 VAL   325      93.320  68.850  89.280  1.00  0.00            
ATOM   4673  C   VAL   325      93.090  64.750  88.210  1.00  0.00            
ATOM   4674  O   VAL   325      92.540  64.510  87.130  1.00  0.00            
ATOM   4675  N   SER   326      93.380  63.790  89.100  1.00  0.00            
ATOM   4676  H   SER   326      93.890  64.050  89.930  1.00  0.00            
ATOM   4677  CA  SER   326      93.010  62.380  88.980  1.00  0.00            
ATOM   4678  HA  SER   326      93.270  62.030  87.980  1.00  0.00            
ATOM   4679  CB  SER   326      93.810  61.550  90.000  1.00  0.00            
ATOM   4680  HB1 SER   326      93.710  60.480  89.770  1.00  0.00            
ATOM   4681  HB2 SER   326      93.410  61.720  90.990  1.00  0.00            
ATOM   4682  OG  SER   326      95.180  61.920  90.000  1.00  0.00            
ATOM   4683  HG  SER   326      95.680  61.290  89.430  1.00  0.00            
ATOM   4684  C   SER   326      91.500  62.190  89.210  1.00  0.00            
ATOM   4685  O   SER   326      90.980  62.650  90.220  1.00  0.00            
ATOM   4686  N   ILE   327      90.800  61.510  88.300  1.00  0.00            
ATOM   4687  H   ILE   327      91.290  61.140  87.500  1.00  0.00            
ATOM   4688  CA  ILE   327      89.310  61.500  88.220  1.00  0.00            
ATOM   4689  HA  ILE   327      88.920  62.140  89.010  1.00  0.00            
ATOM   4690  CB  ILE   327      88.830  62.090  86.870  1.00  0.00            
ATOM   4691  HB  ILE   327      87.740  62.030  86.840  1.00  0.00            
ATOM   4692  CG2 ILE   327      89.190  63.580  86.790  1.00  0.00            
ATOM   4693 1HG2 ILE   327      88.720  64.020  85.910  1.00  0.00            
ATOM   4694 2HG2 ILE   327      88.820  64.090  87.660  1.00  0.00            
ATOM   4695 3HG2 ILE   327      90.260  63.690  86.740  1.00  0.00            
ATOM   4696  CG1 ILE   327      89.390  61.300  85.670  1.00  0.00            
ATOM   4697 1HG1 ILE   327      89.180  60.250  85.820  1.00  0.00            
ATOM   4698 2HG1 ILE   327      90.470  61.430  85.610  1.00  0.00            
ATOM   4699  CD  ILE   327      88.780  61.680  84.330  1.00  0.00            
ATOM   4700  HD1 ILE   327      89.190  61.020  83.560  1.00  0.00            
ATOM   4701  HD2 ILE   327      87.700  61.560  84.360  1.00  0.00            
ATOM   4702  HD3 ILE   327      89.030  62.710  84.070  1.00  0.00            
ATOM   4703  C   ILE   327      88.640  60.130  88.460  1.00  0.00            
ATOM   4704  O   ILE   327      87.430  60.010  88.260  1.00  0.00            
ATOM   4705  N   VAL   328      89.400  59.100  88.850  1.00  0.00            
ATOM   4706  H   VAL   328      90.350  59.280  89.110  1.00  0.00            
ATOM   4707  CA  VAL   328      88.920  57.700  88.900  1.00  0.00            
ATOM   4708  HA  VAL   328      87.850  57.690  88.730  1.00  0.00            
ATOM   4709  CB  VAL   328      89.570  56.840  87.790  1.00  0.00            
ATOM   4710  HB  VAL   328      90.590  56.600  88.090  1.00  0.00            
ATOM   4711  CG1 VAL   328      88.800  55.530  87.570  1.00  0.00            
ATOM   4712 1HG1 VAL   328      89.230  54.980  86.720  1.00  0.00            
ATOM   4713 2HG1 VAL   328      88.870  54.890  88.440  1.00  0.00            
ATOM   4714 3HG1 VAL   328      87.750  55.740  87.360  1.00  0.00            
ATOM   4715  CG2 VAL   328      89.650  57.550  86.430  1.00  0.00            
ATOM   4716 1HG2 VAL   328      90.070  56.870  85.690  1.00  0.00            
ATOM   4717 2HG2 VAL   328      88.660  57.870  86.120  1.00  0.00            
ATOM   4718 3HG2 VAL   328      90.330  58.400  86.500  1.00  0.00            
ATOM   4719  C   VAL   328      89.170  57.080  90.280  1.00  0.00            
ATOM   4720  O   VAL   328      90.180  57.390  90.920  1.00  0.00            
ATOM   4721  N   THR   329      88.300  56.160  90.700  1.00  0.00            
ATOM   4722  H   THR   329      87.440  56.050  90.180  1.00  0.00            
ATOM   4723  CA  THR   329      88.550  55.160  91.760  1.00  0.00            
ATOM   4724  HA  THR   329      89.630  55.080  91.910  1.00  0.00            
ATOM   4725  CB  THR   329      87.930  55.540  93.120  1.00  0.00            
ATOM   4726  HB  THR   329      88.450  54.960  93.890  1.00  0.00            
ATOM   4727  CG2 THR   329      88.050  57.020  93.480  1.00  0.00            
ATOM   4728 1HG2 THR   329      87.730  57.180  94.510  1.00  0.00            
ATOM   4729 2HG2 THR   329      89.090  57.330  93.380  1.00  0.00            
ATOM   4730 3HG2 THR   329      87.430  57.620  92.810  1.00  0.00            
ATOM   4731  OG1 THR   329      86.560  55.230  93.200  1.00  0.00            
ATOM   4732  HG1 THR   329      86.410  54.850  94.080  1.00  0.00            
ATOM   4733  C   THR   329      88.060  53.770  91.310  1.00  0.00            
ATOM   4734  O   THR   329      87.400  53.650  90.280  1.00  0.00            
ATOM   4735  N   GLU   330      88.360  52.710  92.070  1.00  0.00            
ATOM   4736  H   GLU   330      88.890  52.860  92.920  1.00  0.00            
ATOM   4737  CA  GLU   330      87.670  51.420  91.950  1.00  0.00            
ATOM   4738  HA  GLU   330      87.090  51.400  91.030  1.00  0.00            
ATOM   4739  CB  GLU   330      88.680  50.260  91.880  1.00  0.00            
ATOM   4740  HB1 GLU   330      89.150  50.130  92.860  1.00  0.00            
ATOM   4741  HB2 GLU   330      89.450  50.520  91.160  1.00  0.00            
ATOM   4742  CG  GLU   330      88.020  48.940  91.450  1.00  0.00            
ATOM   4743  HG1 GLU   330      87.560  49.080  90.470  1.00  0.00            
ATOM   4744  HG2 GLU   330      87.230  48.690  92.160  1.00  0.00            
ATOM   4745  CD  GLU   330      89.010  47.760  91.380  1.00  0.00            
ATOM   4746  OE1 GLU   330      90.230  47.970  91.240  1.00  0.00            
ATOM   4747  OE2 GLU   330      88.570  46.590  91.480  1.00  0.00            
ATOM   4748  C   GLU   330      86.680  51.270  93.120  1.00  0.00            
ATOM   4749  O   GLU   330      86.980  51.670  94.250  1.00  0.00            
ATOM   4750  N   GLU   331      85.490  50.730  92.860  1.00  0.00            
ATOM   4751  H   GLU   331      85.270  50.480  91.900  1.00  0.00            
ATOM   4752  CA  GLU   331      84.400  50.650  93.820  1.00  0.00            
ATOM   4753  HA  GLU   331      84.800  50.550  94.830  1.00  0.00            
ATOM   4754  CB  GLU   331      83.610  51.970  93.740  1.00  0.00            
ATOM   4755  HB1 GLU   331      83.160  52.070  92.750  1.00  0.00            
ATOM   4756  HB2 GLU   331      84.310  52.800  93.880  1.00  0.00            
ATOM   4757  CG  GLU   331      82.530  52.060  94.810  1.00  0.00            
ATOM   4758  HG1 GLU   331      82.990  51.930  95.790  1.00  0.00            
ATOM   4759  HG2 GLU   331      81.810  51.250  94.670  1.00  0.00            
ATOM   4760  CD  GLU   331      81.770  53.400  94.790  1.00  0.00            
ATOM   4761  OE1 GLU   331      81.970  54.240  93.890  1.00  0.00            
ATOM   4762  OE2 GLU   331      80.910  53.570  95.690  1.00  0.00            
ATOM   4763  C   GLU   331      83.490  49.440  93.530  1.00  0.00            
ATOM   4764  O   GLU   331      82.810  49.410  92.510  1.00  0.00            
ATOM   4765  N   GLU   332      83.450  48.440  94.420  1.00  0.00            
ATOM   4766  H   GLU   332      84.040  48.510  95.230  1.00  0.00            
ATOM   4767  CA  GLU   332      82.460  47.340  94.380  1.00  0.00            
ATOM   4768  HA  GLU   332      82.830  46.560  95.050  1.00  0.00            
ATOM   4769  CB  GLU   332      81.120  47.810  94.980  1.00  0.00            
ATOM   4770  HB1 GLU   332      80.430  46.970  94.980  1.00  0.00            
ATOM   4771  HB2 GLU   332      80.700  48.610  94.360  1.00  0.00            
ATOM   4772  CG  GLU   332      81.260  48.320  96.430  1.00  0.00            
ATOM   4773  HG1 GLU   332      81.900  49.200  96.450  1.00  0.00            
ATOM   4774  HG2 GLU   332      81.730  47.540  97.030  1.00  0.00            
ATOM   4775  CD  GLU   332      79.900  48.670  97.050  1.00  0.00            
ATOM   4776  OE1 GLU   332      78.920  47.920  96.850  1.00  0.00            
ATOM   4777  OE2 GLU   332      79.820  49.670  97.800  1.00  0.00            
ATOM   4778  C   GLU   332      82.300  46.630  93.010  1.00  0.00            
ATOM   4779  O   GLU   332      81.190  46.240  92.610  1.00  0.00            
ATOM   4780  N   GLY   333      83.410  46.470  92.280  1.00  0.00            
ATOM   4781  H   GLY   333      84.270  46.850  92.650  1.00  0.00            
ATOM   4782  CA  GLY   333      83.460  45.840  90.950  1.00  0.00            
ATOM   4783  HA1 GLY   333      82.720  45.050  90.890  1.00  0.00            
ATOM   4784  HA2 GLY   333      84.440  45.390  90.830  1.00  0.00            
ATOM   4785  C   GLY   333      83.240  46.780  89.760  1.00  0.00            
ATOM   4786  O   GLY   333      83.250  46.310  88.620  1.00  0.00            
ATOM   4787  N   VAL   334      83.090  48.100  89.970  1.00  0.00            
ATOM   4788  H   VAL   334      83.080  48.440  90.930  1.00  0.00            
ATOM   4789  CA  VAL   334      83.010  49.110  88.900  1.00  0.00            
ATOM   4790  HA  VAL   334      83.190  48.620  87.950  1.00  0.00            
ATOM   4791  CB  VAL   334      81.580  49.710  88.850  1.00  0.00            
ATOM   4792  HB  VAL   334      80.870  48.930  89.130  1.00  0.00            
ATOM   4793  CG1 VAL   334      81.340  50.920  89.770  1.00  0.00            
ATOM   4794 1HG1 VAL   334      80.300  51.220  89.720  1.00  0.00            
ATOM   4795 2HG1 VAL   334      81.570  50.650  90.800  1.00  0.00            
ATOM   4796 3HG1 VAL   334      81.970  51.760  89.480  1.00  0.00            
ATOM   4797  CG2 VAL   334      81.200  50.140  87.430  1.00  0.00            
ATOM   4798 1HG2 VAL   334      80.160  50.480  87.410  1.00  0.00            
ATOM   4799 2HG2 VAL   334      81.850  50.940  87.090  1.00  0.00            
ATOM   4800 3HG2 VAL   334      81.290  49.280  86.760  1.00  0.00            
ATOM   4801  C   VAL   334      84.110  50.170  89.060  1.00  0.00            
ATOM   4802  O   VAL   334      84.580  50.430  90.170  1.00  0.00            
ATOM   4803  N   TYR   335      84.540  50.790  87.960  1.00  0.00            
ATOM   4804  H   TYR   335      84.170  50.510  87.060  1.00  0.00            
ATOM   4805  CA  TYR   335      85.400  51.970  88.010  1.00  0.00            
ATOM   4806  HA  TYR   335      86.010  51.920  88.920  1.00  0.00            
ATOM   4807  CB  TYR   335      86.370  51.980  86.830  1.00  0.00            
ATOM   4808  HB1 TYR   335      86.850  52.960  86.780  1.00  0.00            
ATOM   4809  HB2 TYR   335      85.820  51.820  85.900  1.00  0.00            
ATOM   4810  CG  TYR   335      87.460  50.930  86.970  1.00  0.00            
ATOM   4811  CD1 TYR   335      88.420  51.060  87.990  1.00  0.00            
ATOM   4812  HD1 TYR   335      88.400  51.910  88.650  1.00  0.00            
ATOM   4813  CE1 TYR   335      89.390  50.060  88.170  1.00  0.00            
ATOM   4814  HE1 TYR   335      90.130  50.130  88.960  1.00  0.00            
ATOM   4815  CZ  TYR   335      89.420  48.940  87.310  1.00  0.00            
ATOM   4816  OH  TYR   335      90.390  48.020  87.470  1.00  0.00            
ATOM   4817  HH  TYR   335      90.350  47.330  86.780  1.00  0.00            
ATOM   4818  CE2 TYR   335      88.460  48.810  86.280  1.00  0.00            
ATOM   4819  HE2 TYR   335      88.480  47.940  85.640  1.00  0.00            
ATOM   4820  CD2 TYR   335      87.470  49.800  86.120  1.00  0.00            
ATOM   4821  HD2 TYR   335      86.710  49.690  85.360  1.00  0.00            
ATOM   4822  C   TYR   335      84.550  53.240  88.130  1.00  0.00            
ATOM   4823  O   TYR   335      83.640  53.470  87.330  1.00  0.00            
ATOM   4824  N   SER   336      84.840  54.060  89.140  1.00  0.00            
ATOM   4825  H   SER   336      85.660  53.840  89.690  1.00  0.00            
ATOM   4826  CA  SER   336      84.010  55.180  89.590  1.00  0.00            
ATOM   4827  HA  SER   336      83.010  55.090  89.170  1.00  0.00            
ATOM   4828  CB  SER   336      83.890  55.080  91.130  1.00  0.00            
ATOM   4829  HB1 SER   336      84.620  55.740  91.600  1.00  0.00            
ATOM   4830  HB2 SER   336      84.110  54.060  91.440  1.00  0.00            
ATOM   4831  OG  SER   336      82.590  55.390  91.580  1.00  0.00            
ATOM   4832  HG  SER   336      82.490  54.970  92.470  1.00  0.00            
ATOM   4833  C   SER   336      84.630  56.500  89.130  1.00  0.00            
ATOM   4834  O   SER   336      85.730  56.840  89.570  1.00  0.00            
ATOM   4835  N   VAL   337      83.970  57.220  88.220  1.00  0.00            
ATOM   4836  H   VAL   337      83.070  56.890  87.910  1.00  0.00            
ATOM   4837  CA  VAL   337      84.510  58.460  87.610  1.00  0.00            
ATOM   4838  HA  VAL   337      85.570  58.520  87.800  1.00  0.00            
ATOM   4839  CB  VAL   337      84.330  58.470  86.070  1.00  0.00            
ATOM   4840  HB  VAL   337      83.260  58.460  85.830  1.00  0.00            
ATOM   4841  CG1 VAL   337      84.970  59.710  85.440  1.00  0.00            
ATOM   4842 1HG1 VAL   337      84.820  59.690  84.360  1.00  0.00            
ATOM   4843 2HG1 VAL   337      84.500  60.620  85.820  1.00  0.00            
ATOM   4844 3HG1 VAL   337      86.040  59.740  85.660  1.00  0.00            
ATOM   4845  CG2 VAL   337      84.980  57.250  85.420  1.00  0.00            
ATOM   4846 1HG2 VAL   337      84.850  57.300  84.340  1.00  0.00            
ATOM   4847 2HG2 VAL   337      86.040  57.200  85.660  1.00  0.00            
ATOM   4848 3HG2 VAL   337      84.490  56.340  85.780  1.00  0.00            
ATOM   4849  C   VAL   337      83.840  59.690  88.220  1.00  0.00            
ATOM   4850  O   VAL   337      82.630  59.830  88.140  1.00  0.00            
ATOM   4851  N   ASP   338      84.630  60.610  88.790  1.00  0.00            
ATOM   4852  H   ASP   338      85.630  60.450  88.770  1.00  0.00            
ATOM   4853  CA  ASP   338      84.120  61.810  89.450  1.00  0.00            
ATOM   4854  HA  ASP   338      83.090  61.620  89.750  1.00  0.00            
ATOM   4855  CB  ASP   338      84.910  62.080  90.740  1.00  0.00            
ATOM   4856  HB1 ASP   338      85.940  62.340  90.490  1.00  0.00            
ATOM   4857  HB2 ASP   338      84.930  61.160  91.330  1.00  0.00            
ATOM   4858  CG  ASP   338      84.310  63.190  91.600  1.00  0.00            
ATOM   4859  OD1 ASP   338      83.190  63.680  91.300  1.00  0.00            
ATOM   4860  OD2 ASP   338      84.930  63.580  92.620  1.00  0.00            
ATOM   4861  C   ASP   338      84.110  63.030  88.520  1.00  0.00            
ATOM   4862  O   ASP   338      85.140  63.670  88.270  1.00  0.00            
ATOM   4863  N   TYR   339      82.940  63.410  88.020  1.00  0.00            
ATOM   4864  H   TYR   339      82.120  62.840  88.220  1.00  0.00            
ATOM   4865  CA  TYR   339      82.770  64.620  87.200  1.00  0.00            
ATOM   4866  HA  TYR   339      83.640  64.690  86.540  1.00  0.00            
ATOM   4867  CB  TYR   339      81.560  64.460  86.260  1.00  0.00            
ATOM   4868  HB1 TYR   339      81.300  65.440  85.860  1.00  0.00            
ATOM   4869  HB2 TYR   339      80.700  64.100  86.830  1.00  0.00            
ATOM   4870  CG  TYR   339      81.820  63.500  85.110  1.00  0.00            
ATOM   4871  CD1 TYR   339      81.850  62.110  85.320  1.00  0.00            
ATOM   4872  HD1 TYR   339      81.670  61.700  86.310  1.00  0.00            
ATOM   4873  CE1 TYR   339      82.100  61.230  84.260  1.00  0.00            
ATOM   4874  HE1 TYR   339      82.120  60.160  84.410  1.00  0.00            
ATOM   4875  CZ  TYR   339      82.310  61.730  82.960  1.00  0.00            
ATOM   4876  OH  TYR   339      82.550  60.870  81.940  1.00  0.00            
ATOM   4877  HH  TYR   339      82.350  61.270  81.070  1.00  0.00            
ATOM   4878  CE2 TYR   339      82.280  63.120  82.730  1.00  0.00            
ATOM   4879  HE2 TYR   339      82.440  63.500  81.730  1.00  0.00            
ATOM   4880  CD2 TYR   339      82.040  64.010  83.810  1.00  0.00            
ATOM   4881  HD2 TYR   339      82.030  65.070  83.630  1.00  0.00            
ATOM   4882  C   TYR   339      82.800  65.930  88.020  1.00  0.00            
ATOM   4883  O   TYR   339      82.870  67.010  87.430  1.00  0.00            
ATOM   4884  N   SER   340      82.910  65.850  89.350  1.00  0.00            
ATOM   4885  H   SER   340      82.840  64.950  89.800  1.00  0.00            
ATOM   4886  CA  SER   340      83.350  67.000  90.180  1.00  0.00            
ATOM   4887  HA  SER   340      82.730  67.860  89.940  1.00  0.00            
ATOM   4888  CB  SER   340      83.230  66.730  91.690  1.00  0.00            
ATOM   4889  HB1 SER   340      83.180  67.690  92.210  1.00  0.00            
ATOM   4890  HB2 SER   340      84.120  66.210  92.040  1.00  0.00            
ATOM   4891  OG  SER   340      82.110  65.950  92.040  1.00  0.00            
ATOM   4892  HG  SER   340      82.390  65.030  91.830  1.00  0.00            
ATOM   4893  C   SER   340      84.810  67.380  89.940  1.00  0.00            
ATOM   4894  O   SER   340      85.220  68.470  90.340  1.00  0.00            
ATOM   4895  N   LYS   341      85.620  66.490  89.330  1.00  0.00            
ATOM   4896  H   LYS   341      85.220  65.590  89.090  1.00  0.00            
ATOM   4897  CA  LYS   341      87.060  66.670  89.110  1.00  0.00            
ATOM   4898  HA  LYS   341      87.390  67.600  89.580  1.00  0.00            
ATOM   4899  CB  LYS   341      87.830  65.520  89.790  1.00  0.00            
ATOM   4900  HB1 LYS   341      88.890  65.600  89.540  1.00  0.00            
ATOM   4901  HB2 LYS   341      87.460  64.570  89.410  1.00  0.00            
ATOM   4902  CG  LYS   341      87.710  65.520  91.320  1.00  0.00            
ATOM   4903  HG1 LYS   341      86.670  65.360  91.600  1.00  0.00            
ATOM   4904  HG2 LYS   341      88.040  66.480  91.710  1.00  0.00            
ATOM   4905  CD  LYS   341      88.580  64.410  91.920  1.00  0.00            
ATOM   4906  HD1 LYS   341      89.630  64.630  91.750  1.00  0.00            
ATOM   4907  HD2 LYS   341      88.330  63.450  91.470  1.00  0.00            
ATOM   4908  CE  LYS   341      88.320  64.350  93.420  1.00  0.00            
ATOM   4909  HE1 LYS   341      87.310  63.960  93.580  1.00  0.00            
ATOM   4910  HE2 LYS   341      88.360  65.360  93.830  1.00  0.00            
ATOM   4911  NZ  LYS   341      89.280  63.500  94.150  1.00  0.00            
ATOM   4912  HZ1 LYS   341      89.030  63.490  95.130  1.00  0.00            
ATOM   4913  HZ2 LYS   341      89.260  62.540  93.810  1.00  0.00            
ATOM   4914  HZ3 LYS   341      90.230  63.870  94.050  1.00  0.00            
ATOM   4915  C   LYS   341      87.470  66.790  87.640  1.00  0.00            
ATOM   4916  O   LYS   341      88.650  66.990  87.360  1.00  0.00            
ATOM   4917  N   PHE   342      86.520  66.670  86.700  1.00  0.00            
ATOM   4918  H   PHE   342      85.570  66.540  87.010  1.00  0.00            
ATOM   4919  CA  PHE   342      86.790  66.530  85.260  1.00  0.00            
ATOM   4920  HA  PHE   342      87.220  65.540  85.090  1.00  0.00            
ATOM   4921  CB  PHE   342      85.480  66.600  84.450  1.00  0.00            
ATOM   4922  HB1 PHE   342      84.910  67.470  84.770  1.00  0.00            
ATOM   4923  HB2 PHE   342      84.870  65.720  84.660  1.00  0.00            
ATOM   4924  CG  PHE   342      85.730  66.690  82.960  1.00  0.00            
ATOM   4925  CD1 PHE   342      86.170  65.570  82.240  1.00  0.00            
ATOM   4926  HD1 PHE   342      86.250  64.610  82.730  1.00  0.00            
ATOM   4927  CE1 PHE   342      86.540  65.700  80.880  1.00  0.00            
ATOM   4928  HE1 PHE   342      86.880  64.840  80.320  1.00  0.00            
ATOM   4929  CZ  PHE   342      86.470  66.950  80.250  1.00  0.00            
ATOM   4930  HZ  PHE   342      86.760  67.040  79.210  1.00  0.00            
ATOM   4931  CE2 PHE   342      86.000  68.060  80.960  1.00  0.00            
ATOM   4932  HE2 PHE   342      85.920  69.020  80.470  1.00  0.00            
ATOM   4933  CD2 PHE   342      85.630  67.940  82.310  1.00  0.00            
ATOM   4934  HD2 PHE   342      85.300  68.810  82.850  1.00  0.00            
ATOM   4935  C   PHE   342      87.800  67.550  84.730  1.00  0.00            
ATOM   4936  O   PHE   342      88.890  67.180  84.270  1.00  0.00            
ATOM   4937  N   GLY   343      87.450  68.840  84.800  1.00  0.00            
ATOM   4938  H   GLY   343      86.550  69.060  85.210  1.00  0.00            
ATOM   4939  CA  GLY   343      88.230  69.960  84.250  1.00  0.00            
ATOM   4940  HA1 GLY   343      87.550  70.800  84.110  1.00  0.00            
ATOM   4941  HA2 GLY   343      88.620  69.690  83.270  1.00  0.00            
ATOM   4942  C   GLY   343      89.380  70.440  85.140  1.00  0.00            
ATOM   4943  O   GLY   343      90.130  71.330  84.740  1.00  0.00            
ATOM   4944  N   ASN   344      89.500  69.910  86.360  1.00  0.00            
ATOM   4945  H   ASN   344      88.870  69.160  86.620  1.00  0.00            
ATOM   4946  CA  ASN   344      90.320  70.490  87.420  1.00  0.00            
ATOM   4947  HA  ASN   344      90.100  71.560  87.460  1.00  0.00            
ATOM   4948  CB  ASN   344      89.920  69.890  88.780  1.00  0.00            
ATOM   4949  HB1 ASN   344      90.590  70.300  89.540  1.00  0.00            
ATOM   4950  HB2 ASN   344      90.060  68.810  88.760  1.00  0.00            
ATOM   4951  CG  ASN   344      88.490  70.150  89.210  1.00  0.00            
ATOM   4952  OD1 ASN   344      87.540  70.010  88.450  1.00  0.00            
ATOM   4953  ND2 ASN   344      88.280  70.490  90.460  1.00  0.00            
ATOM   4954 1HD2 ASN   344      89.050  70.610  91.090  1.00  0.00            
ATOM   4955 2HD2 ASN   344      87.320  70.610  90.750  1.00  0.00            
ATOM   4956  C   ASN   344      91.820  70.320  87.150  1.00  0.00            
ATOM   4957  O   ASN   344      92.260  69.300  86.610  1.00  0.00            
ATOM   4958  N   THR   345      92.610  71.310  87.560  1.00  0.00            
ATOM   4959  H   THR   345      92.190  72.110  88.030  1.00  0.00            
ATOM   4960  CA  THR   345      94.070  71.350  87.380  1.00  0.00            
ATOM   4961  HA  THR   345      94.410  70.350  87.120  1.00  0.00            
ATOM   4962  CB  THR   345      94.500  72.290  86.240  1.00  0.00            
ATOM   4963  HB  THR   345      95.580  72.450  86.290  1.00  0.00            
ATOM   4964  CG2 THR   345      94.180  71.700  84.880  1.00  0.00            
ATOM   4965 1HG2 THR   345      94.470  72.390  84.090  1.00  0.00            
ATOM   4966 2HG2 THR   345      94.740  70.780  84.750  1.00  0.00            
ATOM   4967 3HG2 THR   345      93.110  71.500  84.790  1.00  0.00            
ATOM   4968  OG1 THR   345      93.850  73.540  86.290  1.00  0.00            
ATOM   4969  HG1 THR   345      94.240  74.060  85.540  1.00  0.00            
ATOM   4970  C   THR   345      94.800  71.710  88.670  1.00  0.00            
ATOM   4971  O   THR   345      94.230  72.330  89.570  1.00  0.00            
ATOM   4972  N   VAL   346      96.060  71.310  88.760  1.00  0.00            
ATOM   4973  H   VAL   346      96.450  70.770  87.990  1.00  0.00            
ATOM   4974  CA  VAL   346      96.970  71.540  89.900  1.00  0.00            
ATOM   4975  HA  VAL   346      96.600  72.380  90.490  1.00  0.00            
ATOM   4976  CB  VAL   346      97.070  70.310  90.820  1.00  0.00            
ATOM   4977  HB  VAL   346      97.900  70.470  91.500  1.00  0.00            
ATOM   4978  CG1 VAL   346      95.810  70.140  91.670  1.00  0.00            
ATOM   4979 1HG1 VAL   346      95.920  69.270  92.320  1.00  0.00            
ATOM   4980 2HG1 VAL   346      95.680  71.020  92.290  1.00  0.00            
ATOM   4981 3HG1 VAL   346      94.940  70.000  91.040  1.00  0.00            
ATOM   4982  CG2 VAL   346      97.320  68.990  90.070  1.00  0.00            
ATOM   4983 1HG2 VAL   346      97.460  68.180  90.790  1.00  0.00            
ATOM   4984 2HG2 VAL   346      96.470  68.730  89.440  1.00  0.00            
ATOM   4985 3HG2 VAL   346      98.210  69.060  89.450  1.00  0.00            
ATOM   4986  C   VAL   346      98.360  71.930  89.380  1.00  0.00            
ATOM   4987  O   VAL   346      98.830  71.350  88.400  1.00  0.00            
ATOM   4988  N   ARG   347      99.030  72.880  90.040  1.00  0.00            
ATOM   4989  H   ARG   347      98.570  73.360  90.810  1.00  0.00            
ATOM   4990  CA  ARG   347     100.420  73.220  89.730  1.00  0.00            
ATOM   4991  HA  ARG   347     100.540  73.280  88.650  1.00  0.00            
ATOM   4992  CB  ARG   347     100.750  74.610  90.300  1.00  0.00            
ATOM   4993  HB1 ARG   347     100.770  74.540  91.390  1.00  0.00            
ATOM   4994  HB2 ARG   347      99.960  75.300  90.010  1.00  0.00            
ATOM   4995  CG  ARG   347     102.100  75.170  89.810  1.00  0.00            
ATOM   4996  HG1 ARG   347     102.080  75.280  88.720  1.00  0.00            
ATOM   4997  HG2 ARG   347     102.910  74.510  90.100  1.00  0.00            
ATOM   4998  CD  ARG   347     102.310  76.540  90.450  1.00  0.00            
ATOM   4999  HD1 ARG   347     102.150  76.420  91.520  1.00  0.00            
ATOM   5000  HD2 ARG   347     101.580  77.240  90.060  1.00  0.00            
ATOM   5001  NE  ARG   347     103.670  77.070  90.240  1.00  0.00            
ATOM   5002  HE  ARG   347     104.140  76.850  89.370  1.00  0.00            
ATOM   5003  CZ  ARG   347     104.340  77.840  91.090  1.00  0.00            
ATOM   5004  NH1 ARG   347     103.820  78.270  92.200  1.00  0.00            
ATOM   5005 1HH1 ARG   347     102.860  78.060  92.420  1.00  0.00            
ATOM   5006 2HH1 ARG   347     104.350  78.910  92.780  1.00  0.00            
ATOM   5007  NH2 ARG   347     105.550  78.200  90.830  1.00  0.00            
ATOM   5008 1HH2 ARG   347     105.980  77.870  89.980  1.00  0.00            
ATOM   5009 2HH2 ARG   347     106.080  78.680  91.550  1.00  0.00            
ATOM   5010  C   ARG   347     101.370  72.120  90.240  1.00  0.00            
ATOM   5011  O   ARG   347     101.130  71.520  91.290  1.00  0.00            
ATOM   5012  N   VAL   348     102.440  71.880  89.490  1.00  0.00            
ATOM   5013  H   VAL   348     102.560  72.460  88.660  1.00  0.00            
ATOM   5014  CA  VAL   348     103.510  70.900  89.760  1.00  0.00            
ATOM   5015  HA  VAL   348     103.440  70.550  90.780  1.00  0.00            
ATOM   5016  CB  VAL   348     103.390  69.670  88.820  1.00  0.00            
ATOM   5017  HB  VAL   348     104.240  69.020  88.990  1.00  0.00            
ATOM   5018  CG1 VAL   348     102.140  68.850  89.140  1.00  0.00            
ATOM   5019 1HG1 VAL   348     102.140  67.940  88.540  1.00  0.00            
ATOM   5020 2HG1 VAL   348     102.160  68.570  90.190  1.00  0.00            
ATOM   5021 3HG1 VAL   348     101.230  69.420  88.930  1.00  0.00            
ATOM   5022  CG2 VAL   348     103.370  70.030  87.330  1.00  0.00            
ATOM   5023 1HG2 VAL   348     103.440  69.120  86.730  1.00  0.00            
ATOM   5024 2HG2 VAL   348     102.450  70.550  87.070  1.00  0.00            
ATOM   5025 3HG2 VAL   348     104.220  70.670  87.080  1.00  0.00            
ATOM   5026  C   VAL   348     104.890  71.560  89.610  1.00  0.00            
ATOM   5027  O   VAL   348     105.010  72.760  89.340  1.00  0.00            
ATOM   5028  N   ALA   349     105.960  70.790  89.810  1.00  0.00            
ATOM   5029  H   ALA   349     105.810  69.840  90.110  1.00  0.00            
ATOM   5030  CA  ALA   349     107.290  71.160  89.350  1.00  0.00            
ATOM   5031  HA  ALA   349     107.520  72.170  89.690  1.00  0.00            
ATOM   5032  CB  ALA   349     108.290  70.200  89.990  1.00  0.00            
ATOM   5033  HB1 ALA   349     109.290  70.470  89.660  1.00  0.00            
ATOM   5034  HB2 ALA   349     108.230  70.250  91.070  1.00  0.00            
ATOM   5035  HB3 ALA   349     108.080  69.190  89.650  1.00  0.00            
ATOM   5036  C   ALA   349     107.400  71.110  87.810  1.00  0.00            
ATOM   5037  O   ALA   349     106.920  70.170  87.180  1.00  0.00            
ATOM   5038  N   ALA   350     108.080  72.090  87.220  1.00  0.00            
ATOM   5039  H   ALA   350     108.460  72.840  87.780  1.00  0.00            
ATOM   5040  CA  ALA   350     108.440  72.090  85.800  1.00  0.00            
ATOM   5041  HA  ALA   350     108.670  71.070  85.510  1.00  0.00            
ATOM   5042  CB  ALA   350     107.240  72.570  84.970  1.00  0.00            
ATOM   5043  HB1 ALA   350     107.500  72.560  83.910  1.00  0.00            
ATOM   5044  HB2 ALA   350     106.390  71.900  85.120  1.00  0.00            
ATOM   5045  HB3 ALA   350     106.960  73.580  85.260  1.00  0.00            
ATOM   5046  C   ALA   350     109.670  72.990  85.520  1.00  0.00            
ATOM   5047  O   ALA   350     109.870  73.980  86.240  1.00  0.00            
ATOM   5048  N   PRO   351     110.460  72.690  84.480  1.00  0.00            
ATOM   5049  CD  PRO   351     110.590  71.400  83.820  1.00  0.00            
ATOM   5050  HD1 PRO   351     109.840  71.320  83.030  1.00  0.00            
ATOM   5051  HD2 PRO   351     110.480  70.570  84.530  1.00  0.00            
ATOM   5052  CG  PRO   351     111.990  71.390  83.230  1.00  0.00            
ATOM   5053  HG1 PRO   351     112.080  70.700  82.390  1.00  0.00            
ATOM   5054  HG2 PRO   351     112.720  71.160  84.010  1.00  0.00            
ATOM   5055  CB  PRO   351     112.150  72.840  82.800  1.00  0.00            
ATOM   5056  HB1 PRO   351     111.660  72.970  81.830  1.00  0.00            
ATOM   5057  HB2 PRO   351     113.190  73.140  82.730  1.00  0.00            
ATOM   5058  CA  PRO   351     111.390  73.640  83.870  1.00  0.00            
ATOM   5059  HA  PRO   351     112.100  73.990  84.630  1.00  0.00            
ATOM   5060  C   PRO   351     110.680  74.850  83.240  1.00  0.00            
ATOM   5061  O   PRO   351     109.450  74.890  83.120  1.00  0.00            
ATOM   5062  N   ARG   352     111.470  75.850  82.810  1.00  0.00            
ATOM   5063  H   ARG   352     112.460  75.760  83.010  1.00  0.00
[truncated: 1,282,412 more chars]
