# Supplementary material for: From in silico to in vitro: a trip to reveal flavonoid binding on the Rattus norvegicus Kir6.1 ATP-sensitive inward rectifier potassium channel
Source: PeerJ. 2018 May 2;6:e4680. doi: 10.7717/peerj.4680 (PMC5936070; doi:10.7717/peerj.4680)
Supplement: Supplemental Information 2 [file peerj-06-4680-s002.pdb]

ATOM      1  N   LYS A  33     -14.006  18.922   5.669  1.00  0.62           N  
ATOM      2  CA  LYS A  33     -13.501  18.984   4.268  1.00  0.62           C  
ATOM      3  C   LYS A  33     -14.474  19.610   3.298  1.00  0.62           C  
ATOM      4  O   LYS A  33     -15.601  19.147   3.161  1.00  0.62           O  
ATOM      5  CB  LYS A  33     -13.079  17.569   3.802  1.00  0.62           C  
ATOM      6  CG  LYS A  33     -12.218  17.616   2.532  1.00  0.62           C  
ATOM      7  CD  LYS A  33     -11.623  16.251   2.159  1.00  0.62           C  
ATOM      8  CE  LYS A  33     -10.858  16.255   0.831  1.00  0.62           C  
ATOM      9  NZ  LYS A  33      -9.782  17.268   0.871  1.00  0.62           N  
ATOM     10  N   ALA A  34     -14.060  20.697   2.620  1.00  0.71           N  
ATOM     11  CA  ALA A  34     -14.816  21.310   1.550  1.00  0.71           C  
ATOM     12  C   ALA A  34     -14.033  21.209   0.249  1.00  0.71           C  
ATOM     13  O   ALA A  34     -12.847  20.878   0.241  1.00  0.71           O  
ATOM     14  CB  ALA A  34     -15.139  22.782   1.871  1.00  0.71           C  
ATOM     15  N   ARG A  35     -14.719  21.448  -0.884  1.00  0.70           N  
ATOM     16  CA  ARG A  35     -14.183  21.380  -2.233  1.00  0.70           C  
ATOM     17  C   ARG A  35     -13.038  22.336  -2.555  1.00  0.70           C  
ATOM     18  O   ARG A  35     -12.871  23.388  -1.940  1.00  0.70           O  
ATOM     19  CB  ARG A  35     -15.316  21.555  -3.267  1.00  0.70           C  
ATOM     20  CG  ARG A  35     -15.767  23.013  -3.492  1.00  0.70           C  
ATOM     21  CD  ARG A  35     -17.119  23.142  -4.194  1.00  0.70           C  
ATOM     22  NE  ARG A  35     -17.039  22.365  -5.458  1.00  0.70           N  
ATOM     23  CZ  ARG A  35     -18.090  22.038  -6.206  1.00  0.70           C  
ATOM     24  NH1 ARG A  35     -19.333  22.403  -5.910  1.00  0.70           N  
ATOM     25  NH2 ARG A  35     -17.934  21.299  -7.294  1.00  0.70           N  
ATOM     26  N   PHE A  36     -12.202  21.980  -3.540  1.00  0.75           N  
ATOM     27  CA  PHE A  36     -11.081  22.768  -4.002  1.00  0.75           C  
ATOM     28  C   PHE A  36     -11.490  23.901  -4.951  1.00  0.75           C  
ATOM     29  O   PHE A  36     -11.024  25.031  -4.805  1.00  0.75           O  
ATOM     30  CB  PHE A  36     -10.049  21.813  -4.661  1.00  0.75           C  
ATOM     31  CG  PHE A  36      -8.709  22.473  -4.833  1.00  0.75           C  
ATOM     32  CD1 PHE A  36      -7.916  22.769  -3.712  1.00  0.75           C  
ATOM     33  CD2 PHE A  36      -8.234  22.804  -6.112  1.00  0.75           C  
ATOM     34  CE1 PHE A  36      -6.674  23.397  -3.867  1.00  0.75           C  
ATOM     35  CE2 PHE A  36      -6.996  23.438  -6.267  1.00  0.75           C  
ATOM     36  CZ  PHE A  36      -6.218  23.734  -5.147  1.00  0.75           C  
ATOM     37  N   ILE A  37     -12.393  23.646  -5.925  1.00  0.76           N  
ATOM     38  CA  ILE A  37     -12.846  24.640  -6.896  1.00  0.76           C  
ATOM     39  C   ILE A  37     -14.345  24.836  -6.776  1.00  0.76           C  
ATOM     40  O   ILE A  37     -15.127  23.893  -6.772  1.00  0.76           O  
ATOM     41  CB  ILE A  37     -12.526  24.235  -8.339  1.00  0.76           C  
ATOM     42  CG1 ILE A  37     -11.005  24.223  -8.562  1.00  0.76           C  
ATOM     43  CG2 ILE A  37     -13.222  25.141  -9.388  1.00  0.76           C  
ATOM     44  CD1 ILE A  37     -10.636  23.896 -10.004  1.00  0.76           C  
ATOM     45  N   ALA A  38     -14.818  26.091  -6.691  1.00  0.79           N  
ATOM     46  CA  ALA A  38     -16.233  26.402  -6.704  1.00  0.79           C  
ATOM     47  C   ALA A  38     -16.834  26.404  -8.109  1.00  0.79           C  
ATOM     48  O   ALA A  38     -16.139  26.545  -9.110  1.00  0.79           O  
ATOM     49  CB  ALA A  38     -16.462  27.762  -6.024  1.00  0.79           C  
ATOM     50  N   LYS A  39     -18.176  26.275  -8.235  1.00  0.74           N  
ATOM     51  CA  LYS A  39     -18.864  26.157  -9.519  1.00  0.74           C  
ATOM     52  C   LYS A  39     -18.595  27.269 -10.520  1.00  0.74           C  
ATOM     53  O   LYS A  39     -18.584  27.020 -11.723  1.00  0.74           O  
ATOM     54  CB  LYS A  39     -20.403  26.035  -9.335  1.00  0.74           C  
ATOM     55  CG  LYS A  39     -20.861  24.653  -8.851  1.00  0.74           C  
ATOM     56  CD  LYS A  39     -20.596  23.534  -9.871  1.00  0.74           C  
ATOM     57  CE  LYS A  39     -21.607  23.367 -11.011  1.00  0.74           C  
ATOM     58  NZ  LYS A  39     -21.197  22.203 -11.818  1.00  0.74           N  
ATOM     59  N   SER A  40     -18.342  28.495 -10.029  1.00  0.80           N  
ATOM     60  CA  SER A  40     -18.038  29.659 -10.846  1.00  0.80           C  
ATOM     61  C   SER A  40     -16.557  29.788 -11.184  1.00  0.80           C  
ATOM     62  O   SER A  40     -16.156  30.715 -11.880  1.00  0.80           O  
ATOM     63  CB  SER A  40     -18.399  30.974 -10.101  1.00  0.80           C  
ATOM     64  OG  SER A  40     -19.717  30.906  -9.555  1.00  0.80           O  
ATOM     65  N   GLY A  41     -15.693  28.865 -10.703  1.00  0.84           N  
ATOM     66  CA  GLY A  41     -14.285  28.778 -11.094  1.00  0.84           C  
ATOM     67  C   GLY A  41     -13.257  29.304 -10.122  1.00  0.84           C  
ATOM     68  O   GLY A  41     -12.053  29.162 -10.355  1.00  0.84           O  
ATOM     69  N   ALA A  42     -13.688  29.917  -9.003  1.00  0.79           N  
ATOM     70  CA  ALA A  42     -12.829  30.294  -7.891  1.00  0.79           C  
ATOM     71  C   ALA A  42     -12.208  29.110  -7.146  1.00  0.79           C  
ATOM     72  O   ALA A  42     -12.806  28.042  -7.038  1.00  0.79           O  
ATOM     73  CB  ALA A  42     -13.583  31.192  -6.889  1.00  0.79           C  
ATOM     74  N   CYS A  43     -10.987  29.285  -6.601  1.00  0.79           N  
ATOM     75  CA  CYS A  43     -10.307  28.254  -5.836  1.00  0.79           C  
ATOM     76  C   CYS A  43     -10.355  28.548  -4.358  1.00  0.79           C  
ATOM     77  O   CYS A  43     -10.066  29.655  -3.911  1.00  0.79           O  
ATOM     78  CB  CYS A  43      -8.814  28.126  -6.219  1.00  0.79           C  
ATOM     79  SG  CYS A  43      -8.618  27.216  -7.775  1.00  0.79           S  
ATOM     80  N   ASN A  44     -10.669  27.524  -3.548  1.00  0.75           N  
ATOM     81  CA  ASN A  44     -10.779  27.633  -2.103  1.00  0.75           C  
ATOM     82  C   ASN A  44      -9.430  27.370  -1.438  1.00  0.75           C  
ATOM     83  O   ASN A  44      -9.308  26.647  -0.450  1.00  0.75           O  
ATOM     84  CB  ASN A  44     -11.857  26.665  -1.563  1.00  0.75           C  
ATOM     85  CG  ASN A  44     -13.157  26.916  -2.321  1.00  0.75           C  
ATOM     86  OD1 ASN A  44     -13.706  28.016  -2.355  1.00  0.75           O  
ATOM     87  ND2 ASN A  44     -13.670  25.863  -2.993  1.00  0.75           N  
ATOM     88  N   LEU A  45      -8.365  27.975  -1.990  1.00  0.78           N  
ATOM     89  CA  LEU A  45      -6.994  27.798  -1.563  1.00  0.78           C  
ATOM     90  C   LEU A  45      -6.376  29.159  -1.306  1.00  0.78           C  
ATOM     91  O   LEU A  45      -6.483  30.087  -2.108  1.00  0.78           O  
ATOM     92  CB  LEU A  45      -6.180  27.029  -2.635  1.00  0.78           C  
ATOM     93  CG  LEU A  45      -4.728  26.669  -2.246  1.00  0.78           C  
ATOM     94  CD1 LEU A  45      -4.675  25.647  -1.109  1.00  0.78           C  
ATOM     95  CD2 LEU A  45      -3.973  26.092  -3.439  1.00  0.78           C  
ATOM     96  N   ALA A  46      -5.726  29.314  -0.145  1.00  0.82           N  
ATOM     97  CA  ALA A  46      -5.093  30.526   0.291  1.00  0.82           C  
ATOM     98  C   ALA A  46      -3.591  30.336   0.371  1.00  0.82           C  
ATOM     99  O   ALA A  46      -3.083  29.241   0.593  1.00  0.82           O  
ATOM    100  CB  ALA A  46      -5.621  30.928   1.682  1.00  0.82           C  
ATOM    101  N   HIS A  47      -2.851  31.441   0.199  1.00  0.76           N  
ATOM    102  CA  HIS A  47      -1.404  31.460   0.212  1.00  0.76           C  
ATOM    103  C   HIS A  47      -0.978  32.368   1.348  1.00  0.76           C  
ATOM    104  O   HIS A  47      -1.541  33.450   1.520  1.00  0.76           O  
ATOM    105  CB  HIS A  47      -0.833  32.033  -1.111  1.00  0.76           C  
ATOM    106  CG  HIS A  47      -1.212  31.255  -2.350  1.00  0.76           C  
ATOM    107  ND1 HIS A  47      -1.045  29.884  -2.378  1.00  0.76           N  
ATOM    108  CD2 HIS A  47      -1.598  31.698  -3.578  1.00  0.76           C  
ATOM    109  CE1 HIS A  47      -1.321  29.521  -3.615  1.00  0.76           C  
ATOM    110  NE2 HIS A  47      -1.661  30.581  -4.385  1.00  0.76           N  
ATOM    111  N   LYS A  48      -0.005  31.953   2.187  1.00  0.68           N  
ATOM    112  CA  LYS A  48       0.506  32.807   3.250  1.00  0.68           C  
ATOM    113  C   LYS A  48       1.235  34.053   2.755  1.00  0.68           C  
ATOM    114  O   LYS A  48       2.133  33.980   1.922  1.00  0.68           O  
ATOM    115  CB  LYS A  48       1.454  32.039   4.192  1.00  0.68           C  
ATOM    116  CG  LYS A  48       0.760  30.906   4.954  1.00  0.68           C  
ATOM    117  CD  LYS A  48       1.741  30.227   5.913  1.00  0.68           C  
ATOM    118  CE  LYS A  48       1.114  29.061   6.671  1.00  0.68           C  
ATOM    119  NZ  LYS A  48       2.123  28.501   7.582  1.00  0.68           N  
ATOM    120  N   ASN A  49       0.881  35.241   3.286  1.00  0.61           N  
ATOM    121  CA  ASN A  49       1.457  36.488   2.817  1.00  0.61           C  
ATOM    122  C   ASN A  49       2.796  36.829   3.467  1.00  0.61           C  
ATOM    123  O   ASN A  49       3.002  36.657   4.666  1.00  0.61           O  
ATOM    124  CB  ASN A  49       0.487  37.680   3.020  1.00  0.61           C  
ATOM    125  CG  ASN A  49      -0.759  37.491   2.165  1.00  0.61           C  
ATOM    126  OD1 ASN A  49      -0.697  37.491   0.934  1.00  0.61           O  
ATOM    127  ND2 ASN A  49      -1.937  37.359   2.815  1.00  0.61           N  
ATOM    128  N   ILE A  50       3.739  37.360   2.664  1.00  0.47           N  
ATOM    129  CA  ILE A  50       5.071  37.736   3.110  1.00  0.47           C  
ATOM    130  C   ILE A  50       5.577  38.839   2.189  1.00  0.47           C  
ATOM    131  O   ILE A  50       5.088  38.989   1.078  1.00  0.47           O  
ATOM    132  CB  ILE A  50       6.017  36.529   3.149  1.00  0.47           C  
ATOM    133  CG1 ILE A  50       7.381  36.853   3.806  1.00  0.47           C  
ATOM    134  CG2 ILE A  50       6.169  35.881   1.752  1.00  0.47           C  
ATOM    135  CD1 ILE A  50       8.199  35.606   4.157  1.00  0.47           C  
ATOM    136  N   ARG A  51       6.554  39.680   2.603  1.00  0.45           N  
ATOM    137  CA  ARG A  51       7.040  40.813   1.816  1.00  0.45           C  
ATOM    138  C   ARG A  51       7.639  40.463   0.462  1.00  0.45           C  
ATOM    139  O   ARG A  51       7.492  41.206  -0.506  1.00  0.45           O  
ATOM    140  CB  ARG A  51       8.120  41.601   2.587  1.00  0.45           C  
ATOM    141  CG  ARG A  51       7.588  42.361   3.813  1.00  0.45           C  
ATOM    142  CD  ARG A  51       8.719  43.071   4.562  1.00  0.45           C  
ATOM    143  NE  ARG A  51       8.101  43.819   5.700  1.00  0.45           N  
ATOM    144  CZ  ARG A  51       8.810  44.403   6.676  1.00  0.45           C  
ATOM    145  NH1 ARG A  51       8.173  45.057   7.644  1.00  0.45           N  
ATOM    146  NH2 ARG A  51      10.138  44.347   6.703  1.00  0.45           N  
ATOM    147  N   GLU A  52       8.312  39.299   0.350  1.00  0.53           N  
ATOM    148  CA  GLU A  52       8.891  38.790  -0.881  1.00  0.53           C  
ATOM    149  C   GLU A  52       7.899  38.682  -2.032  1.00  0.53           C  
ATOM    150  O   GLU A  52       8.253  38.783  -3.207  1.00  0.53           O  
ATOM    151  CB  GLU A  52       9.462  37.380  -0.641  1.00  0.53           C  
ATOM    152  CG  GLU A  52      10.839  37.356   0.059  1.00  0.53           C  
ATOM    153  CD  GLU A  52      11.535  36.027  -0.215  1.00  0.53           C  
ATOM    154  OE1 GLU A  52      11.681  35.707  -1.430  1.00  0.53           O  
ATOM    155  OE2 GLU A  52      11.907  35.323   0.746  1.00  0.53           O  
ATOM    156  N   GLN A  53       6.606  38.519  -1.706  1.00  0.53           N  
ATOM    157  CA  GLN A  53       5.502  38.580  -2.631  1.00  0.53           C  
ATOM    158  C   GLN A  53       5.340  39.883  -3.411  1.00  0.53           C  
ATOM    159  O   GLN A  53       4.520  39.972  -4.313  1.00  0.53           O  
ATOM    160  CB  GLN A  53       4.206  38.334  -1.851  1.00  0.53           C  
ATOM    161  CG  GLN A  53       4.067  36.878  -1.360  1.00  0.53           C  
ATOM    162  CD  GLN A  53       2.640  36.526  -0.936  1.00  0.53           C  
ATOM    163  OE1 GLN A  53       2.230  35.371  -0.992  1.00  0.53           O  
ATOM    164  NE2 GLN A  53       1.875  37.544  -0.480  1.00  0.53           N  
ATOM    165  N   GLY A  54       6.167  40.918  -3.183  1.00  0.59           N  
ATOM    166  CA  GLY A  54       6.230  42.080  -4.070  1.00  0.59           C  
ATOM    167  C   GLY A  54       6.564  41.737  -5.505  1.00  0.59           C  
ATOM    168  O   GLY A  54       6.129  42.407  -6.436  1.00  0.59           O  
ATOM    169  N   ARG A  55       7.268  40.607  -5.720  1.00  0.52           N  
ATOM    170  CA  ARG A  55       7.444  39.996  -7.022  1.00  0.52           C  
ATOM    171  C   ARG A  55       6.123  39.648  -7.732  1.00  0.52           C  
ATOM    172  O   ARG A  55       6.035  39.736  -8.953  1.00  0.52           O  
ATOM    173  CB  ARG A  55       8.346  38.731  -6.908  1.00  0.52           C  
ATOM    174  CG  ARG A  55       9.761  38.984  -6.329  1.00  0.52           C  
ATOM    175  CD  ARG A  55      10.698  37.764  -6.396  1.00  0.52           C  
ATOM    176  NE  ARG A  55      10.150  36.678  -5.508  1.00  0.52           N  
ATOM    177  CZ  ARG A  55      10.634  36.375  -4.297  1.00  0.52           C  
ATOM    178  NH1 ARG A  55      10.231  35.285  -3.647  1.00  0.52           N  
ATOM    179  NH2 ARG A  55      11.532  37.119  -3.667  1.00  0.52           N  
ATOM    180  N   PHE A  56       5.017  39.286  -7.022  1.00  0.54           N  
ATOM    181  CA  PHE A  56       3.783  38.896  -7.698  1.00  0.54           C  
ATOM    182  C   PHE A  56       2.993  40.064  -8.249  1.00  0.54           C  
ATOM    183  O   PHE A  56       2.064  39.915  -9.044  1.00  0.54           O  
ATOM    184  CB  PHE A  56       2.947  37.813  -6.925  1.00  0.54           C  
ATOM    185  CG  PHE A  56       1.854  38.357  -6.058  1.00  0.54           C  
ATOM    186  CD1 PHE A  56       0.592  38.696  -6.566  1.00  0.54           C  
ATOM    187  CD2 PHE A  56       2.087  38.500  -4.701  1.00  0.54           C  
ATOM    188  CE1 PHE A  56      -0.353  39.320  -5.743  1.00  0.54           C  
ATOM    189  CE2 PHE A  56       1.139  39.082  -3.855  1.00  0.54           C  
ATOM    190  CZ  PHE A  56      -0.067  39.536  -4.389  1.00  0.54           C  
ATOM    191  N   LEU A  57       3.392  41.278  -7.874  1.00  0.57           N  
ATOM    192  CA  LEU A  57       2.738  42.481  -8.319  1.00  0.57           C  
ATOM    193  C   LEU A  57       3.581  43.245  -9.328  1.00  0.57           C  
ATOM    194  O   LEU A  57       3.281  44.396  -9.635  1.00  0.57           O  
ATOM    195  CB  LEU A  57       2.350  43.354  -7.103  1.00  0.57           C  
ATOM    196  CG  LEU A  57       1.316  42.685  -6.164  1.00  0.57           C  
ATOM    197  CD1 LEU A  57       1.128  43.496  -4.873  1.00  0.57           C  
ATOM    198  CD2 LEU A  57      -0.035  42.472  -6.869  1.00  0.57           C  
ATOM    199  N   GLN A  58       4.626  42.609  -9.923  1.00  0.59           N  
ATOM    200  CA  GLN A  58       5.499  43.242 -10.908  1.00  0.59           C  
ATOM    201  C   GLN A  58       4.764  43.743 -12.142  1.00  0.59           C  
ATOM    202  O   GLN A  58       4.902  44.891 -12.569  1.00  0.59           O  
ATOM    203  CB  GLN A  58       6.584  42.245 -11.379  1.00  0.59           C  
ATOM    204  CG  GLN A  58       7.662  42.866 -12.304  1.00  0.59           C  
ATOM    205  CD  GLN A  58       8.521  43.895 -11.570  1.00  0.59           C  
ATOM    206  OE1 GLN A  58       9.003  43.682 -10.458  1.00  0.59           O  
ATOM    207  NE2 GLN A  58       8.727  45.082 -12.187  1.00  0.59           N  
ATOM    208  N   ASP A  59       3.885  42.899 -12.712  1.00  0.70           N  
ATOM    209  CA  ASP A  59       2.894  43.330 -13.670  1.00  0.70           C  
ATOM    210  C   ASP A  59       1.846  44.227 -13.045  1.00  0.70           C  
ATOM    211  O   ASP A  59       0.769  43.779 -12.656  1.00  0.70           O  
ATOM    212  CB  ASP A  59       2.108  42.164 -14.293  1.00  0.70           C  
ATOM    213  CG  ASP A  59       3.066  41.301 -15.043  1.00  0.70           C  
ATOM    214  OD1 ASP A  59       3.507  41.769 -16.118  1.00  0.70           O  
ATOM    215  OD2 ASP A  59       3.334  40.166 -14.575  1.00  0.70           O  
ATOM    216  N   ILE A  60       2.107  45.543 -13.023  1.00  0.65           N  
ATOM    217  CA  ILE A  60       1.155  46.565 -12.625  1.00  0.65           C  
ATOM    218  C   ILE A  60      -0.106  46.501 -13.480  1.00  0.65           C  
ATOM    219  O   ILE A  60      -1.215  46.675 -12.996  1.00  0.65           O  
ATOM    220  CB  ILE A  60       1.838  47.927 -12.635  1.00  0.65           C  
ATOM    221  CG1 ILE A  60       2.896  47.960 -11.503  1.00  0.65           C  
ATOM    222  CG2 ILE A  60       0.804  49.063 -12.481  1.00  0.65           C  
ATOM    223  CD1 ILE A  60       3.807  49.191 -11.540  1.00  0.65           C  
ATOM    224  N   PHE A  61       0.028  46.135 -14.766  1.00  0.70           N  
ATOM    225  CA  PHE A  61      -1.052  45.844 -15.698  1.00  0.70           C  
ATOM    226  C   PHE A  61      -2.046  44.809 -15.179  1.00  0.70           C  
ATOM    227  O   PHE A  61      -3.255  45.011 -15.224  1.00  0.70           O  
ATOM    228  CB  PHE A  61      -0.477  45.247 -17.020  1.00  0.70           C  
ATOM    229  CG  PHE A  61       0.448  46.206 -17.710  1.00  0.70           C  
ATOM    230  CD1 PHE A  61       0.029  46.877 -18.869  1.00  0.70           C  
ATOM    231  CD2 PHE A  61       1.736  46.464 -17.209  1.00  0.70           C  
ATOM    232  CE1 PHE A  61       0.865  47.806 -19.500  1.00  0.70           C  
ATOM    233  CE2 PHE A  61       2.535  47.451 -17.786  1.00  0.70           C  
ATOM    234  CZ  PHE A  61       2.113  48.110 -18.945  1.00  0.70           C  
ATOM    235  N   THR A  62      -1.541  43.684 -14.638  1.00  0.68           N  
ATOM    236  CA  THR A  62      -2.322  42.610 -14.030  1.00  0.68           C  
ATOM    237  C   THR A  62      -2.982  43.059 -12.741  1.00  0.68           C  
ATOM    238  O   THR A  62      -4.087  42.653 -12.418  1.00  0.68           O  
ATOM    239  CB  THR A  62      -1.489  41.355 -13.803  1.00  0.68           C  
ATOM    240  OG1 THR A  62      -0.925  40.943 -15.043  1.00  0.68           O  
ATOM    241  CG2 THR A  62      -2.330  40.173 -13.308  1.00  0.68           C  
ATOM    242  N   THR A  63      -2.345  43.954 -11.972  1.00  0.64           N  
ATOM    243  CA  THR A  63      -2.991  44.638 -10.850  1.00  0.64           C  
ATOM    244  C   THR A  63      -4.132  45.573 -11.277  1.00  0.64           C  
ATOM    245  O   THR A  63      -5.203  45.613 -10.679  1.00  0.64           O  
ATOM    246  CB  THR A  63      -1.983  45.437 -10.020  1.00  0.64           C  
ATOM    247  OG1 THR A  63      -0.771  44.704  -9.880  1.00  0.64           O  
ATOM    248  CG2 THR A  63      -2.519  45.673  -8.603  1.00  0.64           C  
ATOM    249  N   LEU A  64      -3.932  46.367 -12.351  1.00  0.68           N  
ATOM    250  CA  LEU A  64      -4.890  47.327 -12.887  1.00  0.68           C  
ATOM    251  C   LEU A  64      -6.148  46.749 -13.527  1.00  0.68           C  
ATOM    252  O   LEU A  64      -7.236  47.316 -13.416  1.00  0.68           O  
ATOM    253  CB  LEU A  64      -4.204  48.262 -13.910  1.00  0.68           C  
ATOM    254  CG  LEU A  64      -3.123  49.181 -13.303  1.00  0.68           C  
ATOM    255  CD1 LEU A  64      -2.292  49.835 -14.405  1.00  0.68           C  
ATOM    256  CD2 LEU A  64      -3.704  50.267 -12.403  1.00  0.68           C  
ATOM    257  N   VAL A  65      -6.049  45.608 -14.233  1.00  0.71           N  
ATOM    258  CA  VAL A  65      -7.194  44.920 -14.829  1.00  0.71           C  
ATOM    259  C   VAL A  65      -8.239  44.489 -13.808  1.00  0.71           C  
ATOM    260  O   VAL A  65      -9.436  44.635 -14.064  1.00  0.71           O  
ATOM    261  CB  VAL A  65      -6.823  43.732 -15.705  1.00  0.71           C  
ATOM    262  CG1 VAL A  65      -6.035  44.197 -16.944  1.00  0.71           C  
ATOM    263  CG2 VAL A  65      -5.996  42.749 -14.882  1.00  0.71           C  
ATOM    264  N   ASP A  66      -7.809  44.019 -12.622  1.00  0.64           N  
ATOM    265  CA  ASP A  66      -8.659  43.576 -11.535  1.00  0.64           C  
ATOM    266  C   ASP A  66      -9.343  44.748 -10.809  1.00  0.64           C  
ATOM    267  O   ASP A  66     -10.407  44.615 -10.203  1.00  0.64           O  
ATOM    268  CB  ASP A  66      -7.794  42.739 -10.549  1.00  0.64           C  
ATOM    269  CG  ASP A  66      -7.326  41.416 -11.155  1.00  0.64           C  
ATOM    270  OD1 ASP A  66      -7.747  41.079 -12.291  1.00  0.64           O  
ATOM    271  OD2 ASP A  66      -6.543  40.716 -10.461  1.00  0.64           O  
ATOM    272  N   LEU A  67      -8.772  45.968 -10.880  1.00  0.63           N  
ATOM    273  CA  LEU A  67      -9.345  47.159 -10.274  1.00  0.63           C  
ATOM    274  C   LEU A  67     -10.585  47.714 -10.982  1.00  0.63           C  
ATOM    275  O   LEU A  67     -10.660  47.839 -12.206  1.00  0.63           O  
ATOM    276  CB  LEU A  67      -8.276  48.272 -10.130  1.00  0.63           C  
ATOM    277  CG  LEU A  67      -7.229  47.991  -9.029  1.00  0.63           C  
ATOM    278  CD1 LEU A  67      -5.978  48.864  -9.209  1.00  0.63           C  
ATOM    279  CD2 LEU A  67      -7.801  48.200  -7.619  1.00  0.63           C  
ATOM    280  N   LYS A  68     -11.626  48.095 -10.205  1.00  0.64           N  
ATOM    281  CA  LYS A  68     -12.817  48.783 -10.687  1.00  0.64           C  
ATOM    282  C   LYS A  68     -12.508  50.125 -11.337  1.00  0.64           C  
ATOM    283  O   LYS A  68     -11.555  50.789 -10.949  1.00  0.64           O  
ATOM    284  CB  LYS A  68     -13.816  49.072  -9.532  1.00  0.64           C  
ATOM    285  CG  LYS A  68     -14.416  47.819  -8.879  1.00  0.64           C  
ATOM    286  CD  LYS A  68     -15.410  48.173  -7.756  1.00  0.64           C  
ATOM    287  CE  LYS A  68     -16.062  46.923  -7.150  1.00  0.64           C  
ATOM    288  NZ  LYS A  68     -17.012  47.284  -6.072  1.00  0.64           N  
ATOM    289  N   TRP A  69     -13.339  50.603 -12.296  1.00  0.60           N  
ATOM    290  CA  TRP A  69     -13.167  51.903 -12.943  1.00  0.60           C  
ATOM    291  C   TRP A  69     -13.049  53.078 -11.977  1.00  0.60           C  
ATOM    292  O   TRP A  69     -12.247  53.978 -12.196  1.00  0.60           O  
ATOM    293  CB  TRP A  69     -14.288  52.183 -13.972  1.00  0.60           C  
ATOM    294  CG  TRP A  69     -14.302  51.201 -15.129  1.00  0.60           C  
ATOM    295  CD1 TRP A  69     -15.205  50.218 -15.431  1.00  0.60           C  
ATOM    296  CD2 TRP A  69     -13.307  51.169 -16.170  1.00  0.60           C  
ATOM    297  NE1 TRP A  69     -14.822  49.548 -16.576  1.00  0.60           N  
ATOM    298  CE2 TRP A  69     -13.663  50.126 -17.047  1.00  0.60           C  
ATOM    299  CE3 TRP A  69     -12.180  51.958 -16.402  1.00  0.60           C  
ATOM    300  CZ2 TRP A  69     -12.898  49.847 -18.172  1.00  0.60           C  
ATOM    301  CZ3 TRP A  69     -11.414  51.683 -17.544  1.00  0.60           C  
ATOM    302  CH2 TRP A  69     -11.771  50.646 -18.418  1.00  0.60           C  
ATOM    303  N   ARG A  70     -13.776  53.031 -10.838  1.00  0.59           N  
ATOM    304  CA  ARG A  70     -13.611  53.935  -9.708  1.00  0.59           C  
ATOM    305  C   ARG A  70     -12.162  54.108  -9.243  1.00  0.59           C  
ATOM    306  O   ARG A  70     -11.685  55.221  -9.071  1.00  0.59           O  
ATOM    307  CB  ARG A  70     -14.365  53.357  -8.479  1.00  0.59           C  
ATOM    308  CG  ARG A  70     -15.905  53.410  -8.523  1.00  0.59           C  
ATOM    309  CD  ARG A  70     -16.476  52.915  -7.189  1.00  0.59           C  
ATOM    310  NE  ARG A  70     -17.942  53.217  -7.141  1.00  0.59           N  
ATOM    311  CZ  ARG A  70     -18.621  53.447  -6.007  1.00  0.59           C  
ATOM    312  NH1 ARG A  70     -18.021  53.460  -4.819  1.00  0.59           N  
ATOM    313  NH2 ARG A  70     -19.932  53.665  -6.060  1.00  0.59           N  
ATOM    314  N   HIS A  71     -11.434  52.992  -9.046  1.00  0.65           N  
ATOM    315  CA  HIS A  71     -10.042  53.005  -8.628  1.00  0.65           C  
ATOM    316  C   HIS A  71      -9.123  53.233  -9.811  1.00  0.65           C  
ATOM    317  O   HIS A  71      -8.150  53.972  -9.741  1.00  0.65           O  
ATOM    318  CB  HIS A  71      -9.662  51.679  -7.929  1.00  0.65           C  
ATOM    319  CG  HIS A  71     -10.373  51.489  -6.622  1.00  0.65           C  
ATOM    320  ND1 HIS A  71     -10.067  52.344  -5.587  1.00  0.65           N  
ATOM    321  CD2 HIS A  71     -11.276  50.559  -6.208  1.00  0.65           C  
ATOM    322  CE1 HIS A  71     -10.775  51.925  -4.562  1.00  0.65           C  
ATOM    323  NE2 HIS A  71     -11.528  50.844  -4.881  1.00  0.65           N  
ATOM    324  N   THR A  72      -9.426  52.608 -10.960  1.00  0.72           N  
ATOM    325  CA  THR A  72      -8.624  52.652 -12.179  1.00  0.72           C  
ATOM    326  C   THR A  72      -8.460  54.035 -12.763  1.00  0.72           C  
ATOM    327  O   THR A  72      -7.348  54.427 -13.104  1.00  0.72           O  
ATOM    328  CB  THR A  72      -9.164  51.677 -13.209  1.00  0.72           C  
ATOM    329  OG1 THR A  72      -9.043  50.376 -12.661  1.00  0.72           O  
ATOM    330  CG2 THR A  72      -8.393  51.666 -14.529  1.00  0.72           C  
ATOM    331  N   LEU A  73      -9.531  54.862 -12.825  1.00  0.72           N  
ATOM    332  CA  LEU A  73      -9.412  56.256 -13.241  1.00  0.72           C  
ATOM    333  C   LEU A  73      -8.494  57.054 -12.315  1.00  0.72           C  
ATOM    334  O   LEU A  73      -7.671  57.863 -12.741  1.00  0.72           O  
ATOM    335  CB  LEU A  73     -10.796  56.960 -13.234  1.00  0.72           C  
ATOM    336  CG  LEU A  73     -11.841  56.449 -14.251  1.00  0.72           C  
ATOM    337  CD1 LEU A  73     -13.233  56.972 -13.859  1.00  0.72           C  
ATOM    338  CD2 LEU A  73     -11.513  56.853 -15.695  1.00  0.72           C  
ATOM    339  N   VAL A  74      -8.612  56.799 -11.002  1.00  0.74           N  
ATOM    340  CA  VAL A  74      -7.852  57.421  -9.937  1.00  0.74           C  
ATOM    341  C   VAL A  74      -6.352  57.153 -10.025  1.00  0.74           C  
ATOM    342  O   VAL A  74      -5.558  58.073  -9.820  1.00  0.74           O  
ATOM    343  CB  VAL A  74      -8.454  57.012  -8.599  1.00  0.74           C  
ATOM    344  CG1 VAL A  74      -7.580  57.403  -7.399  1.00  0.74           C  
ATOM    345  CG2 VAL A  74      -9.852  57.642  -8.461  1.00  0.74           C  
ATOM    346  N   ILE A  75      -5.911  55.924 -10.404  1.00  0.73           N  
ATOM    347  CA  ILE A  75      -4.491  55.613 -10.621  1.00  0.73           C  
ATOM    348  C   ILE A  75      -3.870  56.542 -11.654  1.00  0.73           C  
ATOM    349  O   ILE A  75      -2.797  57.113 -11.457  1.00  0.73           O  
ATOM    350  CB  ILE A  75      -4.226  54.188 -11.143  1.00  0.73           C  
ATOM    351  CG1 ILE A  75      -5.031  53.090 -10.412  1.00  0.73           C  
ATOM    352  CG2 ILE A  75      -2.707  53.885 -11.093  1.00  0.73           C  
ATOM    353  CD1 ILE A  75      -4.735  52.920  -8.920  1.00  0.73           C  
ATOM    354  N   PHE A  76      -4.582  56.737 -12.782  1.00  0.76           N  
ATOM    355  CA  PHE A  76      -4.159  57.576 -13.881  1.00  0.76           C  
ATOM    356  C   PHE A  76      -4.083  59.039 -13.474  1.00  0.76           C  
ATOM    357  O   PHE A  76      -3.107  59.736 -13.738  1.00  0.76           O  
ATOM    358  CB  PHE A  76      -5.147  57.439 -15.076  1.00  0.76           C  
ATOM    359  CG  PHE A  76      -5.516  56.021 -15.464  1.00  0.76           C  
ATOM    360  CD1 PHE A  76      -4.646  54.921 -15.351  1.00  0.76           C  
ATOM    361  CD2 PHE A  76      -6.789  55.798 -16.008  1.00  0.76           C  
ATOM    362  CE1 PHE A  76      -5.029  53.643 -15.779  1.00  0.76           C  
ATOM    363  CE2 PHE A  76      -7.174  54.534 -16.468  1.00  0.76           C  
ATOM    364  CZ  PHE A  76      -6.290  53.454 -16.352  1.00  0.76           C  
ATOM    365  N   THR A  77      -5.110  59.527 -12.748  1.00  0.79           N  
ATOM    366  CA  THR A  77      -5.164  60.896 -12.248  1.00  0.79           C  
ATOM    367  C   THR A  77      -4.018  61.210 -11.327  1.00  0.79           C  
ATOM    368  O   THR A  77      -3.344  62.224 -11.488  1.00  0.79           O  
ATOM    369  CB  THR A  77      -6.497  61.254 -11.584  1.00  0.79           C  
ATOM    370  OG1 THR A  77      -7.565  61.068 -12.502  1.00  0.79           O  
ATOM    371  CG2 THR A  77      -6.538  62.737 -11.184  1.00  0.79           C  
ATOM    372  N   MET A  78      -3.705  60.302 -10.389  1.00  0.76           N  
ATOM    373  CA  MET A  78      -2.538  60.406  -9.537  1.00  0.76           C  
ATOM    374  C   MET A  78      -1.209  60.371 -10.283  1.00  0.76           C  
ATOM    375  O   MET A  78      -0.333  61.187 -10.011  1.00  0.76           O  
ATOM    376  CB  MET A  78      -2.562  59.271  -8.490  1.00  0.76           C  
ATOM    377  CG  MET A  78      -3.613  59.489  -7.383  1.00  0.76           C  
ATOM    378  SD  MET A  78      -4.186  57.983  -6.533  1.00  0.76           S  
ATOM    379  CE  MET A  78      -2.686  56.965  -6.567  1.00  0.76           C  
ATOM    380  N   SER A  79      -1.009  59.455 -11.256  1.00  0.82           N  
ATOM    381  CA  SER A  79       0.263  59.354 -11.970  1.00  0.82           C  
ATOM    382  C   SER A  79       0.605  60.575 -12.803  1.00  0.82           C  
ATOM    383  O   SER A  79       1.715  61.102 -12.717  1.00  0.82           O  
ATOM    384  CB  SER A  79       0.399  58.050 -12.810  1.00  0.82           C  
ATOM    385  OG  SER A  79      -0.452  58.005 -13.955  1.00  0.82           O  
ATOM    386  N   PHE A  80      -0.366  61.106 -13.570  1.00  0.78           N  
ATOM    387  CA  PHE A  80      -0.208  62.366 -14.273  1.00  0.78           C  
ATOM    388  C   PHE A  80      -0.081  63.555 -13.336  1.00  0.78           C  
ATOM    389  O   PHE A  80       0.760  64.427 -13.540  1.00  0.78           O  
ATOM    390  CB  PHE A  80      -1.366  62.615 -15.269  1.00  0.78           C  
ATOM    391  CG  PHE A  80      -1.246  61.677 -16.438  1.00  0.78           C  
ATOM    392  CD1 PHE A  80      -2.153  60.623 -16.616  1.00  0.78           C  
ATOM    393  CD2 PHE A  80      -0.207  61.840 -17.370  1.00  0.78           C  
ATOM    394  CE1 PHE A  80      -2.007  59.719 -17.671  1.00  0.78           C  
ATOM    395  CE2 PHE A  80      -0.050  60.935 -18.429  1.00  0.78           C  
ATOM    396  CZ  PHE A  80      -0.945  59.868 -18.571  1.00  0.78           C  
ATOM    397  N   LEU A  81      -0.884  63.618 -12.250  1.00  0.79           N  
ATOM    398  CA  LEU A  81      -0.785  64.703 -11.289  1.00  0.79           C  
ATOM    399  C   LEU A  81       0.578  64.769 -10.616  1.00  0.79           C  
ATOM    400  O   LEU A  81       1.199  65.826 -10.560  1.00  0.79           O  
ATOM    401  CB  LEU A  81      -1.893  64.605 -10.203  1.00  0.79           C  
ATOM    402  CG  LEU A  81      -1.924  65.753  -9.172  1.00  0.79           C  
ATOM    403  CD1 LEU A  81      -2.233  67.095  -9.832  1.00  0.79           C  
ATOM    404  CD2 LEU A  81      -2.958  65.497  -8.070  1.00  0.79           C  
ATOM    405  N   CYS A  82       1.113  63.626 -10.147  1.00  0.86           N  
ATOM    406  CA  CYS A  82       2.427  63.539  -9.535  1.00  0.86           C  
ATOM    407  C   CYS A  82       3.579  63.864 -10.470  1.00  0.86           C  
ATOM    408  O   CYS A  82       4.527  64.534 -10.063  1.00  0.86           O  
ATOM    409  CB  CYS A  82       2.653  62.176  -8.837  1.00  0.86           C  
ATOM    410  SG  CYS A  82       1.544  62.002  -7.392  1.00  0.86           S  
ATOM    411  N   SER A  83       3.540  63.442 -11.754  1.00  0.83           N  
ATOM    412  CA  SER A  83       4.535  63.900 -12.725  1.00  0.83           C  
ATOM    413  C   SER A  83       4.472  65.392 -13.006  1.00  0.83           C  
ATOM    414  O   SER A  83       5.496  66.073 -12.986  1.00  0.83           O  
ATOM    415  CB  SER A  83       4.549  63.106 -14.060  1.00  0.83           C  
ATOM    416  OG  SER A  83       3.327  63.190 -14.794  1.00  0.83           O  
ATOM    417  N   TRP A  84       3.266  65.962 -13.187  1.00  0.82           N  
ATOM    418  CA  TRP A  84       3.082  67.397 -13.316  1.00  0.82           C  
ATOM    419  C   TRP A  84       3.497  68.192 -12.088  1.00  0.82           C  
ATOM    420  O   TRP A  84       4.115  69.245 -12.233  1.00  0.82           O  
ATOM    421  CB  TRP A  84       1.631  67.756 -13.713  1.00  0.82           C  
ATOM    422  CG  TRP A  84       1.250  67.287 -15.106  1.00  0.82           C  
ATOM    423  CD1 TRP A  84       2.030  67.220 -16.228  1.00  0.82           C  
ATOM    424  CD2 TRP A  84      -0.056  66.819 -15.497  1.00  0.82           C  
ATOM    425  NE1 TRP A  84       1.301  66.717 -17.285  1.00  0.82           N  
ATOM    426  CE2 TRP A  84       0.030  66.448 -16.855  1.00  0.82           C  
ATOM    427  CE3 TRP A  84      -1.253  66.699 -14.796  1.00  0.82           C  
ATOM    428  CZ2 TRP A  84      -1.063  65.919 -17.524  1.00  0.82           C  
ATOM    429  CZ3 TRP A  84      -2.364  66.200 -15.491  1.00  0.82           C  
ATOM    430  CH2 TRP A  84      -2.277  65.815 -16.835  1.00  0.82           C  
ATOM    431  N   LEU A  85       3.217  67.711 -10.854  1.00  0.81           N  
ATOM    432  CA  LEU A  85       3.724  68.297  -9.617  1.00  0.81           C  
ATOM    433  C   LEU A  85       5.240  68.303  -9.556  1.00  0.81           C  
ATOM    434  O   LEU A  85       5.848  69.336  -9.288  1.00  0.81           O  
ATOM    435  CB  LEU A  85       3.225  67.518  -8.368  1.00  0.81           C  
ATOM    436  CG  LEU A  85       1.742  67.723  -7.998  1.00  0.81           C  
ATOM    437  CD1 LEU A  85       1.275  66.629  -7.024  1.00  0.81           C  
ATOM    438  CD2 LEU A  85       1.483  69.102  -7.378  1.00  0.81           C  
ATOM    439  N   LEU A  86       5.892  67.163  -9.860  1.00  0.80           N  
ATOM    440  CA  LEU A  86       7.339  67.040  -9.859  1.00  0.80           C  
ATOM    441  C   LEU A  86       8.020  67.958 -10.861  1.00  0.80           C  
ATOM    442  O   LEU A  86       8.924  68.717 -10.519  1.00  0.80           O  
ATOM    443  CB  LEU A  86       7.705  65.567 -10.167  1.00  0.80           C  
ATOM    444  CG  LEU A  86       9.210  65.227 -10.212  1.00  0.80           C  
ATOM    445  CD1 LEU A  86       9.914  65.521  -8.879  1.00  0.80           C  
ATOM    446  CD2 LEU A  86       9.393  63.753 -10.604  1.00  0.80           C  
ATOM    447  N   PHE A  87       7.556  67.972 -12.123  1.00  0.80           N  
ATOM    448  CA  PHE A  87       8.084  68.869 -13.130  1.00  0.80           C  
ATOM    449  C   PHE A  87       7.754  70.336 -12.889  1.00  0.80           C  
ATOM    450  O   PHE A  87       8.589  71.205 -13.121  1.00  0.80           O  
ATOM    451  CB  PHE A  87       7.670  68.433 -14.550  1.00  0.80           C  
ATOM    452  CG  PHE A  87       8.443  67.213 -14.981  1.00  0.80           C  
ATOM    453  CD1 PHE A  87       9.830  67.300 -15.195  1.00  0.80           C  
ATOM    454  CD2 PHE A  87       7.800  65.988 -15.226  1.00  0.80           C  
ATOM    455  CE1 PHE A  87      10.563  66.181 -15.611  1.00  0.80           C  
ATOM    456  CE2 PHE A  87       8.527  64.866 -15.644  1.00  0.80           C  
ATOM    457  CZ  PHE A  87       9.912  64.960 -15.828  1.00  0.80           C  
ATOM    458  N   ALA A  88       6.558  70.674 -12.365  1.00  0.86           N  
ATOM    459  CA  ALA A  88       6.222  72.030 -11.963  1.00  0.86           C  
ATOM    460  C   ALA A  88       7.101  72.563 -10.852  1.00  0.86           C  
ATOM    461  O   ALA A  88       7.528  73.713 -10.887  1.00  0.86           O  
ATOM    462  CB  ALA A  88       4.765  72.120 -11.502  1.00  0.86           C  
ATOM    463  N   ILE A  89       7.428  71.715  -9.857  1.00  0.78           N  
ATOM    464  CA  ILE A  89       8.441  72.004  -8.856  1.00  0.78           C  
ATOM    465  C   ILE A  89       9.815  72.191  -9.484  1.00  0.78           C  
ATOM    466  O   ILE A  89      10.513  73.137  -9.140  1.00  0.78           O  
ATOM    467  CB  ILE A  89       8.465  70.948  -7.754  1.00  0.78           C  
ATOM    468  CG1 ILE A  89       7.152  71.010  -6.935  1.00  0.78           C  
ATOM    469  CG2 ILE A  89       9.687  71.141  -6.825  1.00  0.78           C  
ATOM    470  CD1 ILE A  89       6.917  69.760  -6.079  1.00  0.78           C  
ATOM    471  N   MET A  90      10.243  71.368 -10.462  1.00  0.77           N  
ATOM    472  CA  MET A  90      11.479  71.617 -11.201  1.00  0.77           C  
ATOM    473  C   MET A  90      11.505  72.919 -11.997  1.00  0.77           C  
ATOM    474  O   MET A  90      12.504  73.627 -11.976  1.00  0.77           O  
ATOM    475  CB  MET A  90      11.854  70.467 -12.164  1.00  0.77           C  
ATOM    476  CG  MET A  90      12.195  69.135 -11.468  1.00  0.77           C  
ATOM    477  SD  MET A  90      13.503  69.223 -10.201  1.00  0.77           S  
ATOM    478  CE  MET A  90      14.888  69.856 -11.195  1.00  0.77           C  
ATOM    479  N   TRP A  91      10.407  73.306 -12.686  1.00  0.77           N  
ATOM    480  CA  TRP A  91      10.280  74.637 -13.276  1.00  0.77           C  
ATOM    481  C   TRP A  91      10.353  75.731 -12.234  1.00  0.77           C  
ATOM    482  O   TRP A  91      11.049  76.733 -12.403  1.00  0.77           O  
ATOM    483  CB  TRP A  91       8.951  74.836 -14.058  1.00  0.77           C  
ATOM    484  CG  TRP A  91       8.813  73.940 -15.264  1.00  0.77           C  
ATOM    485  CD1 TRP A  91       7.930  72.925 -15.505  1.00  0.77           C  
ATOM    486  CD2 TRP A  91       9.690  73.994 -16.398  1.00  0.77           C  
ATOM    487  NE1 TRP A  91       8.229  72.296 -16.692  1.00  0.77           N  
ATOM    488  CE2 TRP A  91       9.311  72.941 -17.257  1.00  0.77           C  
ATOM    489  CE3 TRP A  91      10.753  74.840 -16.709  1.00  0.77           C  
ATOM    490  CZ2 TRP A  91      10.006  72.706 -18.435  1.00  0.77           C  
ATOM    491  CZ3 TRP A  91      11.446  74.596 -17.898  1.00  0.77           C  
ATOM    492  CH2 TRP A  91      11.084  73.544 -18.746  1.00  0.77           C  
ATOM    493  N   TRP A  92       9.681  75.539 -11.087  1.00  0.72           N  
ATOM    494  CA  TRP A  92       9.770  76.423  -9.953  1.00  0.72           C  
ATOM    495  C   TRP A  92      11.213  76.549  -9.431  1.00  0.72           C  
ATOM    496  O   TRP A  92      11.704  77.648  -9.296  1.00  0.72           O  
ATOM    497  CB  TRP A  92       8.730  76.001  -8.868  1.00  0.72           C  
ATOM    498  CG  TRP A  92       8.334  77.113  -7.922  1.00  0.72           C  
ATOM    499  CD1 TRP A  92       8.118  78.431  -8.209  1.00  0.72           C  
ATOM    500  CD2 TRP A  92       8.131  77.023  -6.472  1.00  0.72           C  
ATOM    501  NE1 TRP A  92       7.932  79.185  -7.071  1.00  0.72           N  
ATOM    502  CE2 TRP A  92       7.989  78.301  -6.010  1.00  0.72           C  
ATOM    503  CE3 TRP A  92       8.034  75.891  -5.638  1.00  0.72           C  
ATOM    504  CZ2 TRP A  92       7.763  78.563  -4.643  1.00  0.72           C  
ATOM    505  CZ3 TRP A  92       7.798  76.151  -4.260  1.00  0.72           C  
ATOM    506  CH2 TRP A  92       7.709  77.455  -3.777  1.00  0.72           C  
ATOM    507  N   LEU A  93      11.970  75.441  -9.259  1.00  0.71           N  
ATOM    508  CA  LEU A  93      13.384  75.418  -8.877  1.00  0.71           C  
ATOM    509  C   LEU A  93      14.367  76.046  -9.867  1.00  0.71           C  
ATOM    510  O   LEU A  93      15.414  76.545  -9.460  1.00  0.71           O  
ATOM    511  CB  LEU A  93      13.879  73.974  -8.607  1.00  0.71           C  
ATOM    512  CG  LEU A  93      13.223  73.252  -7.412  1.00  0.71           C  
ATOM    513  CD1 LEU A  93      13.626  71.773  -7.421  1.00  0.71           C  
ATOM    514  CD2 LEU A  93      13.563  73.890  -6.063  1.00  0.71           C  
ATOM    515  N   VAL A  94      14.064  76.072 -11.186  1.00  0.73           N  
ATOM    516  CA  VAL A  94      14.876  76.729 -12.220  1.00  0.73           C  
ATOM    517  C   VAL A  94      14.973  78.236 -11.982  1.00  0.73           C  
ATOM    518  O   VAL A  94      15.919  78.908 -12.394  1.00  0.73           O  
ATOM    519  CB  VAL A  94      14.319  76.398 -13.614  1.00  0.73           C  
ATOM    520  CG1 VAL A  94      14.788  77.349 -14.737  1.00  0.73           C  
ATOM    521  CG2 VAL A  94      14.734  74.957 -13.970  1.00  0.73           C  
ATOM    522  N   ALA A  95      13.984  78.779 -11.258  1.00  0.71           N  
ATOM    523  CA  ALA A  95      13.891  80.167 -10.887  1.00  0.71           C  
ATOM    524  C   ALA A  95      13.999  80.418  -9.381  1.00  0.71           C  
ATOM    525  O   ALA A  95      14.560  81.418  -8.925  1.00  0.71           O  
ATOM    526  CB  ALA A  95      12.489  80.545 -11.358  1.00  0.71           C  
ATOM    527  N   PHE A  96      13.455  79.503  -8.565  1.00  0.62           N  
ATOM    528  CA  PHE A  96      13.083  79.730  -7.192  1.00  0.62           C  
ATOM    529  C   PHE A  96      13.471  78.550  -6.337  1.00  0.62           C  
ATOM    530  O   PHE A  96      12.666  77.968  -5.614  1.00  0.62           O  
ATOM    531  CB  PHE A  96      11.543  79.903  -7.106  1.00  0.62           C  
ATOM    532  CG  PHE A  96      11.126  81.047  -7.957  1.00  0.62           C  
ATOM    533  CD1 PHE A  96      10.196  80.952  -9.000  1.00  0.62           C  
ATOM    534  CD2 PHE A  96      11.703  82.272  -7.683  1.00  0.62           C  
ATOM    535  CE1 PHE A  96       9.862  82.085  -9.753  1.00  0.62           C  
ATOM    536  CE2 PHE A  96      11.548  83.298  -8.585  1.00  0.62           C  
ATOM    537  CZ  PHE A  96      10.639  83.236  -9.633  1.00  0.62           C  
ATOM    538  N   ALA A  97      14.764  78.182  -6.343  1.00  0.69           N  
ATOM    539  CA  ALA A  97      15.279  77.118  -5.504  1.00  0.69           C  
ATOM    540  C   ALA A  97      15.262  77.454  -4.005  1.00  0.69           C  
ATOM    541  O   ALA A  97      15.380  76.581  -3.152  1.00  0.69           O  
ATOM    542  CB  ALA A  97      16.665  76.691  -6.027  1.00  0.69           C  
ATOM    543  N   HIS A  98      15.031  78.737  -3.650  1.00  0.57           N  
ATOM    544  CA  HIS A  98      14.941  79.183  -2.269  1.00  0.57           C  
ATOM    545  C   HIS A  98      13.521  79.138  -1.715  1.00  0.57           C  
ATOM    546  O   HIS A  98      13.296  79.386  -0.534  1.00  0.57           O  
ATOM    547  CB  HIS A  98      15.423  80.650  -2.169  1.00  0.57           C  
ATOM    548  CG  HIS A  98      16.809  80.829  -2.710  1.00  0.57           C  
ATOM    549  ND1 HIS A  98      17.864  80.235  -2.051  1.00  0.57           N  
ATOM    550  CD2 HIS A  98      17.255  81.498  -3.806  1.00  0.57           C  
ATOM    551  CE1 HIS A  98      18.933  80.552  -2.751  1.00  0.57           C  
ATOM    552  NE2 HIS A  98      18.622  81.316  -3.826  1.00  0.57           N  
ATOM    553  N   GLY A  99      12.509  78.849  -2.561  1.00  0.71           N  
ATOM    554  CA  GLY A  99      11.100  78.768  -2.169  1.00  0.71           C  
ATOM    555  C   GLY A  99      10.411  80.100  -2.027  1.00  0.71           C  
ATOM    556  O   GLY A  99       9.201  80.166  -1.844  1.00  0.71           O  
ATOM    557  N   ASP A 100      11.156  81.205  -2.168  1.00  0.61           N  
ATOM    558  CA  ASP A 100      10.644  82.520  -2.471  1.00  0.61           C  
ATOM    559  C   ASP A 100      10.154  82.625  -3.903  1.00  0.61           C  
ATOM    560  O   ASP A 100      10.622  81.915  -4.787  1.00  0.61           O  
ATOM    561  CB  ASP A 100      11.737  83.551  -2.119  1.00  0.61           C  
ATOM    562  CG  ASP A 100      11.239  84.985  -2.126  1.00  0.61           C  
ATOM    563  OD1 ASP A 100       9.999  85.183  -2.063  1.00  0.61           O  
ATOM    564  OD2 ASP A 100      12.108  85.887  -2.197  1.00  0.61           O  
ATOM    565  N   ILE A 101       9.192  83.502  -4.197  1.00  0.55           N  
ATOM    566  CA  ILE A 101       8.756  83.653  -5.565  1.00  0.55           C  
ATOM    567  C   ILE A 101       9.156  85.055  -5.947  1.00  0.55           C  
ATOM    568  O   ILE A 101       8.615  86.022  -5.418  1.00  0.55           O  
ATOM    569  CB  ILE A 101       7.263  83.401  -5.741  1.00  0.55           C  
ATOM    570  CG1 ILE A 101       6.864  82.028  -5.142  1.00  0.55           C  
ATOM    571  CG2 ILE A 101       6.909  83.507  -7.243  1.00  0.55           C  
ATOM    572  CD1 ILE A 101       5.362  81.743  -5.182  1.00  0.55           C  
ATOM    573  N   TYR A 102      10.125  85.239  -6.884  1.00  0.43           N  
ATOM    574  CA  TYR A 102      10.420  86.574  -7.429  1.00  0.43           C  
ATOM    575  C   TYR A 102       9.156  87.152  -8.067  1.00  0.43           C  
ATOM    576  O   TYR A 102       8.721  86.717  -9.134  1.00  0.43           O  
ATOM    577  CB  TYR A 102      11.551  86.757  -8.514  1.00  0.43           C  
ATOM    578  CG  TYR A 102      12.958  86.355  -8.132  1.00  0.43           C  
ATOM    579  CD1 TYR A 102      13.421  86.244  -6.808  1.00  0.43           C  
ATOM    580  CD2 TYR A 102      13.749  85.827  -9.171  1.00  0.43           C  
ATOM    581  CE1 TYR A 102      14.613  85.549  -6.531  1.00  0.43           C  
ATOM    582  CE2 TYR A 102      14.859  85.030  -8.884  1.00  0.43           C  
ATOM    583  CZ  TYR A 102      15.287  84.889  -7.567  1.00  0.43           C  
ATOM    584  OH  TYR A 102      16.326  83.974  -7.322  1.00  0.43           O  
ATOM    585  N   ALA A 103       8.525  88.141  -7.399  1.00  0.52           N  
ATOM    586  CA  ALA A 103       7.310  88.796  -7.847  1.00  0.52           C  
ATOM    587  C   ALA A 103       7.469  89.400  -9.235  1.00  0.52           C  
ATOM    588  O   ALA A 103       8.545  89.898  -9.540  1.00  0.52           O  
ATOM    589  CB  ALA A 103       6.971  89.953  -6.890  1.00  0.52           C  
ATOM    590  N   TYR A 104       6.438  89.372 -10.111  1.00  0.44           N  
ATOM    591  CA  TYR A 104       6.563  89.731 -11.520  1.00  0.44           C  
ATOM    592  C   TYR A 104       7.389  90.980 -11.864  1.00  0.44           C  
ATOM    593  O   TYR A 104       7.154  92.092 -11.397  1.00  0.44           O  
ATOM    594  CB  TYR A 104       5.201  89.688 -12.266  1.00  0.44           C  
ATOM    595  CG  TYR A 104       4.256  90.703 -11.687  1.00  0.44           C  
ATOM    596  CD1 TYR A 104       4.263  92.029 -12.151  1.00  0.44           C  
ATOM    597  CD2 TYR A 104       3.434  90.370 -10.597  1.00  0.44           C  
ATOM    598  CE1 TYR A 104       3.521  93.019 -11.501  1.00  0.44           C  
ATOM    599  CE2 TYR A 104       2.684  91.360  -9.946  1.00  0.44           C  
ATOM    600  CZ  TYR A 104       2.743  92.687 -10.392  1.00  0.44           C  
ATOM    601  OH  TYR A 104       2.040  93.703  -9.722  1.00  0.44           O  
ATOM    602  N   MET A 105       8.419  90.799 -12.705  1.00  0.46           N  
ATOM    603  CA  MET A 105       9.454  91.787 -12.919  1.00  0.46           C  
ATOM    604  C   MET A 105       9.295  92.458 -14.266  1.00  0.46           C  
ATOM    605  O   MET A 105      10.121  93.234 -14.732  1.00  0.46           O  
ATOM    606  CB  MET A 105      10.807  91.087 -12.815  1.00  0.46           C  
ATOM    607  CG  MET A 105      11.109  90.541 -11.395  1.00  0.46           C  
ATOM    608  SD  MET A 105      11.102  91.782 -10.052  1.00  0.46           S  
ATOM    609  CE  MET A 105      11.883  90.705  -8.816  1.00  0.46           C  
ATOM    610  N   GLU A 106       8.130  92.209 -14.876  1.00  0.52           N  
ATOM    611  CA  GLU A 106       7.567  92.965 -15.966  1.00  0.52           C  
ATOM    612  C   GLU A 106       7.019  94.292 -15.453  1.00  0.52           C  
ATOM    613  O   GLU A 106       6.726  95.207 -16.220  1.00  0.52           O  
ATOM    614  CB  GLU A 106       6.447  92.116 -16.611  1.00  0.52           C  
ATOM    615  CG  GLU A 106       5.297  91.774 -15.629  1.00  0.52           C  
ATOM    616  CD  GLU A 106       4.320  90.722 -16.138  1.00  0.52           C  
ATOM    617  OE1 GLU A 106       4.316  90.449 -17.355  1.00  0.52           O  
ATOM    618  OE2 GLU A 106       3.561  90.177 -15.284  1.00  0.52           O  
ATOM    619  N   LYS A 107       6.900  94.439 -14.110  1.00  0.50           N  
ATOM    620  CA  LYS A 107       6.544  95.681 -13.466  1.00  0.50           C  
ATOM    621  C   LYS A 107       7.493  96.836 -13.793  1.00  0.50           C  
ATOM    622  O   LYS A 107       8.714  96.720 -13.737  1.00  0.50           O  
ATOM    623  CB  LYS A 107       6.441  95.494 -11.920  1.00  0.50           C  
ATOM    624  CG  LYS A 107       7.784  95.269 -11.192  1.00  0.50           C  
ATOM    625  CD  LYS A 107       7.652  94.990  -9.684  1.00  0.50           C  
ATOM    626  CE  LYS A 107       9.006  95.049  -8.971  1.00  0.50           C  
ATOM    627  NZ  LYS A 107       8.820  94.838  -7.521  1.00  0.50           N  
ATOM    628  N   GLY A 108       6.940  98.033 -14.091  1.00  0.51           N  
ATOM    629  CA  GLY A 108       7.748  99.211 -14.427  1.00  0.51           C  
ATOM    630  C   GLY A 108       8.385  99.868 -13.229  1.00  0.51           C  
ATOM    631  O   GLY A 108       9.099 100.855 -13.338  1.00  0.51           O  
ATOM    632  N   ILE A 109       8.115  99.315 -12.035  1.00  0.39           N  
ATOM    633  CA  ILE A 109       8.717  99.665 -10.761  1.00  0.39           C  
ATOM    634  C   ILE A 109      10.213  99.355 -10.730  1.00  0.39           C  
ATOM    635  O   ILE A 109      11.000 100.063 -10.107  1.00  0.39           O  
ATOM    636  CB  ILE A 109       7.991  98.925  -9.631  1.00  0.39           C  
ATOM    637  CG1 ILE A 109       6.488  99.303  -9.615  1.00  0.39           C  
ATOM    638  CG2 ILE A 109       8.647  99.234  -8.265  1.00  0.39           C  
ATOM    639  CD1 ILE A 109       5.639  98.485  -8.632  1.00  0.39           C  
ATOM    640  N   THR A 110      10.645  98.265 -11.392  1.00  0.48           N  
ATOM    641  CA  THR A 110      12.056  97.880 -11.465  1.00  0.48           C  
ATOM    642  C   THR A 110      12.540  97.973 -12.893  1.00  0.48           C  
ATOM    643  O   THR A 110      11.758  97.888 -13.836  1.00  0.48           O  
ATOM    644  CB  THR A 110      12.360  96.460 -10.991  1.00  0.48           C  
ATOM    645  OG1 THR A 110      11.387  95.528 -11.452  1.00  0.48           O  
ATOM    646  CG2 THR A 110      12.389  96.419  -9.453  1.00  0.48           C  
ATOM    647  N   GLU A 111      13.860  98.146 -13.109  1.00  0.49           N  
ATOM    648  CA  GLU A 111      14.427  98.134 -14.442  1.00  0.49           C  
ATOM    649  C   GLU A 111      14.267  96.800 -15.173  1.00  0.49           C  
ATOM    650  O   GLU A 111      14.508  95.716 -14.645  1.00  0.49           O  
ATOM    651  CB  GLU A 111      15.888  98.634 -14.430  1.00  0.49           C  
ATOM    652  CG  GLU A 111      15.969 100.058 -13.821  1.00  0.49           C  
ATOM    653  CD  GLU A 111      17.165 100.889 -14.285  1.00  0.49           C  
ATOM    654  OE1 GLU A 111      17.532 100.788 -15.485  1.00  0.49           O  
ATOM    655  OE2 GLU A 111      17.639 101.716 -13.463  1.00  0.49           O  
ATOM    656  N   LYS A 112      13.772  96.859 -16.428  1.00  0.49           N  
ATOM    657  CA  LYS A 112      13.552  95.681 -17.246  1.00  0.49           C  
ATOM    658  C   LYS A 112      14.798  95.296 -18.019  1.00  0.49           C  
ATOM    659  O   LYS A 112      15.180  94.132 -18.123  1.00  0.49           O  
ATOM    660  CB  LYS A 112      12.389  95.953 -18.236  1.00  0.49           C  
ATOM    661  CG  LYS A 112      12.012  94.743 -19.107  1.00  0.49           C  
ATOM    662  CD  LYS A 112      10.879  95.050 -20.098  1.00  0.49           C  
ATOM    663  CE  LYS A 112      10.533  93.833 -20.957  1.00  0.49           C  
ATOM    664  NZ  LYS A 112       9.404  94.161 -21.851  1.00  0.49           N  
ATOM    665  N   SER A 113      15.478  96.298 -18.610  1.00  0.58           N  
ATOM    666  CA  SER A 113      16.754  96.085 -19.268  1.00  0.58           C  
ATOM    667  C   SER A 113      17.840  95.732 -18.267  1.00  0.58           C  
ATOM    668  O   SER A 113      17.756  96.066 -17.092  1.00  0.58           O  
ATOM    669  CB  SER A 113      17.189  97.282 -20.141  1.00  0.58           C  
ATOM    670  OG  SER A 113      18.269  96.917 -21.003  1.00  0.58           O  
ATOM    671  N   GLY A 114      18.863  94.973 -18.697  1.00  0.61           N  
ATOM    672  CA  GLY A 114      19.935  94.518 -17.817  1.00  0.61           C  
ATOM    673  C   GLY A 114      19.678  93.160 -17.236  1.00  0.61           C  
ATOM    674  O   GLY A 114      20.593  92.535 -16.714  1.00  0.61           O  
ATOM    675  N   LEU A 115      18.424  92.665 -17.330  1.00  0.49           N  
ATOM    676  CA  LEU A 115      17.975  91.414 -16.730  1.00  0.49           C  
ATOM    677  C   LEU A 115      18.202  91.367 -15.222  1.00  0.49           C  
ATOM    678  O   LEU A 115      18.594  90.349 -14.658  1.00  0.49           O  
ATOM    679  CB  LEU A 115      18.583  90.138 -17.374  1.00  0.49           C  
ATOM    680  CG  LEU A 115      18.229  89.882 -18.849  1.00  0.49           C  
ATOM    681  CD1 LEU A 115      19.080  88.714 -19.371  1.00  0.49           C  
ATOM    682  CD2 LEU A 115      16.738  89.564 -19.037  1.00  0.49           C  
ATOM    683  N   GLU A 116      17.913  92.474 -14.514  1.00  0.47           N  
ATOM    684  CA  GLU A 116      18.135  92.584 -13.083  1.00  0.47           C  
ATOM    685  C   GLU A 116      17.149  91.773 -12.258  1.00  0.47           C  
ATOM    686  O   GLU A 116      17.342  91.476 -11.081  1.00  0.47           O  
ATOM    687  CB  GLU A 116      17.943  94.061 -12.681  1.00  0.47           C  
ATOM    688  CG  GLU A 116      18.935  95.028 -13.366  1.00  0.47           C  
ATOM    689  CD  GLU A 116      19.080  96.326 -12.575  1.00  0.47           C  
ATOM    690  OE1 GLU A 116      18.089  96.740 -11.918  1.00  0.47           O  
ATOM    691  OE2 GLU A 116      20.210  96.877 -12.595  1.00  0.47           O  
ATOM    692  N   SER A 117      16.043  91.422 -12.920  1.00  0.49           N  
ATOM    693  CA  SER A 117      14.786  91.106 -12.315  1.00  0.49           C  
ATOM    694  C   SER A 117      14.050  90.291 -13.351  1.00  0.49           C  
ATOM    695  O   SER A 117      13.699  90.790 -14.417  1.00  0.49           O  
ATOM    696  CB  SER A 117      14.051  92.442 -12.048  1.00  0.49           C  
ATOM    697  OG  SER A 117      14.642  93.098 -10.929  1.00  0.49           O  
ATOM    698  N   ALA A 118      13.805  88.994 -13.085  1.00  0.55           N  
ATOM    699  CA  ALA A 118      13.082  88.129 -13.994  1.00  0.55           C  
ATOM    700  C   ALA A 118      12.177  87.193 -13.208  1.00  0.55           C  
ATOM    701  O   ALA A 118      12.276  87.102 -11.988  1.00  0.55           O  
ATOM    702  CB  ALA A 118      14.056  87.313 -14.865  1.00  0.55           C  
ATOM    703  N   VAL A 119      11.245  86.493 -13.890  1.00  0.59           N  
ATOM    704  CA  VAL A 119      10.420  85.453 -13.281  1.00  0.59           C  
ATOM    705  C   VAL A 119      10.901  84.068 -13.717  1.00  0.59           C  
ATOM    706  O   VAL A 119      12.036  83.904 -14.147  1.00  0.59           O  
ATOM    707  CB  VAL A 119       8.926  85.642 -13.543  1.00  0.59           C  
ATOM    708  CG1 VAL A 119       8.451  86.972 -12.934  1.00  0.59           C  
ATOM    709  CG2 VAL A 119       8.594  85.586 -15.046  1.00  0.59           C  
ATOM    710  N   CYS A 120      10.067  83.011 -13.586  1.00  0.72           N  
ATOM    711  CA  CYS A 120      10.441  81.648 -13.943  1.00  0.72           C  
ATOM    712  C   CYS A 120      10.599  81.403 -15.433  1.00  0.72           C  
ATOM    713  O   CYS A 120      11.694  81.226 -15.958  1.00  0.72           O  
ATOM    714  CB  CYS A 120       9.356  80.710 -13.331  1.00  0.72           C  
ATOM    715  SG  CYS A 120       9.381  78.949 -13.812  1.00  0.72           S  
ATOM    716  N   VAL A 121       9.475  81.424 -16.150  1.00  0.75           N  
ATOM    717  CA  VAL A 121       9.420  81.373 -17.588  1.00  0.75           C  
ATOM    718  C   VAL A 121       8.416  82.462 -17.867  1.00  0.75           C  
ATOM    719  O   VAL A 121       7.780  82.948 -16.930  1.00  0.75           O  
ATOM    720  CB  VAL A 121       9.005  80.025 -18.199  1.00  0.75           C  
ATOM    721  CG1 VAL A 121       9.986  78.921 -17.753  1.00  0.75           C  
ATOM    722  CG2 VAL A 121       7.562  79.614 -17.853  1.00  0.75           C  
ATOM    723  N   THR A 122       8.271  82.922 -19.125  1.00  0.73           N  
ATOM    724  CA  THR A 122       7.285  83.924 -19.564  1.00  0.73           C  
ATOM    725  C   THR A 122       5.943  83.886 -18.826  1.00  0.73           C  
ATOM    726  O   THR A 122       5.280  82.856 -18.830  1.00  0.73           O  
ATOM    727  CB  THR A 122       6.978  83.736 -21.041  1.00  0.73           C  
ATOM    728  OG1 THR A 122       8.162  83.772 -21.824  1.00  0.73           O  
ATOM    729  CG2 THR A 122       6.017  84.770 -21.637  1.00  0.73           C  
ATOM    730  N   ASN A 123       5.513  84.993 -18.174  1.00  0.71           N  
ATOM    731  CA  ASN A 123       4.250  85.096 -17.439  1.00  0.71           C  
ATOM    732  C   ASN A 123       3.977  84.043 -16.356  1.00  0.71           C  
ATOM    733  O   ASN A 123       2.937  83.384 -16.355  1.00  0.71           O  
ATOM    734  CB  ASN A 123       3.029  85.203 -18.386  1.00  0.71           C  
ATOM    735  CG  ASN A 123       3.192  86.424 -19.278  1.00  0.71           C  
ATOM    736  OD1 ASN A 123       3.485  87.513 -18.798  1.00  0.71           O  
ATOM    737  ND2 ASN A 123       3.011  86.264 -20.604  1.00  0.71           N  
ATOM    738  N   VAL A 124       4.899  83.876 -15.385  1.00  0.74           N  
ATOM    739  CA  VAL A 124       4.718  82.965 -14.260  1.00  0.74           C  
ATOM    740  C   VAL A 124       4.842  83.733 -12.948  1.00  0.74           C  
ATOM    741  O   VAL A 124       5.874  84.335 -12.659  1.00  0.74           O  
ATOM    742  CB  VAL A 124       5.697  81.790 -14.344  1.00  0.74           C  
ATOM    743  CG1 VAL A 124       5.676  80.858 -13.114  1.00  0.74           C  
ATOM    744  CG2 VAL A 124       5.356  80.969 -15.602  1.00  0.74           C  
ATOM    745  N   ARG A 125       3.762  83.751 -12.132  1.00  0.63           N  
ATOM    746  CA  ARG A 125       3.623  84.598 -10.958  1.00  0.63           C  
ATOM    747  C   ARG A 125       3.476  83.857  -9.630  1.00  0.63           C  
ATOM    748  O   ARG A 125       3.646  84.455  -8.571  1.00  0.63           O  
ATOM    749  CB  ARG A 125       2.361  85.483 -11.134  1.00  0.63           C  
ATOM    750  CG  ARG A 125       2.475  86.470 -12.313  1.00  0.63           C  
ATOM    751  CD  ARG A 125       1.220  87.323 -12.488  1.00  0.63           C  
ATOM    752  NE  ARG A 125       1.514  88.353 -13.536  1.00  0.63           N  
ATOM    753  CZ  ARG A 125       0.604  89.203 -14.021  1.00  0.63           C  
ATOM    754  NH1 ARG A 125       0.978  90.078 -14.944  1.00  0.63           N  
ATOM    755  NH2 ARG A 125      -0.658  89.187 -13.601  1.00  0.63           N  
ATOM    756  N   SER A 126       3.178  82.545  -9.631  1.00  0.75           N  
ATOM    757  CA  SER A 126       2.979  81.775  -8.410  1.00  0.75           C  
ATOM    758  C   SER A 126       3.374  80.325  -8.645  1.00  0.75           C  
ATOM    759  O   SER A 126       3.955  79.962  -9.670  1.00  0.75           O  
ATOM    760  CB  SER A 126       1.513  81.869  -7.880  1.00  0.75           C  
ATOM    761  OG  SER A 126       1.359  81.348  -6.551  1.00  0.75           O  
ATOM    762  N   PHE A 127       3.059  79.430  -7.685  1.00  0.74           N  
ATOM    763  CA  PHE A 127       3.131  77.984  -7.851  1.00  0.74           C  
ATOM    764  C   PHE A 127       2.205  77.536  -8.992  1.00  0.74           C  
ATOM    765  O   PHE A 127       2.574  76.756  -9.871  1.00  0.74           O  
ATOM    766  CB  PHE A 127       2.735  77.298  -6.498  1.00  0.74           C  
ATOM    767  CG  PHE A 127       2.473  75.812  -6.617  1.00  0.74           C  
ATOM    768  CD1 PHE A 127       3.502  74.921  -6.963  1.00  0.74           C  
ATOM    769  CD2 PHE A 127       1.167  75.313  -6.455  1.00  0.74           C  
ATOM    770  CE1 PHE A 127       3.228  73.562  -7.172  1.00  0.74           C  
ATOM    771  CE2 PHE A 127       0.890  73.956  -6.661  1.00  0.74           C  
ATOM    772  CZ  PHE A 127       1.920  73.082  -7.028  1.00  0.74           C  
ATOM    773  N   THR A 128       0.980  78.091  -9.009  1.00  0.78           N  
ATOM    774  CA  THR A 128      -0.108  77.771  -9.927  1.00  0.78           C  
ATOM    775  C   THR A 128       0.229  77.977 -11.393  1.00  0.78           C  
ATOM    776  O   THR A 128      -0.022  77.123 -12.242  1.00  0.78           O  
ATOM    777  CB  THR A 128      -1.329  78.615  -9.591  1.00  0.78           C  
ATOM    778  OG1 THR A 128      -1.716  78.384  -8.245  1.00  0.78           O  
ATOM    779  CG2 THR A 128      -2.536  78.261 -10.461  1.00  0.78           C  
ATOM    780  N   SER A 129       0.867  79.098 -11.754  1.00  0.82           N  
ATOM    781  CA  SER A 129       1.368  79.345 -13.097  1.00  0.82           C  
ATOM    782  C   SER A 129       2.432  78.378 -13.590  1.00  0.82           C  
ATOM    783  O   SER A 129       2.432  77.981 -14.755  1.00  0.82           O  
ATOM    784  CB  SER A 129       1.933  80.769 -13.219  1.00  0.82           C  
ATOM    785  OG  SER A 129       2.780  81.091 -12.114  1.00  0.82           O  
ATOM    786  N   ALA A 130       3.370  77.952 -12.713  1.00  0.84           N  
ATOM    787  CA  ALA A 130       4.360  76.934 -13.032  1.00  0.84           C  
ATOM    788  C   ALA A 130       3.704  75.589 -13.318  1.00  0.84           C  
ATOM    789  O   ALA A 130       4.121  74.825 -14.188  1.00  0.84           O  
ATOM    790  CB  ALA A 130       5.367  76.779 -11.874  1.00  0.84           C  
ATOM    791  N   PHE A 131       2.624  75.299 -12.573  1.00  0.82           N  
ATOM    792  CA  PHE A 131       1.788  74.134 -12.731  1.00  0.82           C  
ATOM    793  C   PHE A 131       1.089  74.046 -14.081  1.00  0.82           C  
ATOM    794  O   PHE A 131       1.183  73.028 -14.763  1.00  0.82           O  
ATOM    795  CB  PHE A 131       0.751  74.144 -11.578  1.00  0.82           C  
ATOM    796  CG  PHE A 131       0.266  72.770 -11.279  1.00  0.82           C  
ATOM    797  CD1 PHE A 131       1.191  71.784 -10.915  1.00  0.82           C  
ATOM    798  CD2 PHE A 131      -1.095  72.441 -11.365  1.00  0.82           C  
ATOM    799  CE1 PHE A 131       0.779  70.470 -10.710  1.00  0.82           C  
ATOM    800  CE2 PHE A 131      -1.514  71.135 -11.098  1.00  0.82           C  
ATOM    801  CZ  PHE A 131      -0.572  70.150 -10.791  1.00  0.82           C  
ATOM    802  N   LEU A 132       0.446  75.142 -14.545  1.00  0.81           N  
ATOM    803  CA  LEU A 132      -0.154  75.200 -15.871  1.00  0.81           C  
ATOM    804  C   LEU A 132       0.877  74.997 -16.964  1.00  0.81           C  
ATOM    805  O   LEU A 132       0.690  74.181 -17.862  1.00  0.81           O  
ATOM    806  CB  LEU A 132      -0.878  76.551 -16.100  1.00  0.81           C  
ATOM    807  CG  LEU A 132      -2.171  76.725 -15.278  1.00  0.81           C  
ATOM    808  CD1 LEU A 132      -2.689  78.168 -15.378  1.00  0.81           C  
ATOM    809  CD2 LEU A 132      -3.261  75.744 -15.742  1.00  0.81           C  
ATOM    810  N   PHE A 133       2.046  75.659 -16.839  1.00  0.78           N  
ATOM    811  CA  PHE A 133       3.157  75.497 -17.756  1.00  0.78           C  
ATOM    812  C   PHE A 133       3.670  74.053 -17.848  1.00  0.78           C  
ATOM    813  O   PHE A 133       3.860  73.522 -18.938  1.00  0.78           O  
ATOM    814  CB  PHE A 133       4.294  76.472 -17.339  1.00  0.78           C  
ATOM    815  CG  PHE A 133       5.405  76.437 -18.343  1.00  0.78           C  
ATOM    816  CD1 PHE A 133       5.173  76.881 -19.654  1.00  0.78           C  
ATOM    817  CD2 PHE A 133       6.633  75.834 -18.025  1.00  0.78           C  
ATOM    818  CE1 PHE A 133       6.144  76.712 -20.642  1.00  0.78           C  
ATOM    819  CE2 PHE A 133       7.601  75.647 -19.015  1.00  0.78           C  
ATOM    820  CZ  PHE A 133       7.341  76.070 -20.324  1.00  0.78           C  
ATOM    821  N   SER A 134       3.838  73.355 -16.708  1.00  0.83           N  
ATOM    822  CA  SER A 134       4.244  71.949 -16.658  1.00  0.83           C  
ATOM    823  C   SER A 134       3.305  71.027 -17.426  1.00  0.83           C  
ATOM    824  O   SER A 134       3.713  70.226 -18.270  1.00  0.83           O  
ATOM    825  CB  SER A 134       4.255  71.492 -15.174  1.00  0.83           C  
ATOM    826  OG  SER A 134       4.689  70.144 -14.990  1.00  0.83           O  
ATOM    827  N   ILE A 135       1.986  71.192 -17.205  1.00  0.76           N  
ATOM    828  CA  ILE A 135       0.954  70.459 -17.917  1.00  0.76           C  
ATOM    829  C   ILE A 135       0.957  70.792 -19.402  1.00  0.76           C  
ATOM    830  O   ILE A 135       0.952  69.909 -20.256  1.00  0.76           O  
ATOM    831  CB  ILE A 135      -0.424  70.732 -17.316  1.00  0.76           C  
ATOM    832  CG1 ILE A 135      -0.470  70.356 -15.816  1.00  0.76           C  
ATOM    833  CG2 ILE A 135      -1.492  69.920 -18.082  1.00  0.76           C  
ATOM    834  CD1 ILE A 135      -1.552  71.111 -15.034  1.00  0.76           C  
ATOM    835  N   GLU A 136       1.035  72.087 -19.757  1.00  0.68           N  
ATOM    836  CA  GLU A 136       1.074  72.564 -21.125  1.00  0.68           C  
ATOM    837  C   GLU A 136       2.266  72.080 -21.923  1.00  0.68           C  
ATOM    838  O   GLU A 136       2.119  71.737 -23.092  1.00  0.68           O  
ATOM    839  CB  GLU A 136       0.954  74.105 -21.148  1.00  0.68           C  
ATOM    840  CG  GLU A 136      -0.513  74.511 -20.876  1.00  0.68           C  
ATOM    841  CD  GLU A 136      -0.730  75.883 -20.256  1.00  0.68           C  
ATOM    842  OE1 GLU A 136       0.204  76.713 -20.089  1.00  0.68           O  
ATOM    843  OE2 GLU A 136      -1.919  76.164 -19.948  1.00  0.68           O  
ATOM    844  N   VAL A 137       3.473  72.004 -21.335  1.00  0.73           N  
ATOM    845  CA  VAL A 137       4.609  71.384 -22.003  1.00  0.73           C  
ATOM    846  C   VAL A 137       4.464  69.869 -22.141  1.00  0.73           C  
ATOM    847  O   VAL A 137       4.587  69.331 -23.237  1.00  0.73           O  
ATOM    848  CB  VAL A 137       5.918  71.683 -21.284  1.00  0.73           C  
ATOM    849  CG1 VAL A 137       7.116  71.122 -22.074  1.00  0.73           C  
ATOM    850  CG2 VAL A 137       6.137  73.192 -21.154  1.00  0.73           C  
ATOM    851  N   GLN A 138       4.144  69.136 -21.046  1.00  0.66           N  
ATOM    852  CA  GLN A 138       4.061  67.678 -21.068  1.00  0.66           C  
ATOM    853  C   GLN A 138       2.914  67.108 -21.905  1.00  0.66           C  
ATOM    854  O   GLN A 138       3.052  66.078 -22.559  1.00  0.66           O  
ATOM    855  CB  GLN A 138       4.012  67.096 -19.629  1.00  0.66           C  
ATOM    856  CG  GLN A 138       4.179  65.552 -19.567  1.00  0.66           C  
ATOM    857  CD  GLN A 138       4.147  65.005 -18.136  1.00  0.66           C  
ATOM    858  OE1 GLN A 138       5.028  65.254 -17.317  1.00  0.66           O  
ATOM    859  NE2 GLN A 138       3.098  64.213 -17.814  1.00  0.66           N  
ATOM    860  N   VAL A 139       1.734  67.763 -21.905  1.00  0.70           N  
ATOM    861  CA  VAL A 139       0.576  67.355 -22.699  1.00  0.70           C  
ATOM    862  C   VAL A 139       0.694  67.847 -24.142  1.00  0.70           C  
ATOM    863  O   VAL A 139      -0.038  67.407 -25.020  1.00  0.70           O  
ATOM    864  CB  VAL A 139      -0.711  67.870 -22.042  1.00  0.70           C  
ATOM    865  CG1 VAL A 139      -1.984  67.520 -22.832  1.00  0.70           C  
ATOM    866  CG2 VAL A 139      -0.843  67.252 -20.642  1.00  0.70           C  
ATOM    867  N   THR A 140       1.646  68.771 -24.388  1.00  0.60           N  
ATOM    868  CA  THR A 140       2.044  69.314 -25.691  1.00  0.60           C  
ATOM    869  C   THR A 140       1.149  70.421 -26.201  1.00  0.60           C  
ATOM    870  O   THR A 140       1.118  70.726 -27.382  1.00  0.60           O  
ATOM    871  CB  THR A 140       2.504  68.354 -26.808  1.00  0.60           C  
ATOM    872  OG1 THR A 140       1.457  67.667 -27.482  1.00  0.60           O  
ATOM    873  CG2 THR A 140       3.435  67.295 -26.199  1.00  0.60           C  
ATOM    874  N   ILE A 141       0.433  71.103 -25.287  1.00  0.61           N  
ATOM    875  CA  ILE A 141      -0.513  72.166 -25.608  1.00  0.61           C  
ATOM    876  C   ILE A 141       0.129  73.522 -25.853  1.00  0.61           C  
ATOM    877  O   ILE A 141      -0.219  74.235 -26.784  1.00  0.61           O  
ATOM    878  CB  ILE A 141      -1.553  72.336 -24.494  1.00  0.61           C  
ATOM    879  CG1 ILE A 141      -2.232  70.990 -24.162  1.00  0.61           C  
ATOM    880  CG2 ILE A 141      -2.612  73.360 -24.950  1.00  0.61           C  
ATOM    881  CD1 ILE A 141      -3.200  71.052 -22.973  1.00  0.61           C  
ATOM    882  N   GLY A 142       1.065  73.937 -24.975  1.00  0.68           N  
ATOM    883  CA  GLY A 142       1.838  75.172 -25.117  1.00  0.68           C  
ATOM    884  C   GLY A 142       1.182  76.477 -25.547  1.00  0.68           C  
ATOM    885  O   GLY A 142       1.679  77.104 -26.469  1.00  0.68           O  
ATOM    886  N   PHE A 143       0.108  76.975 -24.887  1.00  0.66           N  
ATOM    887  CA  PHE A 143      -0.691  78.138 -25.320  1.00  0.66           C  
ATOM    888  C   PHE A 143      -0.009  79.479 -25.641  1.00  0.66           C  
ATOM    889  O   PHE A 143      -0.666  80.440 -26.021  1.00  0.66           O  
ATOM    890  CB  PHE A 143      -1.740  78.532 -24.237  1.00  0.66           C  
ATOM    891  CG  PHE A 143      -2.839  77.535 -24.076  1.00  0.66           C  
ATOM    892  CD1 PHE A 143      -2.793  76.626 -23.019  1.00  0.66           C  
ATOM    893  CD2 PHE A 143      -3.982  77.571 -24.887  1.00  0.66           C  
ATOM    894  CE1 PHE A 143      -3.861  75.760 -22.762  1.00  0.66           C  
ATOM    895  CE2 PHE A 143      -5.050  76.696 -24.656  1.00  0.66           C  
ATOM    896  CZ  PHE A 143      -4.990  75.793 -23.589  1.00  0.66           C  
ATOM    897  N   GLY A 144       1.307  79.639 -25.468  1.00  0.71           N  
ATOM    898  CA  GLY A 144       2.021  80.835 -25.908  1.00  0.71           C  
ATOM    899  C   GLY A 144       1.898  82.045 -25.029  1.00  0.71           C  
ATOM    900  O   GLY A 144       2.587  83.042 -25.209  1.00  0.71           O  
ATOM    901  N   GLY A 145       1.076  81.965 -23.970  1.00  0.74           N  
ATOM    902  CA  GLY A 145       1.087  82.961 -22.910  1.00  0.74           C  
ATOM    903  C   GLY A 145       2.173  82.661 -21.930  1.00  0.74           C  
ATOM    904  O   GLY A 145       2.671  83.550 -21.254  1.00  0.74           O  
ATOM    905  N   ARG A 146       2.583  81.386 -21.847  1.00  0.70           N  
ATOM    906  CA  ARG A 146       3.766  80.978 -21.126  1.00  0.70           C  
ATOM    907  C   ARG A 146       4.667  80.273 -22.128  1.00  0.70           C  
ATOM    908  O   ARG A 146       4.382  79.169 -22.577  1.00  0.70           O  
ATOM    909  CB  ARG A 146       3.467  80.024 -19.935  1.00  0.70           C  
ATOM    910  CG  ARG A 146       2.803  80.648 -18.683  1.00  0.70           C  
ATOM    911  CD  ARG A 146       1.333  81.060 -18.796  1.00  0.70           C  
ATOM    912  NE  ARG A 146       0.530  79.838 -19.113  1.00  0.70           N  
ATOM    913  CZ  ARG A 146      -0.806  79.828 -19.136  1.00  0.70           C  
ATOM    914  NH1 ARG A 146      -1.515  80.950 -19.173  1.00  0.70           N  
ATOM    915  NH2 ARG A 146      -1.431  78.665 -19.096  1.00  0.70           N  
ATOM    916  N   MET A 147       5.776  80.926 -22.513  1.00  0.72           N  
ATOM    917  CA  MET A 147       6.744  80.471 -23.487  1.00  0.72           C  
ATOM    918  C   MET A 147       8.139  80.396 -22.910  1.00  0.72           C  
ATOM    919  O   MET A 147       8.475  81.027 -21.906  1.00  0.72           O  
ATOM    920  CB  MET A 147       6.879  81.478 -24.656  1.00  0.72           C  
ATOM    921  CG  MET A 147       5.563  81.743 -25.384  1.00  0.72           C  
ATOM    922  SD  MET A 147       5.756  82.713 -26.895  1.00  0.72           S  
ATOM    923  CE  MET A 147       5.787  84.341 -26.099  1.00  0.72           C  
ATOM    924  N   MET A 148       9.013  79.647 -23.599  1.00  0.74           N  
ATOM    925  CA  MET A 148      10.417  79.567 -23.270  1.00  0.74           C  
ATOM    926  C   MET A 148      11.261  80.633 -23.940  1.00  0.74           C  
ATOM    927  O   MET A 148      11.017  81.029 -25.083  1.00  0.74           O  
ATOM    928  CB  MET A 148      10.969  78.170 -23.623  1.00  0.74           C  
ATOM    929  CG  MET A 148      10.238  77.054 -22.863  1.00  0.74           C  
ATOM    930  SD  MET A 148      10.205  77.340 -21.075  1.00  0.74           S  
ATOM    931  CE  MET A 148      11.907  76.884 -20.746  1.00  0.74           C  
ATOM    932  N   THR A 149      12.278  81.109 -23.200  1.00  0.75           N  
ATOM    933  CA  THR A 149      13.273  82.084 -23.624  1.00  0.75           C  
ATOM    934  C   THR A 149      14.640  81.405 -23.644  1.00  0.75           C  
ATOM    935  O   THR A 149      14.716  80.177 -23.619  1.00  0.75           O  
ATOM    936  CB  THR A 149      13.282  83.353 -22.779  1.00  0.75           C  
ATOM    937  OG1 THR A 149      13.705  83.117 -21.445  1.00  0.75           O  
ATOM    938  CG2 THR A 149      11.881  83.971 -22.698  1.00  0.75           C  
ATOM    939  N   GLU A 150      15.757  82.159 -23.754  1.00  0.67           N  
ATOM    940  CA  GLU A 150      17.058  81.575 -24.068  1.00  0.67           C  
ATOM    941  C   GLU A 150      18.132  81.849 -23.016  1.00  0.67           C  
ATOM    942  O   GLU A 150      19.251  81.349 -23.113  1.00  0.67           O  
ATOM    943  CB  GLU A 150      17.570  82.148 -25.421  1.00  0.67           C  
ATOM    944  CG  GLU A 150      16.668  81.839 -26.647  1.00  0.67           C  
ATOM    945  CD  GLU A 150      17.141  82.531 -27.924  1.00  0.67           C  
ATOM    946  OE1 GLU A 150      18.067  82.013 -28.596  1.00  0.67           O  
ATOM    947  OE2 GLU A 150      16.543  83.579 -28.287  1.00  0.67           O  
ATOM    948  N   GLU A 151      17.821  82.635 -21.970  1.00  0.59           N  
ATOM    949  CA  GLU A 151      18.774  83.206 -21.035  1.00  0.59           C  
ATOM    950  C   GLU A 151      19.406  82.222 -20.054  1.00  0.59           C  
ATOM    951  O   GLU A 151      20.450  82.513 -19.472  1.00  0.59           O  
ATOM    952  CB  GLU A 151      18.084  84.338 -20.215  1.00  0.59           C  
ATOM    953  CG  GLU A 151      17.728  85.629 -21.017  1.00  0.59           C  
ATOM    954  CD  GLU A 151      16.585  85.500 -22.020  1.00  0.59           C  
ATOM    955  OE1 GLU A 151      15.866  84.470 -21.963  1.00  0.59           O  
ATOM    956  OE2 GLU A 151      16.411  86.398 -22.886  1.00  0.59           O  
ATOM    957  N   CYS A 152      18.811  81.032 -19.830  1.00  0.64           N  
ATOM    958  CA  CYS A 152      19.349  80.054 -18.894  1.00  0.64           C  
ATOM    959  C   CYS A 152      19.555  78.681 -19.536  1.00  0.64           C  
ATOM    960  O   CYS A 152      18.711  78.245 -20.320  1.00  0.64           O  
ATOM    961  CB  CYS A 152      18.477  79.915 -17.613  1.00  0.64           C  
ATOM    962  SG  CYS A 152      16.767  79.353 -17.907  1.00  0.64           S  
ATOM    963  N   PRO A 153      20.621  77.926 -19.247  1.00  0.71           N  
ATOM    964  CA  PRO A 153      20.858  76.650 -19.922  1.00  0.71           C  
ATOM    965  C   PRO A 153      19.943  75.552 -19.404  1.00  0.71           C  
ATOM    966  O   PRO A 153      19.570  74.659 -20.161  1.00  0.71           O  
ATOM    967  CB  PRO A 153      22.336  76.339 -19.603  1.00  0.71           C  
ATOM    968  CG  PRO A 153      22.632  77.101 -18.306  1.00  0.71           C  
ATOM    969  CD  PRO A 153      21.782  78.360 -18.457  1.00  0.71           C  
ATOM    970  N   LEU A 154      19.603  75.582 -18.102  1.00  0.68           N  
ATOM    971  CA  LEU A 154      18.875  74.537 -17.404  1.00  0.68           C  
ATOM    972  C   LEU A 154      17.462  74.300 -17.899  1.00  0.68           C  
ATOM    973  O   LEU A 154      17.008  73.173 -18.045  1.00  0.68           O  
ATOM    974  CB  LEU A 154      18.786  74.881 -15.895  1.00  0.68           C  
ATOM    975  CG  LEU A 154      20.139  74.894 -15.156  1.00  0.68           C  
ATOM    976  CD1 LEU A 154      19.982  75.485 -13.747  1.00  0.68           C  
ATOM    977  CD2 LEU A 154      20.745  73.486 -15.062  1.00  0.68           C  
ATOM    978  N   ALA A 155      16.703  75.368 -18.177  1.00  0.78           N  
ATOM    979  CA  ALA A 155      15.318  75.262 -18.576  1.00  0.78           C  
ATOM    980  C   ALA A 155      15.090  74.548 -19.906  1.00  0.78           C  
ATOM    981  O   ALA A 155      14.165  73.755 -20.076  1.00  0.78           O  
ATOM    982  CB  ALA A 155      14.763  76.686 -18.620  1.00  0.78           C  
ATOM    983  N   ILE A 156      15.983  74.806 -20.877  1.00  0.74           N  
ATOM    984  CA  ILE A 156      16.011  74.190 -22.192  1.00  0.74           C  
ATOM    985  C   ILE A 156      16.221  72.677 -22.112  1.00  0.74           C  
ATOM    986  O   ILE A 156      15.549  71.892 -22.781  1.00  0.74           O  
ATOM    987  CB  ILE A 156      17.114  74.869 -23.010  1.00  0.74           C  
ATOM    988  CG1 ILE A 156      16.800  76.379 -23.190  1.00  0.74           C  
ATOM    989  CG2 ILE A 156      17.309  74.175 -24.379  1.00  0.74           C  
ATOM    990  CD1 ILE A 156      17.992  77.208 -23.679  1.00  0.74           C  
ATOM    991  N   THR A 157      17.148  72.215 -21.249  1.00  0.77           N  
ATOM    992  CA  THR A 157      17.430  70.795 -21.070  1.00  0.77           C  
ATOM    993  C   THR A 157      16.427  70.072 -20.180  1.00  0.77           C  
ATOM    994  O   THR A 157      16.149  68.891 -20.388  1.00  0.77           O  
ATOM    995  CB  THR A 157      18.855  70.526 -20.603  1.00  0.77           C  
ATOM    996  OG1 THR A 157      19.133  71.154 -19.362  1.00  0.77           O  
ATOM    997  CG2 THR A 157      19.833  71.118 -21.632  1.00  0.77           C  
ATOM    998  N   VAL A 158      15.778  70.761 -19.212  1.00  0.80           N  
ATOM    999  CA  VAL A 158      14.643  70.219 -18.459  1.00  0.80           C  
ATOM   1000  C   VAL A 158      13.467  69.904 -19.370  1.00  0.80           C  
ATOM   1001  O   VAL A 158      12.836  68.854 -19.253  1.00  0.80           O  
ATOM   1002  CB  VAL A 158      14.190  71.143 -17.325  1.00  0.80           C  
ATOM   1003  CG1 VAL A 158      12.877  70.656 -16.668  1.00  0.80           C  
ATOM   1004  CG2 VAL A 158      15.289  71.186 -16.246  1.00  0.80           C  
ATOM   1005  N   LEU A 159      13.176  70.783 -20.354  1.00  0.79           N  
ATOM   1006  CA  LEU A 159      12.136  70.570 -21.348  1.00  0.79           C  
ATOM   1007  C   LEU A 159      12.348  69.298 -22.160  1.00  0.79           C  
ATOM   1008  O   LEU A 159      11.414  68.531 -22.388  1.00  0.79           O  
ATOM   1009  CB  LEU A 159      12.029  71.817 -22.261  1.00  0.79           C  
ATOM   1010  CG  LEU A 159      10.934  71.768 -23.346  1.00  0.79           C  
ATOM   1011  CD1 LEU A 159      10.171  73.097 -23.424  1.00  0.79           C  
ATOM   1012  CD2 LEU A 159      11.546  71.454 -24.716  1.00  0.79           C  
ATOM   1013  N   ILE A 160      13.602  68.998 -22.555  1.00  0.79           N  
ATOM   1014  CA  ILE A 160      13.966  67.733 -23.180  1.00  0.79           C  
ATOM   1015  C   ILE A 160      13.655  66.524 -22.313  1.00  0.79           C  
ATOM   1016  O   ILE A 160      12.933  65.621 -22.736  1.00  0.79           O  
ATOM   1017  CB  ILE A 160      15.455  67.748 -23.529  1.00  0.79           C  
ATOM   1018  CG1 ILE A 160      15.678  68.726 -24.701  1.00  0.79           C  
ATOM   1019  CG2 ILE A 160      16.017  66.333 -23.811  1.00  0.79           C  
ATOM   1020  CD1 ILE A 160      17.156  68.955 -25.016  1.00  0.79           C  
ATOM   1021  N   LEU A 161      14.134  66.505 -21.052  1.00  0.80           N  
ATOM   1022  CA  LEU A 161      13.921  65.392 -20.144  1.00  0.80           C  
ATOM   1023  C   LEU A 161      12.456  65.177 -19.804  1.00  0.80           C  
ATOM   1024  O   LEU A 161      11.960  64.054 -19.837  1.00  0.80           O  
ATOM   1025  CB  LEU A 161      14.748  65.580 -18.850  1.00  0.80           C  
ATOM   1026  CG  LEU A 161      16.276  65.488 -19.061  1.00  0.80           C  
ATOM   1027  CD1 LEU A 161      17.015  65.931 -17.791  1.00  0.80           C  
ATOM   1028  CD2 LEU A 161      16.726  64.071 -19.457  1.00  0.80           C  
ATOM   1029  N   GLN A 162      11.704  66.263 -19.537  1.00  0.75           N  
ATOM   1030  CA  GLN A 162      10.271  66.215 -19.315  1.00  0.75           C  
ATOM   1031  C   GLN A 162       9.489  65.687 -20.503  1.00  0.75           C  
ATOM   1032  O   GLN A 162       8.620  64.839 -20.340  1.00  0.75           O  
ATOM   1033  CB  GLN A 162       9.746  67.625 -18.967  1.00  0.75           C  
ATOM   1034  CG  GLN A 162       8.225  67.692 -18.663  1.00  0.75           C  
ATOM   1035  CD  GLN A 162       7.769  69.130 -18.438  1.00  0.75           C  
ATOM   1036  OE1 GLN A 162       7.145  69.536 -17.463  1.00  0.75           O  
ATOM   1037  NE2 GLN A 162       8.107  69.994 -19.412  1.00  0.75           N  
ATOM   1038  N   ASN A 163       9.791  66.133 -21.741  1.00  0.76           N  
ATOM   1039  CA  ASN A 163       9.104  65.648 -22.928  1.00  0.76           C  
ATOM   1040  C   ASN A 163       9.354  64.163 -23.165  1.00  0.76           C  
ATOM   1041  O   ASN A 163       8.418  63.404 -23.392  1.00  0.76           O  
ATOM   1042  CB  ASN A 163       9.484  66.489 -24.181  1.00  0.76           C  
ATOM   1043  CG  ASN A 163       8.894  67.889 -24.043  1.00  0.76           C  
ATOM   1044  OD1 ASN A 163       8.043  68.160 -23.199  1.00  0.76           O  
ATOM   1045  ND2 ASN A 163       9.332  68.829 -24.911  1.00  0.76           N  
ATOM   1046  N   ILE A 164      10.612  63.690 -23.036  1.00  0.80           N  
ATOM   1047  CA  ILE A 164      10.957  62.275 -23.165  1.00  0.80           C  
ATOM   1048  C   ILE A 164      10.285  61.414 -22.104  1.00  0.80           C  
ATOM   1049  O   ILE A 164       9.646  60.406 -22.404  1.00  0.80           O  
ATOM   1050  CB  ILE A 164      12.474  62.108 -23.076  1.00  0.80           C  
ATOM   1051  CG1 ILE A 164      13.149  62.785 -24.290  1.00  0.80           C  
ATOM   1052  CG2 ILE A 164      12.908  60.622 -22.992  1.00  0.80           C  
ATOM   1053  CD1 ILE A 164      14.626  63.076 -24.035  1.00  0.80           C  
ATOM   1054  N   VAL A 165      10.358  61.828 -20.822  1.00  0.83           N  
ATOM   1055  CA  VAL A 165       9.711  61.138 -19.715  1.00  0.83           C  
ATOM   1056  C   VAL A 165       8.198  61.170 -19.835  1.00  0.83           C  
ATOM   1057  O   VAL A 165       7.517  60.175 -19.590  1.00  0.83           O  
ATOM   1058  CB  VAL A 165      10.207  61.660 -18.370  1.00  0.83           C  
ATOM   1059  CG1 VAL A 165       9.410  61.075 -17.188  1.00  0.83           C  
ATOM   1060  CG2 VAL A 165      11.693  61.272 -18.229  1.00  0.83           C  
ATOM   1061  N   GLY A 166       7.628  62.305 -20.283  1.00  0.85           N  
ATOM   1062  CA  GLY A 166       6.221  62.448 -20.626  1.00  0.85           C  
ATOM   1063  C   GLY A 166       5.711  61.472 -21.648  1.00  0.85           C  
ATOM   1064  O   GLY A 166       4.621  60.933 -21.481  1.00  0.85           O  
ATOM   1065  N   LEU A 167       6.496  61.163 -22.702  1.00  0.79           N  
ATOM   1066  CA  LEU A 167       6.170  60.105 -23.644  1.00  0.79           C  
ATOM   1067  C   LEU A 167       6.130  58.729 -22.992  1.00  0.79           C  
ATOM   1068  O   LEU A 167       5.206  57.954 -23.215  1.00  0.79           O  
ATOM   1069  CB  LEU A 167       7.199  60.025 -24.802  1.00  0.79           C  
ATOM   1070  CG  LEU A 167       7.315  61.271 -25.702  1.00  0.79           C  
ATOM   1071  CD1 LEU A 167       8.518  61.121 -26.648  1.00  0.79           C  
ATOM   1072  CD2 LEU A 167       6.029  61.546 -26.490  1.00  0.79           C  
ATOM   1073  N   ILE A 168       7.123  58.397 -22.141  1.00  0.82           N  
ATOM   1074  CA  ILE A 168       7.199  57.114 -21.447  1.00  0.82           C  
ATOM   1075  C   ILE A 168       6.062  56.917 -20.463  1.00  0.82           C  
ATOM   1076  O   ILE A 168       5.403  55.879 -20.453  1.00  0.82           O  
ATOM   1077  CB  ILE A 168       8.525  56.944 -20.711  1.00  0.82           C  
ATOM   1078  CG1 ILE A 168       9.706  57.065 -21.693  1.00  0.82           C  
ATOM   1079  CG2 ILE A 168       8.573  55.566 -20.006  1.00  0.82           C  
ATOM   1080  CD1 ILE A 168      11.026  57.413 -21.000  1.00  0.82           C  
ATOM   1081  N   ILE A 169       5.755  57.940 -19.639  1.00  0.81           N  
ATOM   1082  CA  ILE A 169       4.633  57.909 -18.711  1.00  0.81           C  
ATOM   1083  C   ILE A 169       3.315  57.780 -19.457  1.00  0.81           C  
ATOM   1084  O   ILE A 169       2.483  56.943 -19.123  1.00  0.81           O  
ATOM   1085  CB  ILE A 169       4.643  59.123 -17.777  1.00  0.81           C  
ATOM   1086  CG1 ILE A 169       5.877  59.038 -16.841  1.00  0.81           C  
ATOM   1087  CG2 ILE A 169       3.332  59.215 -16.957  1.00  0.81           C  
ATOM   1088  CD1 ILE A 169       6.083  60.275 -15.957  1.00  0.81           C  
ATOM   1089  N   ASN A 170       3.121  58.544 -20.553  1.00  0.81           N  
ATOM   1090  CA  ASN A 170       1.955  58.422 -21.410  1.00  0.81           C  
ATOM   1091  C   ASN A 170       1.814  57.034 -22.044  1.00  0.81           C  
ATOM   1092  O   ASN A 170       0.743  56.435 -21.998  1.00  0.81           O  
ATOM   1093  CB  ASN A 170       2.041  59.528 -22.494  1.00  0.81           C  
ATOM   1094  CG  ASN A 170       0.749  59.695 -23.276  1.00  0.81           C  
ATOM   1095  OD1 ASN A 170       0.607  59.224 -24.400  1.00  0.81           O  
ATOM   1096  ND2 ASN A 170      -0.227  60.406 -22.671  1.00  0.81           N  
ATOM   1097  N   ALA A 171       2.914  56.468 -22.581  1.00  0.86           N  
ATOM   1098  CA  ALA A 171       2.972  55.147 -23.168  1.00  0.86           C  
ATOM   1099  C   ALA A 171       2.630  54.030 -22.196  1.00  0.86           C  
ATOM   1100  O   ALA A 171       1.849  53.133 -22.516  1.00  0.86           O  
ATOM   1101  CB  ALA A 171       4.390  54.927 -23.732  1.00  0.86           C  
ATOM   1102  N   VAL A 172       3.165  54.083 -20.956  1.00  0.85           N  
ATOM   1103  CA  VAL A 172       2.804  53.149 -19.900  1.00  0.85           C  
ATOM   1104  C   VAL A 172       1.329  53.257 -19.553  1.00  0.85           C  
ATOM   1105  O   VAL A 172       0.617  52.254 -19.516  1.00  0.85           O  
ATOM   1106  CB  VAL A 172       3.657  53.364 -18.647  1.00  0.85           C  
ATOM   1107  CG1 VAL A 172       3.145  52.543 -17.442  1.00  0.85           C  
ATOM   1108  CG2 VAL A 172       5.110  52.953 -18.959  1.00  0.85           C  
ATOM   1109  N   MET A 173       0.804  54.486 -19.356  1.00  0.82           N  
ATOM   1110  CA  MET A 173      -0.598  54.666 -19.025  1.00  0.82           C  
ATOM   1111  C   MET A 173      -1.558  54.248 -20.130  1.00  0.82           C  
ATOM   1112  O   MET A 173      -2.519  53.536 -19.862  1.00  0.82           O  
ATOM   1113  CB  MET A 173      -0.952  56.102 -18.564  1.00  0.82           C  
ATOM   1114  CG  MET A 173      -0.162  56.655 -17.349  1.00  0.82           C  
ATOM   1115  SD  MET A 173       0.461  55.456 -16.126  1.00  0.82           S  
ATOM   1116  CE  MET A 173      -1.161  55.056 -15.437  1.00  0.82           C  
ATOM   1117  N   LEU A 174      -1.312  54.616 -21.407  1.00  0.83           N  
ATOM   1118  CA  LEU A 174      -2.104  54.156 -22.541  1.00  0.83           C  
ATOM   1119  C   LEU A 174      -2.037  52.651 -22.744  1.00  0.83           C  
ATOM   1120  O   LEU A 174      -3.061  52.009 -22.975  1.00  0.83           O  
ATOM   1121  CB  LEU A 174      -1.705  54.858 -23.864  1.00  0.83           C  
ATOM   1122  CG  LEU A 174      -2.079  56.353 -23.953  1.00  0.83           C  
ATOM   1123  CD1 LEU A 174      -1.516  56.968 -25.241  1.00  0.83           C  
ATOM   1124  CD2 LEU A 174      -3.596  56.578 -23.921  1.00  0.83           C  
ATOM   1125  N   GLY A 175      -0.838  52.035 -22.612  1.00  0.88           N  
ATOM   1126  CA  GLY A 175      -0.667  50.585 -22.526  1.00  0.88           C  
ATOM   1127  C   GLY A 175      -1.534  49.905 -21.494  1.00  0.88           C  
ATOM   1128  O   GLY A 175      -2.224  48.929 -21.777  1.00  0.88           O  
ATOM   1129  N   CYS A 176      -1.524  50.416 -20.251  1.00  0.85           N  
ATOM   1130  CA  CYS A 176      -2.372  49.945 -19.169  1.00  0.85           C  
ATOM   1131  C   CYS A 176      -3.861  50.141 -19.409  1.00  0.85           C  
ATOM   1132  O   CYS A 176      -4.658  49.239 -19.154  1.00  0.85           O  
ATOM   1133  CB  CYS A 176      -2.000  50.641 -17.841  1.00  0.85           C  
ATOM   1134  SG  CYS A 176      -0.334  50.174 -17.264  1.00  0.85           S  
ATOM   1135  N   ILE A 177      -4.275  51.316 -19.933  1.00  0.80           N  
ATOM   1136  CA  ILE A 177      -5.661  51.611 -20.286  1.00  0.80           C  
ATOM   1137  C   ILE A 177      -6.169  50.647 -21.345  1.00  0.80           C  
ATOM   1138  O   ILE A 177      -7.259  50.087 -21.221  1.00  0.80           O  
ATOM   1139  CB  ILE A 177      -5.828  53.048 -20.791  1.00  0.80           C  
ATOM   1140  CG1 ILE A 177      -5.572  54.080 -19.669  1.00  0.80           C  
ATOM   1141  CG2 ILE A 177      -7.247  53.276 -21.360  1.00  0.80           C  
ATOM   1142  CD1 ILE A 177      -5.241  55.491 -20.178  1.00  0.80           C  
ATOM   1143  N   PHE A 178      -5.352  50.387 -22.386  1.00  0.80           N  
ATOM   1144  CA  PHE A 178      -5.631  49.392 -23.403  1.00  0.80           C  
ATOM   1145  C   PHE A 178      -5.758  47.980 -22.835  1.00  0.80           C  
ATOM   1146  O   PHE A 178      -6.717  47.281 -23.133  1.00  0.80           O  
ATOM   1147  CB  PHE A 178      -4.519  49.469 -24.497  1.00  0.80           C  
ATOM   1148  CG  PHE A 178      -4.506  48.282 -25.428  1.00  0.80           C  
ATOM   1149  CD1 PHE A 178      -5.463  48.150 -26.443  1.00  0.80           C  
ATOM   1150  CD2 PHE A 178      -3.607  47.228 -25.193  1.00  0.80           C  
ATOM   1151  CE1 PHE A 178      -5.523  46.982 -27.217  1.00  0.80           C  
ATOM   1152  CE2 PHE A 178      -3.674  46.053 -25.946  1.00  0.80           C  
ATOM   1153  CZ  PHE A 178      -4.632  45.934 -26.955  1.00  0.80           C  
ATOM   1154  N   MET A 179      -4.826  47.521 -21.977  1.00  0.78           N  
ATOM   1155  CA  MET A 179      -4.898  46.191 -21.386  1.00  0.78           C  
ATOM   1156  C   MET A 179      -6.135  46.007 -20.504  1.00  0.78           C  
ATOM   1157  O   MET A 179      -6.778  44.958 -20.512  1.00  0.78           O  
ATOM   1158  CB  MET A 179      -3.582  45.841 -20.643  1.00  0.78           C  
ATOM   1159  CG  MET A 179      -2.381  45.651 -21.598  1.00  0.78           C  
ATOM   1160  SD  MET A 179      -2.446  44.145 -22.612  1.00  0.78           S  
ATOM   1161  CE  MET A 179      -0.973  44.592 -23.575  1.00  0.78           C  
ATOM   1162  N   LYS A 180      -6.542  47.054 -19.759  1.00  0.76           N  
ATOM   1163  CA  LYS A 180      -7.810  47.091 -19.051  1.00  0.76           C  
ATOM   1164  C   LYS A 180      -9.057  47.006 -19.935  1.00  0.76           C  
ATOM   1165  O   LYS A 180     -10.011  46.288 -19.619  1.00  0.76           O  
ATOM   1166  CB  LYS A 180      -7.863  48.367 -18.171  1.00  0.76           C  
ATOM   1167  CG  LYS A 180      -9.166  48.591 -17.380  1.00  0.76           C  
ATOM   1168  CD  LYS A 180      -9.431  47.548 -16.283  1.00  0.76           C  
ATOM   1169  CE  LYS A 180     -10.841  47.644 -15.692  1.00  0.76           C  
ATOM   1170  NZ  LYS A 180     -11.000  46.702 -14.570  1.00  0.76           N  
ATOM   1171  N   THR A 181      -9.127  47.732 -21.065  1.00  0.78           N  
ATOM   1172  CA  THR A 181     -10.264  47.616 -21.978  1.00  0.78           C  
ATOM   1173  C   THR A 181     -10.265  46.332 -22.781  1.00  0.78           C  
ATOM   1174  O   THR A 181     -11.303  45.676 -22.886  1.00  0.78           O  
ATOM   1175  CB  THR A 181     -10.458  48.806 -22.909  1.00  0.78           C  
ATOM   1176  OG1 THR A 181      -9.289  49.089 -23.659  1.00  0.78           O  
ATOM   1177  CG2 THR A 181     -10.771  50.047 -22.064  1.00  0.78           C  
ATOM   1178  N   ALA A 182      -9.103  45.924 -23.316  1.00  0.81           N  
ATOM   1179  CA  ALA A 182      -8.902  44.757 -24.147  1.00  0.81           C  
ATOM   1180  C   ALA A 182      -9.192  43.423 -23.476  1.00  0.81           C  
ATOM   1181  O   ALA A 182      -9.634  42.493 -24.148  1.00  0.81           O  
ATOM   1182  CB  ALA A 182      -7.462  44.768 -24.693  1.00  0.81           C  
ATOM   1183  N   GLN A 183      -8.932  43.310 -22.148  1.00  0.71           N  
ATOM   1184  CA  GLN A 183      -9.165  42.145 -21.297  1.00  0.71           C  
ATOM   1185  C   GLN A 183     -10.327  41.211 -21.697  1.00  0.71           C  
ATOM   1186  O   GLN A 183     -11.467  41.626 -21.934  1.00  0.71           O  
ATOM   1187  CB  GLN A 183      -9.278  42.561 -19.795  1.00  0.71           C  
ATOM   1188  CG  GLN A 183     -10.730  42.780 -19.303  1.00  0.71           C  
ATOM   1189  CD  GLN A 183     -10.853  43.314 -17.883  1.00  0.71           C  
ATOM   1190  OE1 GLN A 183     -10.769  42.581 -16.903  1.00  0.71           O  
ATOM   1191  NE2 GLN A 183     -11.149  44.623 -17.744  1.00  0.71           N  
ATOM   1192  N   ALA A 184     -10.078  39.888 -21.761  1.00  0.75           N  
ATOM   1193  CA  ALA A 184     -11.042  38.961 -22.327  1.00  0.75           C  
ATOM   1194  C   ALA A 184     -11.950  38.322 -21.284  1.00  0.75           C  
ATOM   1195  O   ALA A 184     -12.784  37.470 -21.590  1.00  0.75           O  
ATOM   1196  CB  ALA A 184     -10.297  37.880 -23.125  1.00  0.75           C  
ATOM   1197  N   HIS A 185     -11.866  38.781 -20.020  1.00  0.71           N  
ATOM   1198  CA  HIS A 185     -12.673  38.313 -18.899  1.00  0.71           C  
ATOM   1199  C   HIS A 185     -14.173  38.451 -19.114  1.00  0.71           C  
ATOM   1200  O   HIS A 185     -14.942  37.539 -18.831  1.00  0.71           O  
ATOM   1201  CB  HIS A 185     -12.277  39.057 -17.606  1.00  0.71           C  
ATOM   1202  CG  HIS A 185     -10.880  38.718 -17.193  1.00  0.71           C  
ATOM   1203  ND1 HIS A 185     -10.626  37.405 -16.864  1.00  0.71           N  
ATOM   1204  CD2 HIS A 185      -9.745  39.458 -17.093  1.00  0.71           C  
ATOM   1205  CE1 HIS A 185      -9.346  37.364 -16.561  1.00  0.71           C  
ATOM   1206  NE2 HIS A 185      -8.768  38.579 -16.683  1.00  0.71           N  
ATOM   1207  N   ARG A 186     -14.626  39.560 -19.736  1.00  0.66           N  
ATOM   1208  CA  ARG A 186     -16.033  39.780 -20.055  1.00  0.66           C  
ATOM   1209  C   ARG A 186     -16.593  38.806 -21.103  1.00  0.66           C  
ATOM   1210  O   ARG A 186     -17.795  38.746 -21.382  1.00  0.66           O  
ATOM   1211  CB  ARG A 186     -16.258  41.215 -20.602  1.00  0.66           C  
ATOM   1212  CG  ARG A 186     -15.908  42.353 -19.621  1.00  0.66           C  
ATOM   1213  CD  ARG A 186     -16.331  43.739 -20.130  1.00  0.66           C  
ATOM   1214  NE  ARG A 186     -15.567  43.993 -21.403  1.00  0.66           N  
ATOM   1215  CZ  ARG A 186     -14.348  44.545 -21.487  1.00  0.66           C  
ATOM   1216  NH1 ARG A 186     -13.730  44.549 -22.665  1.00  0.66           N  
ATOM   1217  NH2 ARG A 186     -13.736  45.083 -20.442  1.00  0.66           N  
ATOM   1218  N   ARG A 187     -15.726  38.031 -21.781  1.00  0.66           N  
ATOM   1219  CA  ARG A 187     -16.167  37.024 -22.720  1.00  0.66           C  
ATOM   1220  C   ARG A 187     -16.201  35.654 -22.076  1.00  0.66           C  
ATOM   1221  O   ARG A 187     -16.779  34.731 -22.634  1.00  0.66           O  
ATOM   1222  CB  ARG A 187     -15.250  37.017 -23.965  1.00  0.66           C  
ATOM   1223  CG  ARG A 187     -15.207  38.345 -24.761  1.00  0.66           C  
ATOM   1224  CD  ARG A 187     -16.481  38.691 -25.548  1.00  0.66           C  
ATOM   1225  NE  ARG A 187     -17.528  39.200 -24.605  1.00  0.66           N  
ATOM   1226  CZ  ARG A 187     -17.659  40.449 -24.142  1.00  0.66           C  
ATOM   1227  NH1 ARG A 187     -18.541  40.679 -23.168  1.00  0.66           N  
ATOM   1228  NH2 ARG A 187     -16.954  41.473 -24.594  1.00  0.66           N  
ATOM   1229  N   ALA A 188     -15.655  35.505 -20.853  1.00  0.76           N  
ATOM   1230  CA  ALA A 188     -15.713  34.257 -20.122  1.00  0.76           C  
ATOM   1231  C   ALA A 188     -17.001  34.094 -19.329  1.00  0.76           C  
ATOM   1232  O   ALA A 188     -17.399  32.985 -18.993  1.00  0.76           O  
ATOM   1233  CB  ALA A 188     -14.512  34.169 -19.165  1.00  0.76           C  
ATOM   1234  N   GLU A 189     -17.717  35.201 -19.057  1.00  0.68           N  
ATOM   1235  CA  GLU A 189     -18.958  35.235 -18.302  1.00  0.68           C  
ATOM   1236  C   GLU A 189     -20.105  34.459 -18.930  1.00  0.68           C  
ATOM   1237  O   GLU A 189     -20.951  33.901 -18.237  1.00  0.68           O  
ATOM   1238  CB  GLU A 189     -19.396  36.705 -18.107  1.00  0.68           C  
ATOM   1239  CG  GLU A 189     -18.403  37.539 -17.256  1.00  0.68           C  
ATOM   1240  CD  GLU A 189     -18.562  39.051 -17.426  1.00  0.68           C  
ATOM   1241  OE1 GLU A 189     -19.276  39.487 -18.366  1.00  0.68           O  
ATOM   1242  OE2 GLU A 189     -17.879  39.789 -16.671  1.00  0.68           O  
ATOM   1243  N   THR A 190     -20.184  34.403 -20.273  1.00  0.75           N  
ATOM   1244  CA  THR A 190     -21.287  33.710 -20.929  1.00  0.75           C  
ATOM   1245  C   THR A 190     -20.983  32.267 -21.231  1.00  0.75           C  
ATOM   1246  O   THR A 190     -21.892  31.524 -21.597  1.00  0.75           O  
ATOM   1247  CB  THR A 190     -21.746  34.375 -22.210  1.00  0.75           C  
ATOM   1248  OG1 THR A 190     -20.636  34.729 -23.038  1.00  0.75           O  
ATOM   1249  CG2 THR A 190     -22.527  35.635 -21.796  1.00  0.75           C  
ATOM   1250  N   LEU A 191     -19.732  31.811 -21.017  1.00  0.78           N  
ATOM   1251  CA  LEU A 191     -19.386  30.403 -21.032  1.00  0.78           C  
ATOM   1252  C   LEU A 191     -20.013  29.675 -19.855  1.00  0.78           C  
ATOM   1253  O   LEU A 191     -19.685  29.903 -18.693  1.00  0.78           O  
ATOM   1254  CB  LEU A 191     -17.856  30.187 -20.982  1.00  0.78           C  
ATOM   1255  CG  LEU A 191     -17.141  30.353 -22.334  1.00  0.78           C  
ATOM   1256  CD1 LEU A 191     -15.635  30.547 -22.107  1.00  0.78           C  
ATOM   1257  CD2 LEU A 191     -17.395  29.143 -23.247  1.00  0.78           C  
ATOM   1258  N   ILE A 192     -20.950  28.762 -20.143  1.00  0.78           N  
ATOM   1259  CA  ILE A 192     -21.777  28.131 -19.141  1.00  0.78           C  
ATOM   1260  C   ILE A 192     -21.561  26.627 -19.140  1.00  0.78           C  
ATOM   1261  O   ILE A 192     -21.425  25.964 -20.170  1.00  0.78           O  
ATOM   1262  CB  ILE A 192     -23.249  28.540 -19.268  1.00  0.78           C  
ATOM   1263  CG1 ILE A 192     -24.092  28.021 -18.073  1.00  0.78           C  
ATOM   1264  CG2 ILE A 192     -23.811  28.162 -20.659  1.00  0.78           C  
ATOM   1265  CD1 ILE A 192     -25.535  28.540 -18.032  1.00  0.78           C  
ATOM   1266  N   PHE A 193     -21.492  26.057 -17.925  1.00  0.82           N  
ATOM   1267  CA  PHE A 193     -21.294  24.651 -17.672  1.00  0.82           C  
ATOM   1268  C   PHE A 193     -22.522  24.124 -16.963  1.00  0.82           C  
ATOM   1269  O   PHE A 193     -23.209  24.847 -16.239  1.00  0.82           O  
ATOM   1270  CB  PHE A 193     -20.123  24.393 -16.705  1.00  0.82           C  
ATOM   1271  CG  PHE A 193     -18.783  24.670 -17.318  1.00  0.82           C  
ATOM   1272  CD1 PHE A 193     -18.208  25.949 -17.242  1.00  0.82           C  
ATOM   1273  CD2 PHE A 193     -18.029  23.617 -17.860  1.00  0.82           C  
ATOM   1274  CE1 PHE A 193     -16.886  26.158 -17.649  1.00  0.82           C  
ATOM   1275  CE2 PHE A 193     -16.711  23.829 -18.285  1.00  0.82           C  
ATOM   1276  CZ  PHE A 193     -16.132  25.094 -18.153  1.00  0.82           C  
ATOM   1277  N   SER A 194     -22.859  22.837 -17.162  1.00  0.83           N  
ATOM   1278  CA  SER A 194     -23.970  22.191 -16.479  1.00  0.83           C  
ATOM   1279  C   SER A 194     -23.877  22.187 -14.961  1.00  0.83           C  
ATOM   1280  O   SER A 194     -22.812  22.138 -14.345  1.00  0.83           O  
ATOM   1281  CB  SER A 194     -24.258  20.744 -16.963  1.00  0.83           C  
ATOM   1282  OG  SER A 194     -23.190  19.840 -16.675  1.00  0.83           O  
ATOM   1283  N   ARG A 195     -25.036  22.255 -14.285  1.00  0.69           N  
ATOM   1284  CA  ARG A 195     -25.072  22.182 -12.839  1.00  0.69           C  
ATOM   1285  C   ARG A 195     -24.671  20.823 -12.301  1.00  0.69           C  
ATOM   1286  O   ARG A 195     -23.901  20.746 -11.354  1.00  0.69           O  
ATOM   1287  CB  ARG A 195     -26.423  22.665 -12.278  1.00  0.69           C  
ATOM   1288  CG  ARG A 195     -26.596  24.177 -12.530  1.00  0.69           C  
ATOM   1289  CD  ARG A 195     -27.841  24.782 -11.884  1.00  0.69           C  
ATOM   1290  NE  ARG A 195     -27.804  26.247 -12.199  1.00  0.69           N  
ATOM   1291  CZ  ARG A 195     -28.789  27.099 -11.885  1.00  0.69           C  
ATOM   1292  NH1 ARG A 195     -28.666  28.388 -12.190  1.00  0.69           N  
ATOM   1293  NH2 ARG A 195     -29.891  26.682 -11.270  1.00  0.69           N  
ATOM   1294  N   HIS A 196     -25.118  19.735 -12.945  1.00  0.74           N  
ATOM   1295  CA  HIS A 196     -24.734  18.389 -12.577  1.00  0.74           C  
ATOM   1296  C   HIS A 196     -23.988  17.718 -13.701  1.00  0.74           C  
ATOM   1297  O   HIS A 196     -24.121  18.082 -14.869  1.00  0.74           O  
ATOM   1298  CB  HIS A 196     -25.972  17.539 -12.242  1.00  0.74           C  
ATOM   1299  CG  HIS A 196     -26.777  18.200 -11.172  1.00  0.74           C  
ATOM   1300  ND1 HIS A 196     -28.028  18.704 -11.468  1.00  0.74           N  
ATOM   1301  CD2 HIS A 196     -26.453  18.468  -9.882  1.00  0.74           C  
ATOM   1302  CE1 HIS A 196     -28.446  19.262 -10.350  1.00  0.74           C  
ATOM   1303  NE2 HIS A 196     -27.529  19.150  -9.358  1.00  0.74           N  
ATOM   1304  N   ALA A 197     -23.170  16.715 -13.354  1.00  0.87           N  
ATOM   1305  CA  ALA A 197     -22.607  15.770 -14.287  1.00  0.87           C  
ATOM   1306  C   ALA A 197     -23.393  14.486 -14.138  1.00  0.87           C  
ATOM   1307  O   ALA A 197     -24.094  14.279 -13.148  1.00  0.87           O  
ATOM   1308  CB  ALA A 197     -21.112  15.525 -14.009  1.00  0.87           C  
ATOM   1309  N   VAL A 198     -23.339  13.595 -15.135  1.00  0.84           N  
ATOM   1310  CA  VAL A 198     -24.153  12.394 -15.119  1.00  0.84           C  
ATOM   1311  C   VAL A 198     -23.348  11.209 -15.596  1.00  0.84           C  
ATOM   1312  O   VAL A 198     -22.459  11.335 -16.433  1.00  0.84           O  
ATOM   1313  CB  VAL A 198     -25.452  12.503 -15.924  1.00  0.84           C  
ATOM   1314  CG1 VAL A 198     -26.342  13.627 -15.366  1.00  0.84           C  
ATOM   1315  CG2 VAL A 198     -25.197  12.749 -17.421  1.00  0.84           C  
ATOM   1316  N   ILE A 199     -23.627  10.011 -15.051  1.00  0.81           N  
ATOM   1317  CA  ILE A 199     -23.009   8.771 -15.498  1.00  0.81           C  
ATOM   1318  C   ILE A 199     -24.105   7.877 -16.028  1.00  0.81           C  
ATOM   1319  O   ILE A 199     -25.032   7.506 -15.308  1.00  0.81           O  
ATOM   1320  CB  ILE A 199     -22.209   8.036 -14.418  1.00  0.81           C  
ATOM   1321  CG1 ILE A 199     -20.998   8.891 -13.981  1.00  0.81           C  
ATOM   1322  CG2 ILE A 199     -21.726   6.662 -14.944  1.00  0.81           C  
ATOM   1323  CD1 ILE A 199     -20.263   8.342 -12.751  1.00  0.81           C  
ATOM   1324  N   ALA A 200     -24.014   7.499 -17.315  1.00  0.86           N  
ATOM   1325  CA  ALA A 200     -24.980   6.622 -17.928  1.00  0.86           C  
ATOM   1326  C   ALA A 200     -24.391   5.936 -19.144  1.00  0.86           C  
ATOM   1327  O   ALA A 200     -23.330   6.288 -19.655  1.00  0.86           O  
ATOM   1328  CB  ALA A 200     -26.270   7.366 -18.326  1.00  0.86           C  
ATOM   1329  N   VAL A 201     -25.068   4.870 -19.595  1.00  0.81           N  
ATOM   1330  CA  VAL A 201     -24.722   4.089 -20.767  1.00  0.81           C  
ATOM   1331  C   VAL A 201     -24.863   4.827 -22.096  1.00  0.81           C  
ATOM   1332  O   VAL A 201     -25.824   5.564 -22.323  1.00  0.81           O  
ATOM   1333  CB  VAL A 201     -25.497   2.781 -20.794  1.00  0.81           C  
ATOM   1334  CG1 VAL A 201     -24.942   1.878 -19.678  1.00  0.81           C  
ATOM   1335  CG2 VAL A 201     -27.009   3.039 -20.609  1.00  0.81           C  
ATOM   1336  N   ARG A 202     -23.884   4.622 -23.002  1.00  0.76           N  
ATOM   1337  CA  ARG A 202     -23.799   5.330 -24.262  1.00  0.76           C  
ATOM   1338  C   ARG A 202     -22.928   4.574 -25.272  1.00  0.76           C  
ATOM   1339  O   ARG A 202     -21.701   4.686 -25.286  1.00  0.76           O  
ATOM   1340  CB  ARG A 202     -23.209   6.747 -24.020  1.00  0.76           C  
ATOM   1341  CG  ARG A 202     -23.700   7.818 -25.008  1.00  0.76           C  
ATOM   1342  CD  ARG A 202     -23.012   9.164 -24.778  1.00  0.76           C  
ATOM   1343  NE  ARG A 202     -23.936  10.256 -25.213  1.00  0.76           N  
ATOM   1344  CZ  ARG A 202     -23.564  11.535 -25.360  1.00  0.76           C  
ATOM   1345  NH1 ARG A 202     -22.300  11.922 -25.327  1.00  0.76           N  
ATOM   1346  NH2 ARG A 202     -24.496  12.470 -25.453  1.00  0.76           N  
ATOM   1347  N   ASN A 203     -23.558   3.770 -26.152  1.00  0.78           N  
ATOM   1348  CA  ASN A 203     -22.917   2.927 -27.157  1.00  0.78           C  
ATOM   1349  C   ASN A 203     -22.124   1.760 -26.583  1.00  0.78           C  
ATOM   1350  O   ASN A 203     -20.969   1.510 -26.928  1.00  0.78           O  
ATOM   1351  CB  ASN A 203     -22.163   3.749 -28.242  1.00  0.78           C  
ATOM   1352  CG  ASN A 203     -21.974   2.940 -29.522  1.00  0.78           C  
ATOM   1353  OD1 ASN A 203     -22.796   2.099 -29.881  1.00  0.78           O  
ATOM   1354  ND2 ASN A 203     -20.884   3.216 -30.271  1.00  0.78           N  
ATOM   1355  N   GLY A 204     -22.771   1.019 -25.661  1.00  0.81           N  
ATOM   1356  CA  GLY A 204     -22.270  -0.191 -25.019  1.00  0.81           C  
ATOM   1357  C   GLY A 204     -21.301   0.074 -23.911  1.00  0.81           C  
ATOM   1358  O   GLY A 204     -20.811  -0.844 -23.264  1.00  0.81           O  
ATOM   1359  N   LYS A 205     -21.011   1.354 -23.659  1.00  0.76           N  
ATOM   1360  CA  LYS A 205     -20.027   1.785 -22.702  1.00  0.76           C  
ATOM   1361  C   LYS A 205     -20.656   2.741 -21.728  1.00  0.76           C  
ATOM   1362  O   LYS A 205     -21.571   3.495 -22.043  1.00  0.76           O  
ATOM   1363  CB  LYS A 205     -18.849   2.504 -23.397  1.00  0.76           C  
ATOM   1364  CG  LYS A 205     -18.036   1.558 -24.289  1.00  0.76           C  
ATOM   1365  CD  LYS A 205     -16.785   2.235 -24.857  1.00  0.76           C  
ATOM   1366  CE  LYS A 205     -15.930   1.271 -25.674  1.00  0.76           C  
ATOM   1367  NZ  LYS A 205     -14.723   1.976 -26.152  1.00  0.76           N  
ATOM   1368  N   LEU A 206     -20.161   2.739 -20.487  1.00  0.82           N  
ATOM   1369  CA  LEU A 206     -20.557   3.686 -19.474  1.00  0.82           C  
ATOM   1370  C   LEU A 206     -19.815   5.011 -19.676  1.00  0.82           C  
ATOM   1371  O   LEU A 206     -18.590   5.040 -19.793  1.00  0.82           O  
ATOM   1372  CB  LEU A 206     -20.241   3.040 -18.107  1.00  0.82           C  
ATOM   1373  CG  LEU A 206     -20.982   3.618 -16.892  1.00  0.82           C  
ATOM   1374  CD1 LEU A 206     -22.471   3.236 -16.882  1.00  0.82           C  
ATOM   1375  CD2 LEU A 206     -20.314   3.112 -15.607  1.00  0.82           C  
ATOM   1376  N   CYS A 207     -20.530   6.150 -19.775  1.00  0.89           N  
ATOM   1377  CA  CYS A 207     -19.912   7.449 -20.005  1.00  0.89           C  
ATOM   1378  C   CYS A 207     -20.231   8.420 -18.885  1.00  0.89           C  
ATOM   1379  O   CYS A 207     -21.364   8.526 -18.422  1.00  0.89           O  
ATOM   1380  CB  CYS A 207     -20.321   8.095 -21.366  1.00  0.89           C  
ATOM   1381  SG  CYS A 207     -19.372   9.622 -21.739  1.00  0.89           S  
ATOM   1382  N   PHE A 208     -19.207   9.183 -18.456  1.00  0.87           N  
ATOM   1383  CA  PHE A 208     -19.344  10.338 -17.594  1.00  0.87           C  
ATOM   1384  C   PHE A 208     -19.559  11.567 -18.465  1.00  0.87           C  
ATOM   1385  O   PHE A 208     -18.724  11.914 -19.299  1.00  0.87           O  
ATOM   1386  CB  PHE A 208     -18.052  10.500 -16.746  1.00  0.87           C  
ATOM   1387  CG  PHE A 208     -18.054  11.704 -15.834  1.00  0.87           C  
ATOM   1388  CD1 PHE A 208     -18.377  11.561 -14.479  1.00  0.87           C  
ATOM   1389  CD2 PHE A 208     -17.691  12.980 -16.310  1.00  0.87           C  
ATOM   1390  CE1 PHE A 208     -18.348  12.664 -13.622  1.00  0.87           C  
ATOM   1391  CE2 PHE A 208     -17.684  14.091 -15.457  1.00  0.87           C  
ATOM   1392  CZ  PHE A 208     -18.019  13.933 -14.109  1.00  0.87           C  
ATOM   1393  N   MET A 209     -20.688  12.262 -18.296  1.00  0.86           N  
ATOM   1394  CA  MET A 209     -21.081  13.336 -19.175  1.00  0.86           C  
ATOM   1395  C   MET A 209     -21.358  14.629 -18.440  1.00  0.86           C  
ATOM   1396  O   MET A 209     -21.846  14.646 -17.312  1.00  0.86           O  
ATOM   1397  CB  MET A 209     -22.346  12.957 -19.977  1.00  0.86           C  
ATOM   1398  CG  MET A 209     -22.224  11.616 -20.717  1.00  0.86           C  
ATOM   1399  SD  MET A 209     -23.560  11.303 -21.896  1.00  0.86           S  
ATOM   1400  CE  MET A 209     -24.915  11.042 -20.724  1.00  0.86           C  
ATOM   1401  N   PHE A 210     -21.083  15.765 -19.102  1.00  0.84           N  
ATOM   1402  CA  PHE A 210     -21.463  17.079 -18.623  1.00  0.84           C  
ATOM   1403  C   PHE A 210     -21.742  17.966 -19.827  1.00  0.84           C  
ATOM   1404  O   PHE A 210     -21.373  17.627 -20.949  1.00  0.84           O  
ATOM   1405  CB  PHE A 210     -20.439  17.690 -17.631  1.00  0.84           C  
ATOM   1406  CG  PHE A 210     -19.093  17.928 -18.251  1.00  0.84           C  
ATOM   1407  CD1 PHE A 210     -18.767  19.196 -18.758  1.00  0.84           C  
ATOM   1408  CD2 PHE A 210     -18.152  16.890 -18.336  1.00  0.84           C  
ATOM   1409  CE1 PHE A 210     -17.522  19.420 -19.354  1.00  0.84           C  
ATOM   1410  CE2 PHE A 210     -16.908  17.110 -18.935  1.00  0.84           C  
ATOM   1411  CZ  PHE A 210     -16.588  18.379 -19.432  1.00  0.84           C  
ATOM   1412  N   ARG A 211     -22.431  19.112 -19.653  1.00  0.80           N  
ATOM   1413  CA  ARG A 211     -22.787  19.966 -20.778  1.00  0.80           C  
ATOM   1414  C   ARG A 211     -22.104  21.314 -20.690  1.00  0.80           C  
ATOM   1415  O   ARG A 211     -21.849  21.846 -19.611  1.00  0.80           O  
ATOM   1416  CB  ARG A 211     -24.320  20.106 -20.970  1.00  0.80           C  
ATOM   1417  CG  ARG A 211     -24.744  20.956 -22.191  1.00  0.80           C  
ATOM   1418  CD  ARG A 211     -25.987  20.463 -22.921  1.00  0.80           C  
ATOM   1419  NE  ARG A 211     -27.110  20.522 -21.947  1.00  0.80           N  
ATOM   1420  CZ  ARG A 211     -28.271  19.896 -22.130  1.00  0.80           C  
ATOM   1421  NH1 ARG A 211     -28.572  19.266 -23.258  1.00  0.80           N  
ATOM   1422  NH2 ARG A 211     -29.174  19.910 -21.159  1.00  0.80           N  
ATOM   1423  N   VAL A 212     -21.752  21.862 -21.866  1.00  0.85           N  
ATOM   1424  CA  VAL A 212     -20.890  23.007 -22.023  1.00  0.85           C  
ATOM   1425  C   VAL A 212     -21.398  23.850 -23.186  1.00  0.85           C  
ATOM   1426  O   VAL A 212     -21.884  23.320 -24.184  1.00  0.85           O  
ATOM   1427  CB  VAL A 212     -19.465  22.485 -22.245  1.00  0.85           C  
ATOM   1428  CG1 VAL A 212     -18.795  22.961 -23.548  1.00  0.85           C  
ATOM   1429  CG2 VAL A 212     -18.630  22.816 -21.002  1.00  0.85           C  
ATOM   1430  N   GLY A 213     -21.325  25.194 -23.097  1.00  0.85           N  
ATOM   1431  CA  GLY A 213     -21.696  26.062 -24.212  1.00  0.85           C  
ATOM   1432  C   GLY A 213     -21.491  27.510 -23.876  1.00  0.85           C  
ATOM   1433  O   GLY A 213     -21.097  27.827 -22.761  1.00  0.85           O  
ATOM   1434  N   ASP A 214     -21.780  28.436 -24.814  1.00  0.77           N  
ATOM   1435  CA  ASP A 214     -21.885  29.853 -24.497  1.00  0.77           C  
ATOM   1436  C   ASP A 214     -23.358  30.250 -24.561  1.00  0.77           C  
ATOM   1437  O   ASP A 214     -24.171  29.638 -25.258  1.00  0.77           O  
ATOM   1438  CB  ASP A 214     -20.986  30.743 -25.413  1.00  0.77           C  
ATOM   1439  CG  ASP A 214     -20.761  32.137 -24.843  1.00  0.77           C  
ATOM   1440  OD1 ASP A 214     -19.741  32.401 -24.163  1.00  0.77           O  
ATOM   1441  OD2 ASP A 214     -21.660  32.995 -25.010  1.00  0.77           O  
ATOM   1442  N   LEU A 215     -23.744  31.266 -23.774  1.00  0.72           N  
ATOM   1443  CA  LEU A 215     -25.071  31.849 -23.776  1.00  0.72           C  
ATOM   1444  C   LEU A 215     -25.295  32.845 -24.911  1.00  0.72           C  
ATOM   1445  O   LEU A 215     -26.435  33.178 -25.232  1.00  0.72           O  
ATOM   1446  CB  LEU A 215     -25.344  32.575 -22.433  1.00  0.72           C  
ATOM   1447  CG  LEU A 215     -25.489  31.647 -21.209  1.00  0.72           C  
ATOM   1448  CD1 LEU A 215     -25.629  32.472 -19.922  1.00  0.72           C  
ATOM   1449  CD2 LEU A 215     -26.689  30.700 -21.350  1.00  0.72           C  
ATOM   1450  N   ARG A 216     -24.231  33.339 -25.568  1.00  0.62           N  
ATOM   1451  CA  ARG A 216     -24.321  34.247 -26.689  1.00  0.62           C  
ATOM   1452  C   ARG A 216     -23.831  33.573 -27.946  1.00  0.62           C  
ATOM   1453  O   ARG A 216     -22.731  33.047 -28.041  1.00  0.62           O  
ATOM   1454  CB  ARG A 216     -23.444  35.498 -26.494  1.00  0.62           C  
ATOM   1455  CG  ARG A 216     -23.960  36.430 -25.392  1.00  0.62           C  
ATOM   1456  CD  ARG A 216     -23.043  37.623 -25.114  1.00  0.62           C  
ATOM   1457  NE  ARG A 216     -21.713  37.100 -24.679  1.00  0.62           N  
ATOM   1458  CZ  ARG A 216     -20.776  37.889 -24.153  1.00  0.62           C  
ATOM   1459  NH1 ARG A 216     -19.757  37.351 -23.483  1.00  0.62           N  
ATOM   1460  NH2 ARG A 216     -20.845  39.210 -24.217  1.00  0.62           N  
ATOM   1461  N   LYS A 217     -24.664  33.596 -28.990  1.00  0.60           N  
ATOM   1462  CA  LYS A 217     -24.409  32.822 -30.177  1.00  0.60           C  
ATOM   1463  C   LYS A 217     -23.419  33.453 -31.159  1.00  0.60           C  
ATOM   1464  O   LYS A 217     -22.888  32.784 -32.038  1.00  0.60           O  
ATOM   1465  CB  LYS A 217     -25.766  32.642 -30.884  1.00  0.60           C  
ATOM   1466  CG  LYS A 217     -26.813  31.798 -30.137  1.00  0.60           C  
ATOM   1467  CD  LYS A 217     -28.094  31.738 -30.986  1.00  0.60           C  
ATOM   1468  CE  LYS A 217     -29.222  30.886 -30.413  1.00  0.60           C  
ATOM   1469  NZ  LYS A 217     -30.365  30.930 -31.354  1.00  0.60           N  
ATOM   1470  N   SER A 218     -23.127  34.767 -31.087  1.00  0.57           N  
ATOM   1471  CA  SER A 218     -22.212  35.382 -32.050  1.00  0.57           C  
ATOM   1472  C   SER A 218     -20.734  35.065 -31.874  1.00  0.57           C  
ATOM   1473  O   SER A 218     -20.000  35.040 -32.859  1.00  0.57           O  
ATOM   1474  CB  SER A 218     -22.378  36.921 -32.207  1.00  0.57           C  
ATOM   1475  OG  SER A 218     -22.280  37.621 -30.965  1.00  0.57           O  
ATOM   1476  N   MET A 219     -20.245  34.805 -30.647  1.00  0.63           N  
ATOM   1477  CA  MET A 219     -18.823  34.660 -30.391  1.00  0.63           C  
ATOM   1478  C   MET A 219     -18.494  33.361 -29.670  1.00  0.63           C  
ATOM   1479  O   MET A 219     -19.372  32.656 -29.196  1.00  0.63           O  
ATOM   1480  CB  MET A 219     -18.230  35.877 -29.620  1.00  0.63           C  
ATOM   1481  CG  MET A 219     -18.699  36.061 -28.158  1.00  0.63           C  
ATOM   1482  SD  MET A 219     -20.392  36.695 -27.951  1.00  0.63           S  
ATOM   1483  CE  MET A 219     -20.125  38.404 -28.503  1.00  0.63           C  
ATOM   1484  N   ILE A 220     -17.185  33.020 -29.615  1.00  0.70           N  
ATOM   1485  CA  ILE A 220     -16.594  31.889 -28.901  1.00  0.70           C  
ATOM   1486  C   ILE A 220     -17.107  30.499 -29.262  1.00  0.70           C  
ATOM   1487  O   ILE A 220     -17.472  29.658 -28.442  1.00  0.70           O  
ATOM   1488  CB  ILE A 220     -16.302  32.148 -27.420  1.00  0.70           C  
ATOM   1489  CG1 ILE A 220     -15.274  31.137 -26.856  1.00  0.70           C  
ATOM   1490  CG2 ILE A 220     -17.594  32.186 -26.580  1.00  0.70           C  
ATOM   1491  CD1 ILE A 220     -14.639  31.607 -25.545  1.00  0.70           C  
ATOM   1492  N   ILE A 221     -17.093  30.197 -30.573  1.00  0.72           N  
ATOM   1493  CA  ILE A 221     -17.411  28.867 -31.054  1.00  0.72           C  
ATOM   1494  C   ILE A 221     -16.225  27.920 -30.902  1.00  0.72           C  
ATOM   1495  O   ILE A 221     -16.342  26.811 -30.388  1.00  0.72           O  
ATOM   1496  CB  ILE A 221     -17.871  28.926 -32.503  1.00  0.72           C  
ATOM   1497  CG1 ILE A 221     -19.168  29.764 -32.607  1.00  0.72           C  
ATOM   1498  CG2 ILE A 221     -18.105  27.507 -33.050  1.00  0.72           C  
ATOM   1499  CD1 ILE A 221     -19.641  29.951 -34.051  1.00  0.72           C  
ATOM   1500  N   SER A 222     -15.018  28.327 -31.329  1.00  0.79           N  
ATOM   1501  CA  SER A 222     -13.846  27.456 -31.255  1.00  0.79           C  
ATOM   1502  C   SER A 222     -13.228  27.422 -29.860  1.00  0.79           C  
ATOM   1503  O   SER A 222     -12.884  28.453 -29.277  1.00  0.79           O  
ATOM   1504  CB  SER A 222     -12.780  27.878 -32.297  1.00  0.79           C  
ATOM   1505  OG  SER A 222     -11.698  26.946 -32.390  1.00  0.79           O  
ATOM   1506  N   ALA A 223     -13.078  26.216 -29.280  1.00  0.84           N  
ATOM   1507  CA  ALA A 223     -12.655  26.055 -27.908  1.00  0.84           C  
ATOM   1508  C   ALA A 223     -11.987  24.713 -27.684  1.00  0.84           C  
ATOM   1509  O   ALA A 223     -11.966  23.844 -28.546  1.00  0.84           O  
ATOM   1510  CB  ALA A 223     -13.869  26.179 -26.958  1.00  0.84           C  
ATOM   1511  N   SER A 224     -11.407  24.490 -26.497  1.00  0.84           N  
ATOM   1512  CA  SER A 224     -10.951  23.174 -26.098  1.00  0.84           C  
ATOM   1513  C   SER A 224     -11.362  22.900 -24.669  1.00  0.84           C  
ATOM   1514  O   SER A 224     -11.518  23.805 -23.848  1.00  0.84           O  
ATOM   1515  CB  SER A 224      -9.429  22.918 -26.315  1.00  0.84           C  
ATOM   1516  OG  SER A 224      -8.609  23.613 -25.374  1.00  0.84           O  
ATOM   1517  N   VAL A 225     -11.607  21.615 -24.355  1.00  0.85           N  
ATOM   1518  CA  VAL A 225     -12.029  21.175 -23.036  1.00  0.85           C  
ATOM   1519  C   VAL A 225     -10.973  20.225 -22.515  1.00  0.85           C  
ATOM   1520  O   VAL A 225     -10.499  19.347 -23.231  1.00  0.85           O  
ATOM   1521  CB  VAL A 225     -13.396  20.477 -23.050  1.00  0.85           C  
ATOM   1522  CG1 VAL A 225     -13.784  19.921 -21.665  1.00  0.85           C  
ATOM   1523  CG2 VAL A 225     -14.482  21.477 -23.484  1.00  0.85           C  
ATOM   1524  N   ARG A 226     -10.578  20.392 -21.240  1.00  0.78           N  
ATOM   1525  CA  ARG A 226      -9.739  19.447 -20.532  1.00  0.78           C  
ATOM   1526  C   ARG A 226     -10.154  19.451 -19.072  1.00  0.78           C  
ATOM   1527  O   ARG A 226     -10.867  20.337 -18.602  1.00  0.78           O  
ATOM   1528  CB  ARG A 226      -8.225  19.703 -20.710  1.00  0.78           C  
ATOM   1529  CG  ARG A 226      -7.748  21.095 -20.264  1.00  0.78           C  
ATOM   1530  CD  ARG A 226      -6.307  21.363 -20.709  1.00  0.78           C  
ATOM   1531  NE  ARG A 226      -5.955  22.760 -20.264  1.00  0.78           N  
ATOM   1532  CZ  ARG A 226      -5.180  23.047 -19.210  1.00  0.78           C  
ATOM   1533  NH1 ARG A 226      -4.768  22.109 -18.365  1.00  0.78           N  
ATOM   1534  NH2 ARG A 226      -4.803  24.306 -18.999  1.00  0.78           N  
ATOM   1535  N   ILE A 227      -9.805  18.396 -18.323  1.00  0.82           N  
ATOM   1536  CA  ILE A 227     -10.523  18.080 -17.102  1.00  0.82           C  
ATOM   1537  C   ILE A 227      -9.589  17.323 -16.166  1.00  0.82           C  
ATOM   1538  O   ILE A 227      -8.763  16.529 -16.601  1.00  0.82           O  
ATOM   1539  CB  ILE A 227     -11.796  17.310 -17.478  1.00  0.82           C  
ATOM   1540  CG1 ILE A 227     -12.781  17.028 -16.326  1.00  0.82           C  
ATOM   1541  CG2 ILE A 227     -11.392  16.039 -18.226  1.00  0.82           C  
ATOM   1542  CD1 ILE A 227     -14.149  16.514 -16.804  1.00  0.82           C  
ATOM   1543  N   GLN A 228      -9.656  17.572 -14.847  1.00  0.81           N  
ATOM   1544  CA  GLN A 228      -8.734  16.988 -13.884  1.00  0.81           C  
ATOM   1545  C   GLN A 228      -9.501  16.333 -12.748  1.00  0.81           C  
ATOM   1546  O   GLN A 228     -10.481  16.884 -12.255  1.00  0.81           O  
ATOM   1547  CB  GLN A 228      -7.797  18.063 -13.265  1.00  0.81           C  
ATOM   1548  CG  GLN A 228      -6.959  18.880 -14.278  1.00  0.81           C  
ATOM   1549  CD  GLN A 228      -5.905  18.008 -14.964  1.00  0.81           C  
ATOM   1550  OE1 GLN A 228      -5.234  17.207 -14.313  1.00  0.81           O  
ATOM   1551  NE2 GLN A 228      -5.760  18.181 -16.295  1.00  0.81           N  
ATOM   1552  N   VAL A 229      -9.082  15.147 -12.268  1.00  0.82           N  
ATOM   1553  CA  VAL A 229      -9.669  14.562 -11.064  1.00  0.82           C  
ATOM   1554  C   VAL A 229      -8.773  14.853  -9.901  1.00  0.82           C  
ATOM   1555  O   VAL A 229      -7.662  14.340  -9.837  1.00  0.82           O  
ATOM   1556  CB  VAL A 229      -9.835  13.046 -11.093  1.00  0.82           C  
ATOM   1557  CG1 VAL A 229     -10.455  12.515  -9.785  1.00  0.82           C  
ATOM   1558  CG2 VAL A 229     -10.713  12.681 -12.279  1.00  0.82           C  
ATOM   1559  N   VAL A 230      -9.256  15.648  -8.935  1.00  0.80           N  
ATOM   1560  CA  VAL A 230      -8.572  15.866  -7.680  1.00  0.80           C  
ATOM   1561  C   VAL A 230      -9.086  14.872  -6.671  1.00  0.80           C  
ATOM   1562  O   VAL A 230     -10.286  14.733  -6.426  1.00  0.80           O  
ATOM   1563  CB  VAL A 230      -8.702  17.293  -7.172  1.00  0.80           C  
ATOM   1564  CG1 VAL A 230      -8.043  17.464  -5.792  1.00  0.80           C  
ATOM   1565  CG2 VAL A 230      -7.970  18.181  -8.186  1.00  0.80           C  
ATOM   1566  N   LYS A 231      -8.153  14.123  -6.072  1.00  0.76           N  
ATOM   1567  CA  LYS A 231      -8.474  13.191  -5.030  1.00  0.76           C  
ATOM   1568  C   LYS A 231      -7.281  13.101  -4.103  1.00  0.76           C  
ATOM   1569  O   LYS A 231      -6.132  13.233  -4.519  1.00  0.76           O  
ATOM   1570  CB  LYS A 231      -8.804  11.797  -5.627  1.00  0.76           C  
ATOM   1571  CG  LYS A 231      -9.394  10.825  -4.600  1.00  0.76           C  
ATOM   1572  CD  LYS A 231      -9.565   9.390  -5.105  1.00  0.76           C  
ATOM   1573  CE  LYS A 231      -9.936   8.459  -3.948  1.00  0.76           C  
ATOM   1574  NZ  LYS A 231      -9.776   7.049  -4.356  1.00  0.76           N  
ATOM   1575  N   LYS A 232      -7.513  12.865  -2.798  1.00  0.76           N  
ATOM   1576  CA  LYS A 232      -6.457  12.430  -1.906  1.00  0.76           C  
ATOM   1577  C   LYS A 232      -5.888  11.075  -2.320  1.00  0.76           C  
ATOM   1578  O   LYS A 232      -6.626  10.114  -2.558  1.00  0.76           O  
ATOM   1579  CB  LYS A 232      -6.996  12.335  -0.459  1.00  0.76           C  
ATOM   1580  CG  LYS A 232      -5.939  11.975   0.599  1.00  0.76           C  
ATOM   1581  CD  LYS A 232      -6.566  11.808   1.992  1.00  0.76           C  
ATOM   1582  CE  LYS A 232      -5.539  11.421   3.058  1.00  0.76           C  
ATOM   1583  NZ  LYS A 232      -6.212  11.256   4.367  1.00  0.76           N  
ATOM   1584  N   THR A 233      -4.552  10.960  -2.406  1.00  0.80           N  
ATOM   1585  CA  THR A 233      -3.907   9.693  -2.720  1.00  0.80           C  
ATOM   1586  C   THR A 233      -2.844   9.384  -1.693  1.00  0.80           C  
ATOM   1587  O   THR A 233      -2.270  10.265  -1.053  1.00  0.80           O  
ATOM   1588  CB  THR A 233      -3.308   9.570  -4.125  1.00  0.80           C  
ATOM   1589  OG1 THR A 233      -2.290  10.528  -4.360  1.00  0.80           O  
ATOM   1590  CG2 THR A 233      -4.407   9.784  -5.177  1.00  0.80           C  
ATOM   1591  N   THR A 234      -2.581   8.079  -1.506  1.00  0.85           N  
ATOM   1592  CA  THR A 234      -1.513   7.589  -0.655  1.00  0.85           C  
ATOM   1593  C   THR A 234      -0.802   6.561  -1.488  1.00  0.85           C  
ATOM   1594  O   THR A 234      -1.442   5.701  -2.091  1.00  0.85           O  
ATOM   1595  CB  THR A 234      -1.968   6.909   0.634  1.00  0.85           C  
ATOM   1596  OG1 THR A 234      -2.674   7.819   1.464  1.00  0.85           O  
ATOM   1597  CG2 THR A 234      -0.775   6.417   1.469  1.00  0.85           C  
ATOM   1598  N   THR A 235       0.533   6.635  -1.598  1.00  0.85           N  
ATOM   1599  CA  THR A 235       1.312   5.666  -2.363  1.00  0.85           C  
ATOM   1600  C   THR A 235       1.590   4.384  -1.582  1.00  0.85           C  
ATOM   1601  O   THR A 235       1.487   4.403  -0.354  1.00  0.85           O  
ATOM   1602  CB  THR A 235       2.629   6.234  -2.893  1.00  0.85           C  
ATOM   1603  OG1 THR A 235       3.571   6.540  -1.872  1.00  0.85           O  
ATOM   1604  CG2 THR A 235       2.363   7.522  -3.683  1.00  0.85           C  
ATOM   1605  N   PRO A 236       1.970   3.244  -2.187  1.00  0.85           N  
ATOM   1606  CA  PRO A 236       2.447   2.056  -1.471  1.00  0.85           C  
ATOM   1607  C   PRO A 236       3.568   2.334  -0.491  1.00  0.85           C  
ATOM   1608  O   PRO A 236       3.696   1.634   0.509  1.00  0.85           O  
ATOM   1609  CB  PRO A 236       2.917   1.108  -2.585  1.00  0.85           C  
ATOM   1610  CG  PRO A 236       2.021   1.470  -3.765  1.00  0.85           C  
ATOM   1611  CD  PRO A 236       1.873   2.987  -3.623  1.00  0.85           C  
ATOM   1612  N   GLU A 237       4.381   3.367  -0.768  1.00  0.75           N  
ATOM   1613  CA  GLU A 237       5.497   3.789   0.037  1.00  0.75           C  
ATOM   1614  C   GLU A 237       5.083   4.867   1.036  1.00  0.75           C  
ATOM   1615  O   GLU A 237       5.915   5.486   1.705  1.00  0.75           O  
ATOM   1616  CB  GLU A 237       6.619   4.331  -0.887  1.00  0.75           C  
ATOM   1617  CG  GLU A 237       6.969   3.390  -2.072  1.00  0.75           C  
ATOM   1618  CD  GLU A 237       6.128   3.592  -3.329  1.00  0.75           C  
ATOM   1619  OE1 GLU A 237       5.177   4.422  -3.322  1.00  0.75           O  
ATOM   1620  OE2 GLU A 237       6.426   2.912  -4.342  1.00  0.75           O  
ATOM   1621  N   GLY A 238       3.768   5.126   1.180  1.00  0.89           N  
ATOM   1622  CA  GLY A 238       3.212   5.965   2.233  1.00  0.89           C  
ATOM   1623  C   GLY A 238       3.320   7.447   2.020  1.00  0.89           C  
ATOM   1624  O   GLY A 238       3.209   8.224   2.964  1.00  0.89           O  
ATOM   1625  N   GLU A 239       3.565   7.913   0.785  1.00  0.78           N  
ATOM   1626  CA  GLU A 239       3.536   9.333   0.489  1.00  0.78           C  
ATOM   1627  C   GLU A 239       2.105   9.818   0.336  1.00  0.78           C  
ATOM   1628  O   GLU A 239       1.339   9.286  -0.464  1.00  0.78           O  
ATOM   1629  CB  GLU A 239       4.341   9.656  -0.788  1.00  0.78           C  
ATOM   1630  CG  GLU A 239       4.534  11.166  -1.061  1.00  0.78           C  
ATOM   1631  CD  GLU A 239       5.338  11.383  -2.337  1.00  0.78           C  
ATOM   1632  OE1 GLU A 239       4.786  11.956  -3.314  1.00  0.78           O  
ATOM   1633  OE2 GLU A 239       6.525  10.975  -2.358  1.00  0.78           O  
ATOM   1634  N   VAL A 240       1.705  10.830   1.130  1.00  0.80           N  
ATOM   1635  CA  VAL A 240       0.377  11.411   1.061  1.00  0.80           C  
ATOM   1636  C   VAL A 240       0.398  12.590   0.108  1.00  0.80           C  
ATOM   1637  O   VAL A 240       1.079  13.591   0.341  1.00  0.80           O  
ATOM   1638  CB  VAL A 240      -0.123  11.883   2.429  1.00  0.80           C  
ATOM   1639  CG1 VAL A 240      -1.538  12.496   2.323  1.00  0.80           C  
ATOM   1640  CG2 VAL A 240      -0.134  10.700   3.419  1.00  0.80           C  
ATOM   1641  N   VAL A 241      -0.379  12.511  -0.988  1.00  0.78           N  
ATOM   1642  CA  VAL A 241      -0.510  13.605  -1.934  1.00  0.78           C  
ATOM   1643  C   VAL A 241      -1.904  14.220  -1.757  1.00  0.78           C  
ATOM   1644  O   VAL A 241      -2.902  13.541  -2.019  1.00  0.78           O  
ATOM   1645  CB  VAL A 241      -0.249  13.202  -3.377  1.00  0.78           C  
ATOM   1646  CG1 VAL A 241      -0.297  14.451  -4.279  1.00  0.78           C  
ATOM   1647  CG2 VAL A 241       1.151  12.562  -3.476  1.00  0.78           C  
ATOM   1648  N   PRO A 242      -2.085  15.471  -1.289  1.00  0.80           N  
ATOM   1649  CA  PRO A 242      -3.378  15.877  -0.727  1.00  0.80           C  
ATOM   1650  C   PRO A 242      -4.437  16.156  -1.767  1.00  0.80           C  
ATOM   1651  O   PRO A 242      -5.624  16.018  -1.481  1.00  0.80           O  
ATOM   1652  CB  PRO A 242      -3.071  17.180   0.035  1.00  0.80           C  
ATOM   1653  CG  PRO A 242      -1.595  17.060   0.402  1.00  0.80           C  
ATOM   1654  CD  PRO A 242      -1.001  16.338  -0.801  1.00  0.80           C  
ATOM   1655  N   ILE A 243      -4.006  16.619  -2.947  1.00  0.73           N  
ATOM   1656  CA  ILE A 243      -4.868  17.060  -4.026  1.00  0.73           C  
ATOM   1657  C   ILE A 243      -4.307  16.518  -5.324  1.00  0.73           C  
ATOM   1658  O   ILE A 243      -4.145  17.223  -6.321  1.00  0.73           O  
ATOM   1659  CB  ILE A 243      -5.000  18.581  -4.128  1.00  0.73           C  
ATOM   1660  CG1 ILE A 243      -3.630  19.290  -4.103  1.00  0.73           C  
ATOM   1661  CG2 ILE A 243      -5.931  19.101  -3.013  1.00  0.73           C  
ATOM   1662  CD1 ILE A 243      -3.713  20.719  -4.632  1.00  0.73           C  
ATOM   1663  N   HIS A 244      -3.972  15.215  -5.338  1.00  0.72           N  
ATOM   1664  CA  HIS A 244      -3.402  14.565  -6.503  1.00  0.72           C  
ATOM   1665  C   HIS A 244      -4.313  14.650  -7.711  1.00  0.72           C  
ATOM   1666  O   HIS A 244      -5.479  14.267  -7.641  1.00  0.72           O  
ATOM   1667  CB  HIS A 244      -3.098  13.078  -6.231  1.00  0.72           C  
ATOM   1668  CG  HIS A 244      -2.338  12.422  -7.344  1.00  0.72           C  
ATOM   1669  ND1 HIS A 244      -1.039  12.823  -7.586  1.00  0.72           N  
ATOM   1670  CD2 HIS A 244      -2.751  11.560  -8.312  1.00  0.72           C  
ATOM   1671  CE1 HIS A 244      -0.686  12.204  -8.692  1.00  0.72           C  
ATOM   1672  NE2 HIS A 244      -1.683  11.426  -9.176  1.00  0.72           N  
ATOM   1673  N   GLN A 245      -3.791  15.170  -8.838  1.00  0.75           N  
ATOM   1674  CA  GLN A 245      -4.590  15.406 -10.018  1.00  0.75           C  
ATOM   1675  C   GLN A 245      -4.153  14.505 -11.149  1.00  0.75           C  
ATOM   1676  O   GLN A 245      -2.970  14.349 -11.446  1.00  0.75           O  
ATOM   1677  CB  GLN A 245      -4.676  16.901 -10.434  1.00  0.75           C  
ATOM   1678  CG  GLN A 245      -3.338  17.563 -10.843  1.00  0.75           C  
ATOM   1679  CD  GLN A 245      -3.461  19.076 -11.048  1.00  0.75           C  
ATOM   1680  OE1 GLN A 245      -3.201  19.631 -12.117  1.00  0.75           O  
ATOM   1681  NE2 GLN A 245      -3.839  19.792  -9.963  1.00  0.75           N  
ATOM   1682  N   GLN A 246      -5.134  13.837 -11.777  1.00  0.72           N  
ATOM   1683  CA  GLN A 246      -4.923  13.055 -12.974  1.00  0.72           C  
ATOM   1684  C   GLN A 246      -5.915  13.525 -14.015  1.00  0.72           C  
ATOM   1685  O   GLN A 246      -7.083  13.762 -13.699  1.00  0.72           O  
ATOM   1686  CB  GLN A 246      -5.116  11.534 -12.737  1.00  0.72           C  
ATOM   1687  CG  GLN A 246      -4.117  10.937 -11.717  1.00  0.72           C  
ATOM   1688  CD  GLN A 246      -4.273   9.422 -11.592  1.00  0.72           C  
ATOM   1689  OE1 GLN A 246      -5.002   8.764 -12.329  1.00  0.72           O  
ATOM   1690  NE2 GLN A 246      -3.546   8.819 -10.620  1.00  0.72           N  
ATOM   1691  N   ASP A 247      -5.468  13.691 -15.276  1.00  0.75           N  
ATOM   1692  CA  ASP A 247      -6.321  14.044 -16.393  1.00  0.75           C  
ATOM   1693  C   ASP A 247      -7.400  12.995 -16.685  1.00  0.75           C  
ATOM   1694  O   ASP A 247      -7.232  11.798 -16.438  1.00  0.75           O  
ATOM   1695  CB  ASP A 247      -5.448  14.346 -17.639  1.00  0.75           C  
ATOM   1696  CG  ASP A 247      -6.148  15.292 -18.598  1.00  0.75           C  
ATOM   1697  OD1 ASP A 247      -6.921  14.805 -19.458  1.00  0.75           O  
ATOM   1698  OD2 ASP A 247      -5.917  16.521 -18.475  1.00  0.75           O  
ATOM   1699  N   ILE A 248      -8.556  13.439 -17.209  1.00  0.77           N  
ATOM   1700  CA  ILE A 248      -9.635  12.551 -17.610  1.00  0.77           C  
ATOM   1701  C   ILE A 248      -9.793  12.643 -19.120  1.00  0.77           C  
ATOM   1702  O   ILE A 248      -9.954  13.758 -19.616  1.00  0.77           O  
ATOM   1703  CB  ILE A 248     -11.002  12.830 -16.983  1.00  0.77           C  
ATOM   1704  CG1 ILE A 248     -10.897  13.524 -15.621  1.00  0.77           C  
ATOM   1705  CG2 ILE A 248     -11.703  11.474 -16.845  1.00  0.77           C  
ATOM   1706  CD1 ILE A 248     -12.256  13.734 -14.935  1.00  0.77           C  
ATOM   1707  N   PRO A 249      -9.783  11.575 -19.919  1.00  0.76           N  
ATOM   1708  CA  PRO A 249      -9.771  11.755 -21.368  1.00  0.76           C  
ATOM   1709  C   PRO A 249     -11.074  12.210 -22.018  1.00  0.76           C  
ATOM   1710  O   PRO A 249     -11.731  11.430 -22.702  1.00  0.76           O  
ATOM   1711  CB  PRO A 249      -9.380  10.363 -21.890  1.00  0.76           C  
ATOM   1712  CG  PRO A 249      -8.463   9.812 -20.804  1.00  0.76           C  
ATOM   1713  CD  PRO A 249      -9.155  10.302 -19.536  1.00  0.76           C  
ATOM   1714  N   VAL A 250     -11.408  13.509 -21.925  1.00  0.78           N  
ATOM   1715  CA  VAL A 250     -12.507  14.161 -22.632  1.00  0.78           C  
ATOM   1716  C   VAL A 250     -12.124  14.471 -24.070  1.00  0.78           C  
ATOM   1717  O   VAL A 250     -12.230  15.600 -24.539  1.00  0.78           O  
ATOM   1718  CB  VAL A 250     -13.011  15.418 -21.922  1.00  0.78           C  
ATOM   1719  CG1 VAL A 250     -13.747  14.987 -20.639  1.00  0.78           C  
ATOM   1720  CG2 VAL A 250     -11.861  16.406 -21.630  1.00  0.78           C  
ATOM   1721  N   ASP A 251     -11.659  13.412 -24.767  1.00  0.68           N  
ATOM   1722  CA  ASP A 251     -11.380  13.292 -26.183  1.00  0.68           C  
ATOM   1723  C   ASP A 251      -9.993  13.730 -26.655  1.00  0.68           C  
ATOM   1724  O   ASP A 251      -9.730  13.842 -27.857  1.00  0.68           O  
ATOM   1725  CB  ASP A 251     -12.480  13.919 -27.051  1.00  0.68           C  
ATOM   1726  CG  ASP A 251     -13.757  13.114 -26.961  1.00  0.68           C  
ATOM   1727  OD1 ASP A 251     -13.669  11.897 -27.269  1.00  0.68           O  
ATOM   1728  OD2 ASP A 251     -14.820  13.700 -26.643  1.00  0.68           O  
ATOM   1729  N   ASN A 252      -9.027  13.892 -25.730  1.00  0.62           N  
ATOM   1730  CA  ASN A 252      -7.658  14.311 -26.036  1.00  0.62           C  
ATOM   1731  C   ASN A 252      -6.880  13.470 -27.071  1.00  0.62           C  
ATOM   1732  O   ASN A 252      -6.252  14.084 -27.930  1.00  0.62           O  
ATOM   1733  CB  ASN A 252      -6.782  14.436 -24.753  1.00  0.62           C  
ATOM   1734  CG  ASN A 252      -7.485  15.267 -23.678  1.00  0.62           C  
ATOM   1735  OD1 ASN A 252      -8.372  16.074 -23.957  1.00  0.62           O  
ATOM   1736  ND2 ASN A 252      -7.128  15.014 -22.402  1.00  0.62           N  
ATOM   1737  N   PRO A 253      -6.852  12.127 -27.130  1.00  0.58           N  
ATOM   1738  CA  PRO A 253      -6.052  11.416 -28.132  1.00  0.58           C  
ATOM   1739  C   PRO A 253      -6.693  11.387 -29.512  1.00  0.58           C  
ATOM   1740  O   PRO A 253      -6.045  10.927 -30.448  1.00  0.58           O  
ATOM   1741  CB  PRO A 253      -5.958   9.986 -27.565  1.00  0.58           C  
ATOM   1742  CG  PRO A 253      -7.230   9.828 -26.730  1.00  0.58           C  
ATOM   1743  CD  PRO A 253      -7.383  11.214 -26.111  1.00  0.58           C  
ATOM   1744  N   ILE A 254      -7.966  11.800 -29.666  1.00  0.55           N  
ATOM   1745  CA  ILE A 254      -8.631  11.796 -30.963  1.00  0.55           C  
ATOM   1746  C   ILE A 254      -8.466  13.123 -31.692  1.00  0.55           C  
ATOM   1747  O   ILE A 254      -8.096  13.113 -32.863  1.00  0.55           O  
ATOM   1748  CB  ILE A 254     -10.105  11.407 -30.827  1.00  0.55           C  
ATOM   1749  CG1 ILE A 254     -10.276   9.976 -30.242  1.00  0.55           C  
ATOM   1750  CG2 ILE A 254     -10.823  11.531 -32.189  1.00  0.55           C  
ATOM   1751  CD1 ILE A 254      -9.666   8.851 -31.093  1.00  0.55           C  
ATOM   1752  N   GLU A 255      -8.708  14.249 -30.971  1.00  0.61           N  
ATOM   1753  CA  GLU A 255      -8.807  15.650 -31.404  1.00  0.61           C  
ATOM   1754  C   GLU A 255     -10.245  16.161 -31.218  1.00  0.61           C  
ATOM   1755  O   GLU A 255     -10.556  17.343 -31.335  1.00  0.61           O  
ATOM   1756  CB  GLU A 255      -8.210  16.018 -32.804  1.00  0.61           C  
ATOM   1757  CG  GLU A 255      -8.164  17.545 -33.095  1.00  0.61           C  
ATOM   1758  CD  GLU A 255      -7.230  18.046 -34.200  1.00  0.61           C  
ATOM   1759  OE1 GLU A 255      -6.564  17.252 -34.911  1.00  0.61           O  
ATOM   1760  OE2 GLU A 255      -7.151  19.309 -34.287  1.00  0.61           O  
ATOM   1761  N   SER A 256     -11.184  15.305 -30.748  1.00  0.71           N  
ATOM   1762  CA  SER A 256     -12.569  15.733 -30.483  1.00  0.71           C  
ATOM   1763  C   SER A 256     -12.715  16.633 -29.259  1.00  0.71           C  
ATOM   1764  O   SER A 256     -13.764  17.229 -29.044  1.00  0.71           O  
ATOM   1765  CB  SER A 256     -13.631  14.599 -30.359  1.00  0.71           C  
ATOM   1766  OG  SER A 256     -13.847  13.913 -31.588  1.00  0.71           O  
ATOM   1767  N   ASN A 257     -11.651  16.808 -28.439  1.00  0.73           N  
ATOM   1768  CA  ASN A 257     -11.619  17.772 -27.347  1.00  0.73           C  
ATOM   1769  C   ASN A 257     -11.466  19.202 -27.845  1.00  0.73           C  
ATOM   1770  O   ASN A 257     -11.605  20.160 -27.087  1.00  0.73           O  
ATOM   1771  CB  ASN A 257     -10.497  17.457 -26.316  1.00  0.73           C  
ATOM   1772  CG  ASN A 257      -9.084  17.670 -26.851  1.00  0.73           C  
ATOM   1773  OD1 ASN A 257      -8.737  17.229 -27.947  1.00  0.73           O  
ATOM   1774  ND2 ASN A 257      -8.243  18.376 -26.061  1.00  0.73           N  
ATOM   1775  N   ASN A 258     -11.141  19.360 -29.142  1.00  0.74           N  
ATOM   1776  CA  ASN A 258     -11.128  20.608 -29.864  1.00  0.74           C  
ATOM   1777  C   ASN A 258     -12.557  20.927 -30.308  1.00  0.74           C  
ATOM   1778  O   ASN A 258     -13.015  20.578 -31.393  1.00  0.74           O  
ATOM   1779  CB  ASN A 258     -10.138  20.455 -31.044  1.00  0.74           C  
ATOM   1780  CG  ASN A 258      -9.733  21.801 -31.604  1.00  0.74           C  
ATOM   1781  OD1 ASN A 258     -10.513  22.753 -31.667  1.00  0.74           O  
ATOM   1782  ND2 ASN A 258      -8.468  21.900 -32.075  1.00  0.74           N  
ATOM   1783  N   ILE A 259     -13.305  21.583 -29.413  1.00  0.76           N  
ATOM   1784  CA  ILE A 259     -14.730  21.795 -29.487  1.00  0.76           C  
ATOM   1785  C   ILE A 259     -15.109  22.905 -30.451  1.00  0.76           C  
ATOM   1786  O   ILE A 259     -14.445  23.937 -30.553  1.00  0.76           O  
ATOM   1787  CB  ILE A 259     -15.284  22.121 -28.097  1.00  0.76           C  
ATOM   1788  CG1 ILE A 259     -14.954  21.024 -27.060  1.00  0.76           C  
ATOM   1789  CG2 ILE A 259     -16.800  22.335 -28.151  1.00  0.76           C  
ATOM   1790  CD1 ILE A 259     -15.497  19.631 -27.398  1.00  0.76           C  
ATOM   1791  N   PHE A 260     -16.242  22.732 -31.163  1.00  0.74           N  
ATOM   1792  CA  PHE A 260     -16.806  23.766 -31.999  1.00  0.74           C  
ATOM   1793  C   PHE A 260     -18.225  24.098 -31.524  1.00  0.74           C  
ATOM   1794  O   PHE A 260     -19.215  23.525 -31.970  1.00  0.74           O  
ATOM   1795  CB  PHE A 260     -16.775  23.244 -33.459  1.00  0.74           C  
ATOM   1796  CG  PHE A 260     -16.743  24.374 -34.439  1.00  0.74           C  
ATOM   1797  CD1 PHE A 260     -15.534  25.039 -34.699  1.00  0.74           C  
ATOM   1798  CD2 PHE A 260     -17.913  24.803 -35.081  1.00  0.74           C  
ATOM   1799  CE1 PHE A 260     -15.496  26.135 -35.569  1.00  0.74           C  
ATOM   1800  CE2 PHE A 260     -17.879  25.897 -35.955  1.00  0.74           C  
ATOM   1801  CZ  PHE A 260     -16.672  26.569 -36.191  1.00  0.74           C  
ATOM   1802  N   LEU A 261     -18.374  25.054 -30.587  1.00  0.77           N  
ATOM   1803  CA  LEU A 261     -19.611  25.392 -29.893  1.00  0.77           C  
ATOM   1804  C   LEU A 261     -20.648  26.135 -30.733  1.00  0.77           C  
ATOM   1805  O   LEU A 261     -21.001  27.281 -30.477  1.00  0.77           O  
ATOM   1806  CB  LEU A 261     -19.337  26.221 -28.607  1.00  0.77           C  
ATOM   1807  CG  LEU A 261     -18.460  25.515 -27.558  1.00  0.77           C  
ATOM   1808  CD1 LEU A 261     -17.988  26.503 -26.482  1.00  0.77           C  
ATOM   1809  CD2 LEU A 261     -19.187  24.325 -26.918  1.00  0.77           C  
ATOM   1810  N   VAL A 262     -21.219  25.451 -31.744  1.00  0.73           N  
ATOM   1811  CA  VAL A 262     -22.386  25.875 -32.513  1.00  0.73           C  
ATOM   1812  C   VAL A 262     -23.605  26.050 -31.614  1.00  0.73           C  
ATOM   1813  O   VAL A 262     -24.461  26.914 -31.800  1.00  0.73           O  
ATOM   1814  CB  VAL A 262     -22.685  24.911 -33.671  1.00  0.73           C  
ATOM   1815  CG1 VAL A 262     -22.526  23.439 -33.253  1.00  0.73           C  
ATOM   1816  CG2 VAL A 262     -24.093  25.121 -34.257  1.00  0.73           C  
ATOM   1817  N   ALA A 263     -23.695  25.200 -30.589  1.00  0.77           N  
ATOM   1818  CA  ALA A 263     -24.727  25.236 -29.601  1.00  0.77           C  
ATOM   1819  C   ALA A 263     -24.171  24.466 -28.420  1.00  0.77           C  
ATOM   1820  O   ALA A 263     -23.074  23.914 -28.546  1.00  0.77           O  
ATOM   1821  CB  ALA A 263     -26.004  24.587 -30.158  1.00  0.77           C  
ATOM   1822  N   PRO A 264     -24.824  24.407 -27.268  1.00  0.84           N  
ATOM   1823  CA  PRO A 264     -24.402  23.561 -26.164  1.00  0.84           C  
ATOM   1824  C   PRO A 264     -24.186  22.090 -26.478  1.00  0.84           C  
ATOM   1825  O   PRO A 264     -25.094  21.425 -26.976  1.00  0.84           O  
ATOM   1826  CB  PRO A 264     -25.509  23.756 -25.128  1.00  0.84           C  
ATOM   1827  CG  PRO A 264     -25.937  25.206 -25.345  1.00  0.84           C  
ATOM   1828  CD  PRO A 264     -25.886  25.334 -26.867  1.00  0.84           C  
ATOM   1829  N   LEU A 265     -23.000  21.559 -26.145  1.00  0.80           N  
ATOM   1830  CA  LEU A 265     -22.614  20.199 -26.446  1.00  0.80           C  
ATOM   1831  C   LEU A 265     -22.453  19.396 -25.175  1.00  0.80           C  
ATOM   1832  O   LEU A 265     -22.120  19.912 -24.110  1.00  0.80           O  
ATOM   1833  CB  LEU A 265     -21.260  20.135 -27.189  1.00  0.80           C  
ATOM   1834  CG  LEU A 265     -21.241  20.826 -28.566  1.00  0.80           C  
ATOM   1835  CD1 LEU A 265     -19.798  20.936 -29.047  1.00  0.80           C  
ATOM   1836  CD2 LEU A 265     -22.094  20.102 -29.613  1.00  0.80           C  
ATOM   1837  N   ILE A 266     -22.689  18.076 -25.269  1.00  0.81           N  
ATOM   1838  CA  ILE A 266     -22.456  17.147 -24.180  1.00  0.81           C  
ATOM   1839  C   ILE A 266     -21.063  16.578 -24.336  1.00  0.81           C  
ATOM   1840  O   ILE A 266     -20.781  15.839 -25.279  1.00  0.81           O  
ATOM   1841  CB  ILE A 266     -23.474  16.008 -24.168  1.00  0.81           C  
ATOM   1842  CG1 ILE A 266     -24.897  16.561 -23.920  1.00  0.81           C  
ATOM   1843  CG2 ILE A 266     -23.100  14.970 -23.085  1.00  0.81           C  
ATOM   1844  CD1 ILE A 266     -25.999  15.542 -24.228  1.00  0.81           C  
ATOM   1845  N   ILE A 267     -20.167  16.892 -23.387  1.00  0.82           N  
ATOM   1846  CA  ILE A 267     -18.814  16.373 -23.352  1.00  0.82           C  
ATOM   1847  C   ILE A 267     -18.873  15.013 -22.680  1.00  0.82           C  
ATOM   1848  O   ILE A 267     -19.544  14.847 -21.663  1.00  0.82           O  
ATOM   1849  CB  ILE A 267     -17.863  17.294 -22.595  1.00  0.82           C  
ATOM   1850  CG1 ILE A 267     -17.986  18.777 -23.034  1.00  0.82           C  
ATOM   1851  CG2 ILE A 267     -16.411  16.790 -22.742  1.00  0.82           C  
ATOM   1852  CD1 ILE A 267     -17.789  19.043 -24.533  1.00  0.82           C  
ATOM   1853  N   CYS A 268     -18.228  13.983 -23.261  1.00  0.87           N  
ATOM   1854  CA  CYS A 268     -18.403  12.609 -22.826  1.00  0.87           C  
ATOM   1855  C   CYS A 268     -17.058  11.995 -22.522  1.00  0.87           C  
ATOM   1856  O   CYS A 268     -16.259  11.714 -23.404  1.00  0.87           O  
ATOM   1857  CB  CYS A 268     -19.131  11.819 -23.955  1.00  0.87           C  
ATOM   1858  SG  CYS A 268     -19.645  10.068 -23.693  1.00  0.87           S  
ATOM   1859  N   HIS A 269     -16.792  11.725 -21.237  1.00  0.82           N  
ATOM   1860  CA  HIS A 269     -15.639  10.956 -20.835  1.00  0.82           C  
ATOM   1861  C   HIS A 269     -16.023   9.488 -20.777  1.00  0.82           C  
ATOM   1862  O   HIS A 269     -16.787   9.040 -19.918  1.00  0.82           O  
ATOM   1863  CB  HIS A 269     -15.085  11.421 -19.468  1.00  0.82           C  
ATOM   1864  CG  HIS A 269     -14.161  10.421 -18.853  1.00  0.82           C  
ATOM   1865  ND1 HIS A 269     -13.126   9.933 -19.621  1.00  0.82           N  
ATOM   1866  CD2 HIS A 269     -14.292   9.694 -17.715  1.00  0.82           C  
ATOM   1867  CE1 HIS A 269     -12.648   8.912 -18.945  1.00  0.82           C  
ATOM   1868  NE2 HIS A 269     -13.315   8.728 -17.781  1.00  0.82           N  
ATOM   1869  N   VAL A 270     -15.480   8.697 -21.714  1.00  0.83           N  
ATOM   1870  CA  VAL A 270     -15.670   7.264 -21.781  1.00  0.83           C  
ATOM   1871  C   VAL A 270     -14.985   6.559 -20.621  1.00  0.83           C  
ATOM   1872  O   VAL A 270     -13.772   6.637 -20.436  1.00  0.83           O  
ATOM   1873  CB  VAL A 270     -15.139   6.709 -23.096  1.00  0.83           C  
ATOM   1874  CG1 VAL A 270     -15.387   5.191 -23.201  1.00  0.83           C  
ATOM   1875  CG2 VAL A 270     -15.818   7.444 -24.270  1.00  0.83           C  
ATOM   1876  N   ILE A 271     -15.747   5.819 -19.793  1.00  0.80           N  
ATOM   1877  CA  ILE A 271     -15.182   5.158 -18.633  1.00  0.80           C  
ATOM   1878  C   ILE A 271     -14.548   3.833 -19.055  1.00  0.80           C  
ATOM   1879  O   ILE A 271     -15.175   2.779 -19.022  1.00  0.80           O  
ATOM   1880  CB  ILE A 271     -16.213   5.006 -17.506  1.00  0.80           C  
ATOM   1881  CG1 ILE A 271     -16.810   6.388 -17.124  1.00  0.80           C  
ATOM   1882  CG2 ILE A 271     -15.587   4.324 -16.272  1.00  0.80           C  
ATOM   1883  CD1 ILE A 271     -17.937   6.316 -16.084  1.00  0.80           C  
ATOM   1884  N   ASP A 272     -13.268   3.876 -19.489  1.00  0.80           N  
ATOM   1885  CA  ASP A 272     -12.496   2.717 -19.893  1.00  0.80           C  
ATOM   1886  C   ASP A 272     -11.573   2.234 -18.767  1.00  0.80           C  
ATOM   1887  O   ASP A 272     -11.704   2.622 -17.609  1.00  0.80           O  
ATOM   1888  CB  ASP A 272     -11.725   3.009 -21.228  1.00  0.80           C  
ATOM   1889  CG  ASP A 272     -10.537   3.959 -21.115  1.00  0.80           C  
ATOM   1890  OD1 ASP A 272     -10.247   4.456 -20.002  1.00  0.80           O  
ATOM   1891  OD2 ASP A 272      -9.837   4.153 -22.145  1.00  0.80           O  
ATOM   1892  N   LYS A 273     -10.565   1.399 -19.099  1.00  0.75           N  
ATOM   1893  CA  LYS A 273      -9.580   0.882 -18.162  1.00  0.75           C  
ATOM   1894  C   LYS A 273      -8.555   1.907 -17.686  1.00  0.75           C  
ATOM   1895  O   LYS A 273      -7.803   1.644 -16.753  1.00  0.75           O  
ATOM   1896  CB  LYS A 273      -8.810  -0.311 -18.788  1.00  0.75           C  
ATOM   1897  CG  LYS A 273      -9.688  -1.556 -18.995  1.00  0.75           C  
ATOM   1898  CD  LYS A 273      -8.914  -2.744 -19.589  1.00  0.75           C  
ATOM   1899  CE  LYS A 273      -9.776  -3.990 -19.844  1.00  0.75           C  
ATOM   1900  NZ  LYS A 273     -10.275  -4.564 -18.576  1.00  0.75           N  
ATOM   1901  N   ARG A 274      -8.480   3.096 -18.316  1.00  0.70           N  
ATOM   1902  CA  ARG A 274      -7.592   4.159 -17.881  1.00  0.70           C  
ATOM   1903  C   ARG A 274      -8.359   5.203 -17.094  1.00  0.70           C  
ATOM   1904  O   ARG A 274      -7.787   6.093 -16.470  1.00  0.70           O  
ATOM   1905  CB  ARG A 274      -7.006   4.870 -19.121  1.00  0.70           C  
ATOM   1906  CG  ARG A 274      -6.131   3.957 -20.000  1.00  0.70           C  
ATOM   1907  CD  ARG A 274      -5.728   4.610 -21.321  1.00  0.70           C  
ATOM   1908  NE  ARG A 274      -6.990   4.770 -22.109  1.00  0.70           N  
ATOM   1909  CZ  ARG A 274      -7.095   5.394 -23.285  1.00  0.70           C  
ATOM   1910  NH1 ARG A 274      -8.298   5.451 -23.842  1.00  0.70           N  
ATOM   1911  NH2 ARG A 274      -6.051   5.943 -23.893  1.00  0.70           N  
ATOM   1912  N   SER A 275      -9.699   5.116 -17.103  1.00  0.83           N  
ATOM   1913  CA  SER A 275     -10.568   5.986 -16.344  1.00  0.83           C  
ATOM   1914  C   SER A 275     -10.404   5.864 -14.832  1.00  0.83           C  
ATOM   1915  O   SER A 275     -10.435   4.752 -14.303  1.00  0.83           O  
ATOM   1916  CB  SER A 275     -12.047   5.681 -16.670  1.00  0.83           C  
ATOM   1917  OG  SER A 275     -12.967   6.566 -16.019  1.00  0.83           O  
ATOM   1918  N   PRO A 276     -10.334   6.946 -14.062  1.00  0.84           N  
ATOM   1919  CA  PRO A 276     -10.367   6.879 -12.602  1.00  0.84           C  
ATOM   1920  C   PRO A 276     -11.738   6.486 -12.068  1.00  0.84           C  
ATOM   1921  O   PRO A 276     -11.882   6.314 -10.861  1.00  0.84           O  
ATOM   1922  CB  PRO A 276      -9.949   8.294 -12.165  1.00  0.84           C  
ATOM   1923  CG  PRO A 276     -10.315   9.193 -13.347  1.00  0.84           C  
ATOM   1924  CD  PRO A 276     -10.065   8.300 -14.552  1.00  0.84           C  
ATOM   1925  N   LEU A 277     -12.759   6.344 -12.935  1.00  0.80           N  
ATOM   1926  CA  LEU A 277     -14.091   5.906 -12.561  1.00  0.80           C  
ATOM   1927  C   LEU A 277     -14.355   4.458 -12.957  1.00  0.80           C  
ATOM   1928  O   LEU A 277     -15.483   3.983 -12.863  1.00  0.80           O  
ATOM   1929  CB  LEU A 277     -15.165   6.810 -13.215  1.00  0.80           C  
ATOM   1930  CG  LEU A 277     -15.067   8.300 -12.832  1.00  0.80           C  
ATOM   1931  CD1 LEU A 277     -16.045   9.125 -13.678  1.00  0.80           C  
ATOM   1932  CD2 LEU A 277     -15.332   8.533 -11.337  1.00  0.80           C  
ATOM   1933  N   TYR A 278     -13.321   3.708 -13.402  1.00  0.76           N  
ATOM   1934  CA  TYR A 278     -13.430   2.348 -13.923  1.00  0.76           C  
ATOM   1935  C   TYR A 278     -14.070   1.349 -12.954  1.00  0.76           C  
ATOM   1936  O   TYR A 278     -14.998   0.627 -13.316  1.00  0.76           O  
ATOM   1937  CB  TYR A 278     -11.991   1.902 -14.319  1.00  0.76           C  
ATOM   1938  CG  TYR A 278     -11.865   0.522 -14.914  1.00  0.76           C  
ATOM   1939  CD1 TYR A 278     -12.610   0.105 -16.031  1.00  0.76           C  
ATOM   1940  CD2 TYR A 278     -10.934  -0.365 -14.357  1.00  0.76           C  
ATOM   1941  CE1 TYR A 278     -12.463  -1.196 -16.539  1.00  0.76           C  
ATOM   1942  CE2 TYR A 278     -10.801  -1.671 -14.841  1.00  0.76           C  
ATOM   1943  CZ  TYR A 278     -11.588  -2.096 -15.914  1.00  0.76           C  
ATOM   1944  OH  TYR A 278     -11.509  -3.443 -16.328  1.00  0.76           O  
ATOM   1945  N   ASP A 279     -13.635   1.349 -11.681  1.00  0.78           N  
ATOM   1946  CA  ASP A 279     -14.048   0.364 -10.700  1.00  0.78           C  
ATOM   1947  C   ASP A 279     -15.176   0.864  -9.800  1.00  0.78           C  
ATOM   1948  O   ASP A 279     -15.602   0.170  -8.883  1.00  0.78           O  
ATOM   1949  CB  ASP A 279     -12.837   0.002  -9.795  1.00  0.78           C  
ATOM   1950  CG  ASP A 279     -11.890  -0.977 -10.457  1.00  0.78           C  
ATOM   1951  OD1 ASP A 279     -11.917  -1.133 -11.694  1.00  0.78           O  
ATOM   1952  OD2 ASP A 279     -11.174  -1.681  -9.698  1.00  0.78           O  
ATOM   1953  N   ILE A 280     -15.718   2.074 -10.036  1.00  0.72           N  
ATOM   1954  CA  ILE A 280     -16.726   2.665  -9.167  1.00  0.72           C  
ATOM   1955  C   ILE A 280     -18.125   2.340  -9.678  1.00  0.72           C  
ATOM   1956  O   ILE A 280     -18.504   2.687 -10.796  1.00  0.72           O  
ATOM   1957  CB  ILE A 280     -16.490   4.176  -9.002  1.00  0.72           C  
ATOM   1958  CG1 ILE A 280     -15.252   4.437  -8.104  1.00  0.72           C  
ATOM   1959  CG2 ILE A 280     -17.708   4.899  -8.384  1.00  0.72           C  
ATOM   1960  CD1 ILE A 280     -13.923   4.571  -8.852  1.00  0.72           C  
ATOM   1961  N   SER A 281     -18.940   1.637  -8.860  1.00  0.75           N  
ATOM   1962  CA  SER A 281     -20.349   1.383  -9.128  1.00  0.75           C  
ATOM   1963  C   SER A 281     -21.236   2.534  -8.670  1.00  0.75           C  
ATOM   1964  O   SER A 281     -20.783   3.521  -8.089  1.00  0.75           O  
ATOM   1965  CB  SER A 281     -20.849   0.036  -8.514  1.00  0.75           C  
ATOM   1966  OG  SER A 281     -21.039   0.087  -7.097  1.00  0.75           O  
ATOM   1967  N   ALA A 282     -22.560   2.443  -8.916  1.00  0.75           N  
ATOM   1968  CA  ALA A 282     -23.530   3.396  -8.407  1.00  0.75           C  
ATOM   1969  C   ALA A 282     -23.558   3.460  -6.883  1.00  0.75           C  
ATOM   1970  O   ALA A 282     -23.649   4.531  -6.286  1.00  0.75           O  
ATOM   1971  CB  ALA A 282     -24.928   3.016  -8.929  1.00  0.75           C  
ATOM   1972  N   THR A 283     -23.442   2.288  -6.225  1.00  0.65           N  
ATOM   1973  CA  THR A 283     -23.341   2.154  -4.774  1.00  0.65           C  
ATOM   1974  C   THR A 283     -22.082   2.799  -4.225  1.00  0.65           C  
ATOM   1975  O   THR A 283     -22.115   3.524  -3.231  1.00  0.65           O  
ATOM   1976  CB  THR A 283     -23.351   0.689  -4.341  1.00  0.65           C  
ATOM   1977  OG1 THR A 283     -24.551   0.061  -4.768  1.00  0.65           O  
ATOM   1978  CG2 THR A 283     -23.297   0.533  -2.813  1.00  0.65           C  
ATOM   1979  N   ASP A 284     -20.931   2.577  -4.890  1.00  0.68           N  
ATOM   1980  CA  ASP A 284     -19.655   3.149  -4.505  1.00  0.68           C  
ATOM   1981  C   ASP A 284     -19.587   4.662  -4.623  1.00  0.68           C  
ATOM   1982  O   ASP A 284     -18.990   5.319  -3.778  1.00  0.68           O  
ATOM   1983  CB  ASP A 284     -18.505   2.585  -5.360  1.00  0.68           C  
ATOM   1984  CG  ASP A 284     -18.460   1.083  -5.237  1.00  0.68           C  
ATOM   1985  OD1 ASP A 284     -18.326   0.576  -4.101  1.00  0.68           O  
ATOM   1986  OD2 ASP A 284     -18.605   0.432  -6.304  1.00  0.68           O  
ATOM   1987  N   LEU A 285     -20.192   5.250  -5.679  1.00  0.68           N  
ATOM   1988  CA  LEU A 285     -20.022   6.641  -6.086  1.00  0.68           C  
ATOM   1989  C   LEU A 285     -20.259   7.691  -5.007  1.00  0.68           C  
ATOM   1990  O   LEU A 285     -19.461   8.610  -4.842  1.00  0.68           O  
ATOM   1991  CB  LEU A 285     -20.957   6.927  -7.295  1.00  0.68           C  
ATOM   1992  CG  LEU A 285     -20.972   8.383  -7.826  1.00  0.68           C  
ATOM   1993  CD1 LEU A 285     -19.590   8.863  -8.297  1.00  0.68           C  
ATOM   1994  CD2 LEU A 285     -21.999   8.550  -8.956  1.00  0.68           C  
ATOM   1995  N   VAL A 286     -21.335   7.573  -4.206  1.00  0.66           N  
ATOM   1996  CA  VAL A 286     -21.606   8.501  -3.112  1.00  0.66           C  
ATOM   1997  C   VAL A 286     -20.549   8.411  -2.011  1.00  0.66           C  
ATOM   1998  O   VAL A 286     -20.169   9.389  -1.376  1.00  0.66           O  
ATOM   1999  CB  VAL A 286     -23.009   8.279  -2.559  1.00  0.66           C  
ATOM   2000  CG1 VAL A 286     -23.312   9.247  -1.397  1.00  0.66           C  
ATOM   2001  CG2 VAL A 286     -24.028   8.512  -3.693  1.00  0.66           C  
ATOM   2002  N   ASN A 287     -19.989   7.208  -1.803  1.00  0.63           N  
ATOM   2003  CA  ASN A 287     -18.965   6.918  -0.820  1.00  0.63           C  
ATOM   2004  C   ASN A 287     -17.556   7.166  -1.376  1.00  0.63           C  
ATOM   2005  O   ASN A 287     -16.606   6.442  -1.082  1.00  0.63           O  
ATOM   2006  CB  ASN A 287     -19.165   5.438  -0.390  1.00  0.63           C  
ATOM   2007  CG  ASN A 287     -18.437   5.084   0.901  1.00  0.63           C  
ATOM   2008  OD1 ASN A 287     -18.308   5.886   1.824  1.00  0.63           O  
ATOM   2009  ND2 ASN A 287     -17.977   3.815   0.995  1.00  0.63           N  
ATOM   2010  N   GLN A 288     -17.382   8.203  -2.218  1.00  0.67           N  
ATOM   2011  CA  GLN A 288     -16.099   8.568  -2.787  1.00  0.67           C  
ATOM   2012  C   GLN A 288     -15.823  10.052  -2.614  1.00  0.67           C  
ATOM   2013  O   GLN A 288     -16.550  10.904  -3.112  1.00  0.67           O  
ATOM   2014  CB  GLN A 288     -16.033   8.262  -4.309  1.00  0.67           C  
ATOM   2015  CG  GLN A 288     -16.064   6.764  -4.683  1.00  0.67           C  
ATOM   2016  CD  GLN A 288     -14.804   6.035  -4.220  1.00  0.67           C  
ATOM   2017  OE1 GLN A 288     -13.727   6.127  -4.819  1.00  0.67           O  
ATOM   2018  NE2 GLN A 288     -14.915   5.301  -3.091  1.00  0.67           N  
ATOM   2019  N   ASP A 289     -14.712  10.403  -1.940  1.00  0.74           N  
ATOM   2020  CA  ASP A 289     -14.225  11.767  -1.836  1.00  0.74           C  
ATOM   2021  C   ASP A 289     -13.433  12.110  -3.101  1.00  0.74           C  
ATOM   2022  O   ASP A 289     -12.223  11.907  -3.171  1.00  0.74           O  
ATOM   2023  CB  ASP A 289     -13.339  11.852  -0.557  1.00  0.74           C  
ATOM   2024  CG  ASP A 289     -12.830  13.244  -0.201  1.00  0.74           C  
ATOM   2025  OD1 ASP A 289     -13.397  14.255  -0.683  1.00  0.74           O  
ATOM   2026  OD2 ASP A 289     -11.844  13.306   0.584  1.00  0.74           O  
ATOM   2027  N   LEU A 290     -14.112  12.598  -4.159  1.00  0.77           N  
ATOM   2028  CA  LEU A 290     -13.459  12.992  -5.395  1.00  0.77           C  
ATOM   2029  C   LEU A 290     -14.063  14.266  -5.947  1.00  0.77           C  
ATOM   2030  O   LEU A 290     -15.240  14.576  -5.746  1.00  0.77           O  
ATOM   2031  CB  LEU A 290     -13.394  11.881  -6.496  1.00  0.77           C  
ATOM   2032  CG  LEU A 290     -14.694  11.136  -6.904  1.00  0.77           C  
ATOM   2033  CD1 LEU A 290     -15.720  11.981  -7.677  1.00  0.77           C  
ATOM   2034  CD2 LEU A 290     -14.340   9.912  -7.769  1.00  0.77           C  
ATOM   2035  N   GLU A 291     -13.231  15.055  -6.653  1.00  0.80           N  
ATOM   2036  CA  GLU A 291     -13.646  16.302  -7.253  1.00  0.80           C  
ATOM   2037  C   GLU A 291     -13.172  16.381  -8.693  1.00  0.80           C  
ATOM   2038  O   GLU A 291     -11.995  16.210  -9.004  1.00  0.80           O  
ATOM   2039  CB  GLU A 291     -13.132  17.517  -6.446  1.00  0.80           C  
ATOM   2040  CG  GLU A 291     -13.574  18.875  -7.044  1.00  0.80           C  
ATOM   2041  CD  GLU A 291     -13.334  20.057  -6.121  1.00  0.80           C  
ATOM   2042  OE1 GLU A 291     -12.833  19.859  -4.989  1.00  0.80           O  
ATOM   2043  OE2 GLU A 291     -13.680  21.204  -6.520  1.00  0.80           O  
ATOM   2044  N   VAL A 292     -14.102  16.635  -9.631  1.00  0.86           N  
ATOM   2045  CA  VAL A 292     -13.822  16.738 -11.051  1.00  0.86           C  
ATOM   2046  C   VAL A 292     -13.729  18.205 -11.414  1.00  0.86           C  
ATOM   2047  O   VAL A 292     -14.708  18.944 -11.390  1.00  0.86           O  
ATOM   2048  CB  VAL A 292     -14.901  16.047 -11.887  1.00  0.86           C  
ATOM   2049  CG1 VAL A 292     -14.734  16.294 -13.397  1.00  0.86           C  
ATOM   2050  CG2 VAL A 292     -14.888  14.539 -11.567  1.00  0.86           C  
ATOM   2051  N   ILE A 293     -12.522  18.664 -11.774  1.00  0.85           N  
ATOM   2052  CA  ILE A 293     -12.229  20.025 -12.185  1.00  0.85           C  
ATOM   2053  C   ILE A 293     -12.384  20.105 -13.673  1.00  0.85           C  
ATOM   2054  O   ILE A 293     -11.765  19.328 -14.389  1.00  0.85           O  
ATOM   2055  CB  ILE A 293     -10.775  20.390 -11.882  1.00  0.85           C  
ATOM   2056  CG1 ILE A 293     -10.541  20.383 -10.356  1.00  0.85           C  
ATOM   2057  CG2 ILE A 293     -10.344  21.716 -12.569  1.00  0.85           C  
ATOM   2058  CD1 ILE A 293      -9.095  20.687  -9.958  1.00  0.85           C  
ATOM   2059  N   VAL A 294     -13.167  21.061 -14.196  1.00  0.89           N  
ATOM   2060  CA  VAL A 294     -13.322  21.200 -15.632  1.00  0.89           C  
ATOM   2061  C   VAL A 294     -12.773  22.533 -16.083  1.00  0.89           C  
ATOM   2062  O   VAL A 294     -13.070  23.578 -15.505  1.00  0.89           O  
ATOM   2063  CB  VAL A 294     -14.762  21.067 -16.080  1.00  0.89           C  
ATOM   2064  CG1 VAL A 294     -14.808  20.846 -17.601  1.00  0.89           C  
ATOM   2065  CG2 VAL A 294     -15.411  19.878 -15.351  1.00  0.89           C  
ATOM   2066  N   ILE A 295     -11.933  22.516 -17.134  1.00  0.85           N  
ATOM   2067  CA  ILE A 295     -11.309  23.692 -17.700  1.00  0.85           C  
ATOM   2068  C   ILE A 295     -11.743  23.770 -19.150  1.00  0.85           C  
ATOM   2069  O   ILE A 295     -11.525  22.853 -19.940  1.00  0.85           O  
ATOM   2070  CB  ILE A 295      -9.780  23.624 -17.639  1.00  0.85           C  
ATOM   2071  CG1 ILE A 295      -9.273  23.413 -16.191  1.00  0.85           C  
ATOM   2072  CG2 ILE A 295      -9.174  24.912 -18.238  1.00  0.85           C  
ATOM   2073  CD1 ILE A 295      -7.842  22.867 -16.141  1.00  0.85           C  
ATOM   2074  N   LEU A 296     -12.377  24.886 -19.542  1.00  0.85           N  
ATOM   2075  CA  LEU A 296     -12.712  25.152 -20.924  1.00  0.85           C  
ATOM   2076  C   LEU A 296     -12.015  26.433 -21.293  1.00  0.85           C  
ATOM   2077  O   LEU A 296     -12.028  27.410 -20.548  1.00  0.85           O  
ATOM   2078  CB  LEU A 296     -14.242  25.260 -21.120  1.00  0.85           C  
ATOM   2079  CG  LEU A 296     -14.774  25.331 -22.569  1.00  0.85           C  
ATOM   2080  CD1 LEU A 296     -16.261  24.972 -22.555  1.00  0.85           C  
ATOM   2081  CD2 LEU A 296     -14.620  26.702 -23.239  1.00  0.85           C  
ATOM   2082  N   GLU A 297     -11.343  26.446 -22.444  1.00  0.81           N  
ATOM   2083  CA  GLU A 297     -10.574  27.577 -22.891  1.00  0.81           C  
ATOM   2084  C   GLU A 297     -10.893  27.778 -24.356  1.00  0.81           C  
ATOM   2085  O   GLU A 297     -10.889  26.834 -25.140  1.00  0.81           O  
ATOM   2086  CB  GLU A 297      -9.098  27.257 -22.586  1.00  0.81           C  
ATOM   2087  CG  GLU A 297      -8.021  28.006 -23.379  1.00  0.81           C  
ATOM   2088  CD  GLU A 297      -6.643  27.571 -22.907  1.00  0.81           C  
ATOM   2089  OE1 GLU A 297      -6.480  27.068 -21.754  1.00  0.81           O  
ATOM   2090  OE2 GLU A 297      -5.697  27.824 -23.696  1.00  0.81           O  
ATOM   2091  N   GLY A 298     -11.282  29.001 -24.769  1.00  0.83           N  
ATOM   2092  CA  GLY A 298     -11.724  29.220 -26.143  1.00  0.83           C  
ATOM   2093  C   GLY A 298     -11.316  30.540 -26.705  1.00  0.83           C  
ATOM   2094  O   GLY A 298     -10.886  31.437 -25.985  1.00  0.83           O  
ATOM   2095  N   VAL A 299     -11.466  30.694 -28.033  1.00  0.77           N  
ATOM   2096  CA  VAL A 299     -11.096  31.901 -28.751  1.00  0.77           C  
ATOM   2097  C   VAL A 299     -12.340  32.657 -29.171  1.00  0.77           C  
ATOM   2098  O   VAL A 299     -13.307  32.109 -29.694  1.00  0.77           O  
ATOM   2099  CB  VAL A 299     -10.172  31.627 -29.939  1.00  0.77           C  
ATOM   2100  CG1 VAL A 299     -10.824  30.708 -30.983  1.00  0.77           C  
ATOM   2101  CG2 VAL A 299      -9.712  32.945 -30.587  1.00  0.77           C  
ATOM   2102  N   VAL A 300     -12.375  33.971 -28.890  1.00  0.73           N  
ATOM   2103  CA  VAL A 300     -13.475  34.838 -29.265  1.00  0.73           C  
ATOM   2104  C   VAL A 300     -13.515  35.015 -30.792  1.00  0.73           C  
ATOM   2105  O   VAL A 300     -12.485  35.129 -31.441  1.00  0.73           O  
ATOM   2106  CB  VAL A 300     -13.365  36.160 -28.507  1.00  0.73           C  
ATOM   2107  CG1 VAL A 300     -14.590  37.064 -28.742  1.00  0.73           C  
ATOM   2108  CG2 VAL A 300     -13.211  35.870 -26.996  1.00  0.73           C  
ATOM   2109  N   GLU A 301     -14.700  35.006 -31.446  1.00  0.65           N  
ATOM   2110  CA  GLU A 301     -14.752  35.015 -32.910  1.00  0.65           C  
ATOM   2111  C   GLU A 301     -14.260  36.305 -33.562  1.00  0.65           C  
ATOM   2112  O   GLU A 301     -13.543  36.298 -34.559  1.00  0.65           O  
ATOM   2113  CB  GLU A 301     -16.184  34.720 -33.432  1.00  0.65           C  
ATOM   2114  CG  GLU A 301     -16.624  33.241 -33.290  1.00  0.65           C  
ATOM   2115  CD  GLU A 301     -15.722  32.309 -34.085  1.00  0.65           C  
ATOM   2116  OE1 GLU A 301     -15.392  31.205 -33.584  1.00  0.65           O  
ATOM   2117  OE2 GLU A 301     -15.350  32.678 -35.232  1.00  0.65           O  
ATOM   2118  N   THR A 302     -14.657  37.450 -32.979  1.00  0.68           N  
ATOM   2119  CA  THR A 302     -14.321  38.810 -33.397  1.00  0.68           C  
ATOM   2120  C   THR A 302     -12.849  39.155 -33.231  1.00  0.68           C  
ATOM   2121  O   THR A 302     -12.247  39.865 -34.033  1.00  0.68           O  
ATOM   2122  CB  THR A 302     -15.128  39.850 -32.627  1.00  0.68           C  
ATOM   2123  OG1 THR A 302     -14.971  39.704 -31.224  1.00  0.68           O  
ATOM   2124  CG2 THR A 302     -16.625  39.678 -32.907  1.00  0.68           C  
ATOM   2125  N   THR A 303     -12.239  38.663 -32.141  1.00  0.71           N  
ATOM   2126  CA  THR A 303     -10.928  39.073 -31.674  1.00  0.71           C  
ATOM   2127  C   THR A 303     -10.193  37.822 -31.305  1.00  0.71           C  
ATOM   2128  O   THR A 303     -10.687  37.040 -30.507  1.00  0.71           O  
ATOM   2129  CB  THR A 303     -10.947  39.916 -30.398  1.00  0.71           C  
ATOM   2130  OG1 THR A 303     -11.817  41.028 -30.532  1.00  0.71           O  
ATOM   2131  CG2 THR A 303      -9.552  40.492 -30.127  1.00  0.71           C  
ATOM   2132  N   GLY A 304      -8.953  37.613 -31.795  1.00  0.74           N  
ATOM   2133  CA  GLY A 304      -8.235  36.347 -31.609  1.00  0.74           C  
ATOM   2134  C   GLY A 304      -7.707  36.088 -30.216  1.00  0.74           C  
ATOM   2135  O   GLY A 304      -7.019  35.102 -29.973  1.00  0.74           O  
ATOM   2136  N   ILE A 305      -8.000  36.992 -29.266  1.00  0.69           N  
ATOM   2137  CA  ILE A 305      -7.788  36.804 -27.845  1.00  0.69           C  
ATOM   2138  C   ILE A 305      -8.579  35.621 -27.285  1.00  0.69           C  
ATOM   2139  O   ILE A 305      -9.726  35.352 -27.653  1.00  0.69           O  
ATOM   2140  CB  ILE A 305      -8.071  38.107 -27.094  1.00  0.69           C  
ATOM   2141  CG1 ILE A 305      -7.444  38.124 -25.681  1.00  0.69           C  
ATOM   2142  CG2 ILE A 305      -9.587  38.416 -27.064  1.00  0.69           C  
ATOM   2143  CD1 ILE A 305      -7.421  39.521 -25.044  1.00  0.69           C  
ATOM   2144  N   THR A 306      -7.956  34.845 -26.386  1.00  0.76           N  
ATOM   2145  CA  THR A 306      -8.544  33.638 -25.838  1.00  0.76           C  
ATOM   2146  C   THR A 306      -8.902  33.876 -24.391  1.00  0.76           C  
ATOM   2147  O   THR A 306      -8.453  34.836 -23.769  1.00  0.76           O  
ATOM   2148  CB  THR A 306      -7.656  32.403 -25.975  1.00  0.76           C  
ATOM   2149  OG1 THR A 306      -6.424  32.553 -25.282  1.00  0.76           O  
ATOM   2150  CG2 THR A 306      -7.313  32.211 -27.459  1.00  0.76           C  
ATOM   2151  N   THR A 307      -9.770  33.030 -23.811  1.00  0.77           N  
ATOM   2152  CA  THR A 307     -10.134  33.179 -22.409  1.00  0.77           C  
ATOM   2153  C   THR A 307     -10.536  31.843 -21.840  1.00  0.77           C  
ATOM   2154  O   THR A 307     -10.902  30.924 -22.575  1.00  0.77           O  
ATOM   2155  CB  THR A 307     -11.205  34.243 -22.161  1.00  0.77           C  
ATOM   2156  OG1 THR A 307     -11.329  34.569 -20.786  1.00  0.77           O  
ATOM   2157  CG2 THR A 307     -12.593  33.839 -22.685  1.00  0.77           C  
ATOM   2158  N   GLN A 308     -10.437  31.692 -20.507  1.00  0.77           N  
ATOM   2159  CA  GLN A 308     -10.647  30.443 -19.809  1.00  0.77           C  
ATOM   2160  C   GLN A 308     -11.861  30.555 -18.910  1.00  0.77           C  
ATOM   2161  O   GLN A 308     -12.153  31.599 -18.334  1.00  0.77           O  
ATOM   2162  CB  GLN A 308      -9.405  30.045 -18.962  1.00  0.77           C  
ATOM   2163  CG  GLN A 308      -9.494  28.636 -18.320  1.00  0.77           C  
ATOM   2164  CD  GLN A 308      -8.263  28.262 -17.495  1.00  0.77           C  
ATOM   2165  OE1 GLN A 308      -8.343  28.052 -16.281  1.00  0.77           O  
ATOM   2166  NE2 GLN A 308      -7.100  28.115 -18.165  1.00  0.77           N  
ATOM   2167  N   ALA A 309     -12.610  29.453 -18.776  1.00  0.86           N  
ATOM   2168  CA  ALA A 309     -13.721  29.337 -17.874  1.00  0.86           C  
ATOM   2169  C   ALA A 309     -13.589  28.010 -17.153  1.00  0.86           C  
ATOM   2170  O   ALA A 309     -13.064  27.033 -17.691  1.00  0.86           O  
ATOM   2171  CB  ALA A 309     -15.045  29.411 -18.653  1.00  0.86           C  
ATOM   2172  N   ARG A 310     -14.036  27.939 -15.887  1.00  0.81           N  
ATOM   2173  CA  ARG A 310     -13.873  26.737 -15.099  1.00  0.81           C  
ATOM   2174  C   ARG A 310     -15.131  26.438 -14.332  1.00  0.81           C  
ATOM   2175  O   ARG A 310     -15.941  27.310 -14.035  1.00  0.81           O  
ATOM   2176  CB  ARG A 310     -12.703  26.822 -14.077  1.00  0.81           C  
ATOM   2177  CG  ARG A 310     -11.311  26.938 -14.728  1.00  0.81           C  
ATOM   2178  CD  ARG A 310     -10.132  26.768 -13.762  1.00  0.81           C  
ATOM   2179  NE  ARG A 310     -10.171  27.885 -12.760  1.00  0.81           N  
ATOM   2180  CZ  ARG A 310      -9.542  29.068 -12.875  1.00  0.81           C  
ATOM   2181  NH1 ARG A 310      -8.762  29.396 -13.902  1.00  0.81           N  
ATOM   2182  NH2 ARG A 310      -9.718  29.946 -11.890  1.00  0.81           N  
ATOM   2183  N   THR A 311     -15.288  25.161 -13.968  1.00  0.86           N  
ATOM   2184  CA  THR A 311     -16.343  24.711 -13.083  1.00  0.86           C  
ATOM   2185  C   THR A 311     -15.805  23.507 -12.359  1.00  0.86           C  
ATOM   2186  O   THR A 311     -14.679  23.064 -12.593  1.00  0.86           O  
ATOM   2187  CB  THR A 311     -17.687  24.395 -13.752  1.00  0.86           C  
ATOM   2188  OG1 THR A 311     -18.756  24.357 -12.809  1.00  0.86           O  
ATOM   2189  CG2 THR A 311     -17.682  23.070 -14.530  1.00  0.86           C  
ATOM   2190  N   SER A 312     -16.591  22.943 -11.441  1.00  0.87           N  
ATOM   2191  CA  SER A 312     -16.200  21.760 -10.716  1.00  0.87           C  
ATOM   2192  C   SER A 312     -17.423  20.894 -10.548  1.00  0.87           C  
ATOM   2193  O   SER A 312     -18.547  21.388 -10.590  1.00  0.87           O  
ATOM   2194  CB  SER A 312     -15.560  22.139  -9.356  1.00  0.87           C  
ATOM   2195  OG  SER A 312     -15.369  21.019  -8.491  1.00  0.87           O  
ATOM   2196  N   TYR A 313     -17.229  19.579 -10.374  1.00  0.82           N  
ATOM   2197  CA  TYR A 313     -18.262  18.657  -9.959  1.00  0.82           C  
ATOM   2198  C   TYR A 313     -17.694  17.816  -8.825  1.00  0.82           C  
ATOM   2199  O   TYR A 313     -16.779  17.019  -9.021  1.00  0.82           O  
ATOM   2200  CB  TYR A 313     -18.715  17.703 -11.102  1.00  0.82           C  
ATOM   2201  CG  TYR A 313     -19.253  18.465 -12.286  1.00  0.82           C  
ATOM   2202  CD1 TYR A 313     -18.405  18.799 -13.358  1.00  0.82           C  
ATOM   2203  CD2 TYR A 313     -20.603  18.850 -12.350  1.00  0.82           C  
ATOM   2204  CE1 TYR A 313     -18.895  19.527 -14.450  1.00  0.82           C  
ATOM   2205  CE2 TYR A 313     -21.095  19.551 -13.462  1.00  0.82           C  
ATOM   2206  CZ  TYR A 313     -20.233  19.902 -14.504  1.00  0.82           C  
ATOM   2207  OH  TYR A 313     -20.674  20.636 -15.621  1.00  0.82           O  
ATOM   2208  N   ILE A 314     -18.222  17.944  -7.593  1.00  0.75           N  
ATOM   2209  CA  ILE A 314     -17.897  17.019  -6.508  1.00  0.75           C  
ATOM   2210  C   ILE A 314     -18.733  15.756  -6.646  1.00  0.75           C  
ATOM   2211  O   ILE A 314     -19.644  15.693  -7.467  1.00  0.75           O  
ATOM   2212  CB  ILE A 314     -18.090  17.618  -5.117  1.00  0.75           C  
ATOM   2213  CG1 ILE A 314     -19.365  18.487  -5.061  1.00  0.75           C  
ATOM   2214  CG2 ILE A 314     -16.814  18.404  -4.746  1.00  0.75           C  
ATOM   2215  CD1 ILE A 314     -19.852  18.763  -3.637  1.00  0.75           C  
ATOM   2216  N   ALA A 315     -18.455  14.707  -5.843  1.00  0.77           N  
ATOM   2217  CA  ALA A 315     -19.095  13.404  -5.946  1.00  0.77           C  
ATOM   2218  C   ALA A 315     -20.628  13.411  -5.971  1.00  0.77           C  
ATOM   2219  O   ALA A 315     -21.252  12.763  -6.806  1.00  0.77           O  
ATOM   2220  CB  ALA A 315     -18.585  12.519  -4.797  1.00  0.77           C  
ATOM   2221  N   GLU A 316     -21.271  14.223  -5.110  1.00  0.69           N  
ATOM   2222  CA  GLU A 316     -22.716  14.369  -5.061  1.00  0.69           C  
ATOM   2223  C   GLU A 316     -23.318  15.176  -6.216  1.00  0.69           C  
ATOM   2224  O   GLU A 316     -24.526  15.152  -6.451  1.00  0.69           O  
ATOM   2225  CB  GLU A 316     -23.135  15.011  -3.723  1.00  0.69           C  
ATOM   2226  CG  GLU A 316     -22.812  14.130  -2.491  1.00  0.69           C  
ATOM   2227  CD  GLU A 316     -23.248  14.785  -1.181  1.00  0.69           C  
ATOM   2228  OE1 GLU A 316     -23.629  15.983  -1.206  1.00  0.69           O  
ATOM   2229  OE2 GLU A 316     -23.186  14.078  -0.144  1.00  0.69           O  
ATOM   2230  N   GLU A 317     -22.494  15.876  -7.028  1.00  0.71           N  
ATOM   2231  CA  GLU A 317     -22.979  16.586  -8.204  1.00  0.71           C  
ATOM   2232  C   GLU A 317     -22.995  15.670  -9.421  1.00  0.71           C  
ATOM   2233  O   GLU A 317     -23.371  16.080 -10.521  1.00  0.71           O  
ATOM   2234  CB  GLU A 317     -22.070  17.781  -8.595  1.00  0.71           C  
ATOM   2235  CG  GLU A 317     -22.229  19.064  -7.753  1.00  0.71           C  
ATOM   2236  CD  GLU A 317     -21.360  20.167  -8.340  1.00  0.71           C  
ATOM   2237  OE1 GLU A 317     -21.439  20.443  -9.566  1.00  0.71           O  
ATOM   2238  OE2 GLU A 317     -20.552  20.744  -7.565  1.00  0.71           O  
ATOM   2239  N   ILE A 318     -22.609  14.393  -9.254  1.00  0.77           N  
ATOM   2240  CA  ILE A 318     -22.569  13.422 -10.324  1.00  0.77           C  
ATOM   2241  C   ILE A 318     -23.732  12.463 -10.136  1.00  0.77           C  
ATOM   2242  O   ILE A 318     -23.795  11.692  -9.182  1.00  0.77           O  
ATOM   2243  CB  ILE A 318     -21.255  12.651 -10.358  1.00  0.77           C  
ATOM   2244  CG1 ILE A 318     -20.026  13.596 -10.361  1.00  0.77           C  
ATOM   2245  CG2 ILE A 318     -21.249  11.744 -11.608  1.00  0.77           C  
ATOM   2246  CD1 ILE A 318     -18.735  12.895  -9.918  1.00  0.77           C  
ATOM   2247  N   GLN A 319     -24.716  12.492 -11.049  1.00  0.78           N  
ATOM   2248  CA  GLN A 319     -25.909  11.676 -10.934  1.00  0.78           C  
ATOM   2249  C   GLN A 319     -25.785  10.379 -11.730  1.00  0.78           C  
ATOM   2250  O   GLN A 319     -25.516  10.380 -12.931  1.00  0.78           O  
ATOM   2251  CB  GLN A 319     -27.148  12.462 -11.416  1.00  0.78           C  
ATOM   2252  CG  GLN A 319     -27.408  13.796 -10.673  1.00  0.78           C  
ATOM   2253  CD  GLN A 319     -27.825  13.558  -9.221  1.00  0.78           C  
ATOM   2254  OE1 GLN A 319     -28.806  12.867  -8.944  1.00  0.78           O  
ATOM   2255  NE2 GLN A 319     -27.084  14.149  -8.255  1.00  0.78           N  
ATOM   2256  N   TRP A 320     -25.969   9.213 -11.080  1.00  0.77           N  
ATOM   2257  CA  TRP A 320     -25.875   7.932 -11.760  1.00  0.77           C  
ATOM   2258  C   TRP A 320     -27.217   7.490 -12.334  1.00  0.77           C  
ATOM   2259  O   TRP A 320     -28.226   7.384 -11.641  1.00  0.77           O  
ATOM   2260  CB  TRP A 320     -25.288   6.822 -10.842  1.00  0.77           C  
ATOM   2261  CG  TRP A 320     -24.963   5.509 -11.552  1.00  0.77           C  
ATOM   2262  CD1 TRP A 320     -25.822   4.635 -12.166  1.00  0.77           C  
ATOM   2263  CD2 TRP A 320     -23.646   4.945 -11.704  1.00  0.77           C  
ATOM   2264  NE1 TRP A 320     -25.124   3.599 -12.735  1.00  0.77           N  
ATOM   2265  CE2 TRP A 320     -23.795   3.754 -12.441  1.00  0.77           C  
ATOM   2266  CE3 TRP A 320     -22.393   5.361 -11.259  1.00  0.77           C  
ATOM   2267  CZ2 TRP A 320     -22.706   2.956 -12.735  1.00  0.77           C  
ATOM   2268  CZ3 TRP A 320     -21.290   4.540 -11.538  1.00  0.77           C  
ATOM   2269  CH2 TRP A 320     -21.448   3.346 -12.255  1.00  0.77           C  
ATOM   2270  N   GLY A 321     -27.224   7.163 -13.642  1.00  0.79           N  
ATOM   2271  CA  GLY A 321     -28.397   6.689 -14.363  1.00  0.79           C  
ATOM   2272  C   GLY A 321     -29.050   7.774 -15.151  1.00  0.79           C  
ATOM   2273  O   GLY A 321     -30.019   7.554 -15.879  1.00  0.79           O  
ATOM   2274  N   HIS A 322     -28.513   8.991 -15.025  1.00  0.76           N  
ATOM   2275  CA  HIS A 322     -29.078  10.167 -15.623  1.00  0.76           C  
ATOM   2276  C   HIS A 322     -28.444  10.514 -16.951  1.00  0.76           C  
ATOM   2277  O   HIS A 322     -27.329  10.134 -17.291  1.00  0.76           O  
ATOM   2278  CB  HIS A 322     -29.039  11.382 -14.673  1.00  0.76           C  
ATOM   2279  CG  HIS A 322     -29.922  11.242 -13.467  1.00  0.76           C  
ATOM   2280  ND1 HIS A 322     -29.611  10.306 -12.504  1.00  0.76           N  
ATOM   2281  CD2 HIS A 322     -30.991  11.981 -13.070  1.00  0.76           C  
ATOM   2282  CE1 HIS A 322     -30.481  10.495 -11.535  1.00  0.76           C  
ATOM   2283  NE2 HIS A 322     -31.343  11.498 -11.826  1.00  0.76           N  
ATOM   2284  N   ARG A 323     -29.196  11.264 -17.757  1.00  0.74           N  
ATOM   2285  CA  ARG A 323     -28.895  11.573 -19.124  1.00  0.74           C  
ATOM   2286  C   ARG A 323     -29.372  12.998 -19.328  1.00  0.74           C  
ATOM   2287  O   ARG A 323     -30.363  13.427 -18.734  1.00  0.74           O  
ATOM   2288  CB  ARG A 323     -29.668  10.578 -20.027  1.00  0.74           C  
ATOM   2289  CG  ARG A 323     -29.288  10.593 -21.517  1.00  0.74           C  
ATOM   2290  CD  ARG A 323     -30.215   9.729 -22.388  1.00  0.74           C  
ATOM   2291  NE  ARG A 323     -29.836   8.290 -22.218  1.00  0.74           N  
ATOM   2292  CZ  ARG A 323     -30.462   7.277 -22.831  1.00  0.74           C  
ATOM   2293  NH1 ARG A 323     -31.593   7.444 -23.512  1.00  0.74           N  
ATOM   2294  NH2 ARG A 323     -29.924   6.062 -22.810  1.00  0.74           N  
ATOM   2295  N   PHE A 324     -28.648  13.812 -20.116  1.00  0.74           N  
ATOM   2296  CA  PHE A 324     -29.030  15.196 -20.336  1.00  0.74           C  
ATOM   2297  C   PHE A 324     -30.343  15.402 -21.068  1.00  0.74           C  
ATOM   2298  O   PHE A 324     -30.673  14.716 -22.034  1.00  0.74           O  
ATOM   2299  CB  PHE A 324     -27.924  15.985 -21.075  1.00  0.74           C  
ATOM   2300  CG  PHE A 324     -26.944  16.477 -20.065  1.00  0.74           C  
ATOM   2301  CD1 PHE A 324     -25.756  15.781 -19.810  1.00  0.74           C  
ATOM   2302  CD2 PHE A 324     -27.266  17.603 -19.289  1.00  0.74           C  
ATOM   2303  CE1 PHE A 324     -24.912  16.194 -18.776  1.00  0.74           C  
ATOM   2304  CE2 PHE A 324     -26.418  18.024 -18.261  1.00  0.74           C  
ATOM   2305  CZ  PHE A 324     -25.241  17.314 -18.004  1.00  0.74           C  
ATOM   2306  N   VAL A 325     -31.117  16.419 -20.641  1.00  0.71           N  
ATOM   2307  CA  VAL A 325     -32.293  16.853 -21.374  1.00  0.71           C  
ATOM   2308  C   VAL A 325     -31.870  17.579 -22.636  1.00  0.71           C  
ATOM   2309  O   VAL A 325     -31.100  18.536 -22.592  1.00  0.71           O  
ATOM   2310  CB  VAL A 325     -33.194  17.758 -20.539  1.00  0.71           C  
ATOM   2311  CG1 VAL A 325     -34.414  18.236 -21.348  1.00  0.71           C  
ATOM   2312  CG2 VAL A 325     -33.679  16.968 -19.315  1.00  0.71           C  
ATOM   2313  N   SER A 326     -32.329  17.145 -23.823  1.00  0.72           N  
ATOM   2314  CA  SER A 326     -32.042  17.848 -25.069  1.00  0.72           C  
ATOM   2315  C   SER A 326     -32.560  19.286 -25.105  1.00  0.72           C  
ATOM   2316  O   SER A 326     -33.695  19.585 -24.734  1.00  0.72           O  
ATOM   2317  CB  SER A 326     -32.555  17.082 -26.312  1.00  0.72           C  
ATOM   2318  OG  SER A 326     -32.134  17.708 -27.525  1.00  0.72           O  
ATOM   2319  N   ILE A 327     -31.687  20.202 -25.566  1.00  0.68           N  
ATOM   2320  CA  ILE A 327     -31.918  21.641 -25.613  1.00  0.68           C  
ATOM   2321  C   ILE A 327     -32.190  22.088 -27.034  1.00  0.68           C  
ATOM   2322  O   ILE A 327     -32.327  23.274 -27.331  1.00  0.68           O  
ATOM   2323  CB  ILE A 327     -30.734  22.429 -25.041  1.00  0.68           C  
ATOM   2324  CG1 ILE A 327     -29.340  22.061 -25.613  1.00  0.68           C  
ATOM   2325  CG2 ILE A 327     -30.745  22.241 -23.513  1.00  0.68           C  
ATOM   2326  CD1 ILE A 327     -28.902  22.906 -26.813  1.00  0.68           C  
ATOM   2327  N   VAL A 328     -32.283  21.119 -27.959  1.00  0.71           N  
ATOM   2328  CA  VAL A 328     -32.307  21.364 -29.382  1.00  0.71           C  
ATOM   2329  C   VAL A 328     -33.702  21.169 -29.938  1.00  0.71           C  
ATOM   2330  O   VAL A 328     -34.320  20.119 -29.764  1.00  0.71           O  
ATOM   2331  CB  VAL A 328     -31.344  20.399 -30.069  1.00  0.71           C  
ATOM   2332  CG1 VAL A 328     -31.390  20.528 -31.603  1.00  0.71           C  
ATOM   2333  CG2 VAL A 328     -29.914  20.636 -29.543  1.00  0.71           C  
ATOM   2334  N   THR A 329     -34.235  22.191 -30.640  1.00  0.72           N  
ATOM   2335  CA  THR A 329     -35.542  22.099 -31.274  1.00  0.72           C  
ATOM   2336  C   THR A 329     -35.562  22.909 -32.555  1.00  0.72           C  
ATOM   2337  O   THR A 329     -34.722  23.779 -32.788  1.00  0.72           O  
ATOM   2338  CB  THR A 329     -36.687  22.495 -30.343  1.00  0.72           C  
ATOM   2339  OG1 THR A 329     -37.952  22.123 -30.871  1.00  0.72           O  
ATOM   2340  CG2 THR A 329     -36.722  24.001 -30.046  1.00  0.72           C  
ATOM   2341  N   GLU A 330     -36.516  22.603 -33.452  1.00  0.68           N  
ATOM   2342  CA  GLU A 330     -36.612  23.206 -34.766  1.00  0.68           C  
ATOM   2343  C   GLU A 330     -37.987  23.838 -34.933  1.00  0.68           C  
ATOM   2344  O   GLU A 330     -39.025  23.208 -34.740  1.00  0.68           O  
ATOM   2345  CB  GLU A 330     -36.272  22.189 -35.902  1.00  0.68           C  
ATOM   2346  CG  GLU A 330     -34.798  21.675 -35.787  1.00  0.68           C  
ATOM   2347  CD  GLU A 330     -34.173  20.873 -36.938  1.00  0.68           C  
ATOM   2348  OE1 GLU A 330     -34.671  20.932 -38.088  1.00  0.68           O  
ATOM   2349  OE2 GLU A 330     -33.091  20.253 -36.675  1.00  0.68           O  
ATOM   2350  N   GLU A 331     -38.011  25.141 -35.269  1.00  0.67           N  
ATOM   2351  CA  GLU A 331     -39.211  25.953 -35.355  1.00  0.67           C  
ATOM   2352  C   GLU A 331     -39.212  26.630 -36.710  1.00  0.67           C  
ATOM   2353  O   GLU A 331     -38.299  27.378 -37.040  1.00  0.67           O  
ATOM   2354  CB  GLU A 331     -39.191  26.995 -34.214  1.00  0.67           C  
ATOM   2355  CG  GLU A 331     -40.440  27.898 -34.060  1.00  0.67           C  
ATOM   2356  CD  GLU A 331     -40.333  28.780 -32.810  1.00  0.67           C  
ATOM   2357  OE1 GLU A 331     -39.255  28.772 -32.154  1.00  0.67           O  
ATOM   2358  OE2 GLU A 331     -41.343  29.456 -32.493  1.00  0.67           O  
ATOM   2359  N   GLU A 332     -40.200  26.314 -37.578  1.00  0.61           N  
ATOM   2360  CA  GLU A 332     -40.346  26.857 -38.931  1.00  0.61           C  
ATOM   2361  C   GLU A 332     -39.077  26.874 -39.798  1.00  0.61           C  
ATOM   2362  O   GLU A 332     -38.788  27.799 -40.551  1.00  0.61           O  
ATOM   2363  CB  GLU A 332     -41.065  28.226 -38.909  1.00  0.61           C  
ATOM   2364  CG  GLU A 332     -42.487  28.139 -38.297  1.00  0.61           C  
ATOM   2365  CD  GLU A 332     -43.318  29.415 -38.455  1.00  0.61           C  
ATOM   2366  OE1 GLU A 332     -42.786  30.440 -38.947  1.00  0.61           O  
ATOM   2367  OE2 GLU A 332     -44.523  29.339 -38.099  1.00  0.61           O  
ATOM   2368  N   GLY A 333     -38.273  25.790 -39.718  1.00  0.71           N  
ATOM   2369  CA  GLY A 333     -37.009  25.639 -40.439  1.00  0.71           C  
ATOM   2370  C   GLY A 333     -35.808  26.274 -39.779  1.00  0.71           C  
ATOM   2371  O   GLY A 333     -34.680  26.116 -40.251  1.00  0.71           O  
ATOM   2372  N   VAL A 334     -36.012  26.958 -38.642  1.00  0.70           N  
ATOM   2373  CA  VAL A 334     -34.993  27.647 -37.875  1.00  0.70           C  
ATOM   2374  C   VAL A 334     -34.606  26.797 -36.681  1.00  0.70           C  
ATOM   2375  O   VAL A 334     -35.436  26.193 -36.004  1.00  0.70           O  
ATOM   2376  CB  VAL A 334     -35.481  29.012 -37.383  1.00  0.70           C  
ATOM   2377  CG1 VAL A 334     -34.412  29.757 -36.555  1.00  0.70           C  
ATOM   2378  CG2 VAL A 334     -35.897  29.867 -38.596  1.00  0.70           C  
ATOM   2379  N   TYR A 335     -33.296  26.723 -36.381  1.00  0.66           N  
ATOM   2380  CA  TYR A 335     -32.810  26.086 -35.177  1.00  0.66           C  
ATOM   2381  C   TYR A 335     -32.961  27.029 -33.982  1.00  0.66           C  
ATOM   2382  O   TYR A 335     -32.378  28.115 -33.924  1.00  0.66           O  
ATOM   2383  CB  TYR A 335     -31.332  25.651 -35.399  1.00  0.66           C  
ATOM   2384  CG  TYR A 335     -30.635  24.988 -34.228  1.00  0.66           C  
ATOM   2385  CD1 TYR A 335     -31.301  24.433 -33.123  1.00  0.66           C  
ATOM   2386  CD2 TYR A 335     -29.231  24.960 -34.232  1.00  0.66           C  
ATOM   2387  CE1 TYR A 335     -30.583  23.898 -32.055  1.00  0.66           C  
ATOM   2388  CE2 TYR A 335     -28.503  24.409 -33.164  1.00  0.66           C  
ATOM   2389  CZ  TYR A 335     -29.196  23.849 -32.083  1.00  0.66           C  
ATOM   2390  OH  TYR A 335     -28.570  23.225 -30.990  1.00  0.66           O  
ATOM   2391  N   SER A 336     -33.747  26.601 -32.977  1.00  0.73           N  
ATOM   2392  CA  SER A 336     -33.948  27.343 -31.750  1.00  0.73           C  
ATOM   2393  C   SER A 336     -33.330  26.573 -30.599  1.00  0.73           C  
ATOM   2394  O   SER A 336     -33.340  25.343 -30.558  1.00  0.73           O  
ATOM   2395  CB  SER A 336     -35.437  27.647 -31.468  1.00  0.73           C  
ATOM   2396  OG  SER A 336     -35.566  28.630 -30.440  1.00  0.73           O  
ATOM   2397  N   VAL A 337     -32.712  27.300 -29.650  1.00  0.74           N  
ATOM   2398  CA  VAL A 337     -31.902  26.713 -28.590  1.00  0.74           C  
ATOM   2399  C   VAL A 337     -32.554  27.049 -27.272  1.00  0.74           C  
ATOM   2400  O   VAL A 337     -32.671  28.216 -26.896  1.00  0.74           O  
ATOM   2401  CB  VAL A 337     -30.453  27.220 -28.580  1.00  0.74           C  
ATOM   2402  CG1 VAL A 337     -29.670  26.701 -27.353  1.00  0.74           C  
ATOM   2403  CG2 VAL A 337     -29.740  26.760 -29.866  1.00  0.74           C  
ATOM   2404  N   ASP A 338     -32.996  26.012 -26.541  1.00  0.71           N  
ATOM   2405  CA  ASP A 338     -33.670  26.149 -25.270  1.00  0.71           C  
ATOM   2406  C   ASP A 338     -32.643  26.158 -24.138  1.00  0.71           C  
ATOM   2407  O   ASP A 338     -32.136  25.134 -23.682  1.00  0.71           O  
ATOM   2408  CB  ASP A 338     -34.713  25.003 -25.157  1.00  0.71           C  
ATOM   2409  CG  ASP A 338     -35.579  25.027 -23.909  1.00  0.71           C  
ATOM   2410  OD1 ASP A 338     -35.286  25.797 -22.959  1.00  0.71           O  
ATOM   2411  OD2 ASP A 338     -36.541  24.210 -23.889  1.00  0.71           O  
ATOM   2412  N   TYR A 339     -32.308  27.364 -23.643  1.00  0.65           N  
ATOM   2413  CA  TYR A 339     -31.351  27.532 -22.566  1.00  0.65           C  
ATOM   2414  C   TYR A 339     -31.941  27.233 -21.190  1.00  0.65           C  
ATOM   2415  O   TYR A 339     -31.201  27.034 -20.228  1.00  0.65           O  
ATOM   2416  CB  TYR A 339     -30.715  28.951 -22.588  1.00  0.65           C  
ATOM   2417  CG  TYR A 339     -29.625  29.023 -23.632  1.00  0.65           C  
ATOM   2418  CD1 TYR A 339     -29.786  29.763 -24.816  1.00  0.65           C  
ATOM   2419  CD2 TYR A 339     -28.408  28.348 -23.418  1.00  0.65           C  
ATOM   2420  CE1 TYR A 339     -28.757  29.818 -25.769  1.00  0.65           C  
ATOM   2421  CE2 TYR A 339     -27.373  28.418 -24.363  1.00  0.65           C  
ATOM   2422  CZ  TYR A 339     -27.549  29.156 -25.536  1.00  0.65           C  
ATOM   2423  OH  TYR A 339     -26.514  29.248 -26.488  1.00  0.65           O  
ATOM   2424  N   SER A 340     -33.280  27.132 -21.052  1.00  0.69           N  
ATOM   2425  CA  SER A 340     -33.936  26.755 -19.800  1.00  0.69           C  
ATOM   2426  C   SER A 340     -33.659  25.317 -19.412  1.00  0.69           C  
ATOM   2427  O   SER A 340     -33.522  24.974 -18.240  1.00  0.69           O  
ATOM   2428  CB  SER A 340     -35.472  26.945 -19.840  1.00  0.69           C  
ATOM   2429  OG  SER A 340     -35.796  28.331 -19.934  1.00  0.69           O  
ATOM   2430  N   LYS A 341     -33.526  24.418 -20.403  1.00  0.66           N  
ATOM   2431  CA  LYS A 341     -33.287  23.010 -20.154  1.00  0.66           C  
ATOM   2432  C   LYS A 341     -31.808  22.664 -20.090  1.00  0.66           C  
ATOM   2433  O   LYS A 341     -31.432  21.496 -20.009  1.00  0.66           O  
ATOM   2434  CB  LYS A 341     -33.913  22.172 -21.284  1.00  0.66           C  
ATOM   2435  CG  LYS A 341     -35.442  22.206 -21.316  1.00  0.66           C  
ATOM   2436  CD  LYS A 341     -35.941  21.452 -22.553  1.00  0.66           C  
ATOM   2437  CE  LYS A 341     -37.455  21.483 -22.715  1.00  0.66           C  
ATOM   2438  NZ  LYS A 341     -37.768  20.928 -24.042  1.00  0.66           N  
ATOM   2439  N   PHE A 342     -30.918  23.674 -20.094  1.00  0.67           N  
ATOM   2440  CA  PHE A 342     -29.480  23.507 -20.184  1.00  0.67           C  
ATOM   2441  C   PHE A 342     -28.864  22.656 -19.071  1.00  0.67           C  
ATOM   2442  O   PHE A 342     -28.099  21.727 -19.341  1.00  0.67           O  
ATOM   2443  CB  PHE A 342     -28.854  24.929 -20.235  1.00  0.67           C  
ATOM   2444  CG  PHE A 342     -27.356  24.906 -20.316  1.00  0.67           C  
ATOM   2445  CD1 PHE A 342     -26.683  24.849 -21.547  1.00  0.67           C  
ATOM   2446  CD2 PHE A 342     -26.614  24.895 -19.127  1.00  0.67           C  
ATOM   2447  CE1 PHE A 342     -25.284  24.745 -21.577  1.00  0.67           C  
ATOM   2448  CE2 PHE A 342     -25.229  24.758 -19.163  1.00  0.67           C  
ATOM   2449  CZ  PHE A 342     -24.560  24.665 -20.385  1.00  0.67           C  
ATOM   2450  N   GLY A 343     -29.206  22.927 -17.797  1.00  0.75           N  
ATOM   2451  CA  GLY A 343     -28.646  22.184 -16.671  1.00  0.75           C  
ATOM   2452  C   GLY A 343     -29.402  20.937 -16.331  1.00  0.75           C  
ATOM   2453  O   GLY A 343     -28.891  20.080 -15.619  1.00  0.75           O  
ATOM   2454  N   ASN A 344     -30.646  20.838 -16.822  1.00  0.68           N  
ATOM   2455  CA  ASN A 344     -31.582  19.788 -16.482  1.00  0.68           C  
ATOM   2456  C   ASN A 344     -31.220  18.409 -17.029  1.00  0.68           C  
ATOM   2457  O   ASN A 344     -30.698  18.236 -18.135  1.00  0.68           O  
ATOM   2458  CB  ASN A 344     -33.028  20.177 -16.891  1.00  0.68           C  
ATOM   2459  CG  ASN A 344     -33.459  21.437 -16.142  1.00  0.68           C  
ATOM   2460  OD1 ASN A 344     -32.924  21.794 -15.093  1.00  0.68           O  
ATOM   2461  ND2 ASN A 344     -34.461  22.157 -16.693  1.00  0.68           N  
ATOM   2462  N   THR A 345     -31.522  17.375 -16.228  1.00  0.74           N  
ATOM   2463  CA  THR A 345     -31.186  15.988 -16.500  1.00  0.74           C  
ATOM   2464  C   THR A 345     -32.380  15.131 -16.147  1.00  0.74           C  
ATOM   2465  O   THR A 345     -33.247  15.513 -15.365  1.00  0.74           O  
ATOM   2466  CB  THR A 345     -29.968  15.491 -15.721  1.00  0.74           C  
ATOM   2467  OG1 THR A 345     -30.053  15.823 -14.343  1.00  0.74           O  
ATOM   2468  CG2 THR A 345     -28.698  16.153 -16.273  1.00  0.74           C  
ATOM   2469  N   VAL A 346     -32.471  13.939 -16.756  1.00  0.73           N  
ATOM   2470  CA  VAL A 346     -33.535  12.979 -16.505  1.00  0.73           C  
ATOM   2471  C   VAL A 346     -32.859  11.642 -16.363  1.00  0.73           C  
ATOM   2472  O   VAL A 346     -31.700  11.505 -16.734  1.00  0.73           O  
ATOM   2473  CB  VAL A 346     -34.581  12.897 -17.620  1.00  0.73           C  
ATOM   2474  CG1 VAL A 346     -35.449  14.168 -17.583  1.00  0.73           C  
ATOM   2475  CG2 VAL A 346     -33.913  12.704 -18.999  1.00  0.73           C  
ATOM   2476  N   ARG A 347     -33.530  10.613 -15.815  1.00  0.67           N  
ATOM   2477  CA  ARG A 347     -32.930   9.296 -15.689  1.00  0.67           C  
ATOM   2478  C   ARG A 347     -33.706   8.256 -16.453  1.00  0.67           C  
ATOM   2479  O   ARG A 347     -34.929   8.306 -16.571  1.00  0.67           O  
ATOM   2480  CB  ARG A 347     -32.721   8.836 -14.225  1.00  0.67           C  
ATOM   2481  CG  ARG A 347     -34.010   8.702 -13.397  1.00  0.67           C  
ATOM   2482  CD  ARG A 347     -33.757   8.139 -11.996  1.00  0.67           C  
ATOM   2483  NE  ARG A 347     -35.094   8.019 -11.321  1.00  0.67           N  
ATOM   2484  CZ  ARG A 347     -35.944   6.997 -11.497  1.00  0.67           C  
ATOM   2485  NH1 ARG A 347     -37.126   7.022 -10.883  1.00  0.67           N  
ATOM   2486  NH2 ARG A 347     -35.645   5.959 -12.271  1.00  0.67           N  
ATOM   2487  N   VAL A 348     -32.971   7.276 -16.995  1.00  0.67           N  
ATOM   2488  CA  VAL A 348     -33.512   6.166 -17.750  1.00  0.67           C  
ATOM   2489  C   VAL A 348     -33.058   4.898 -17.054  1.00  0.67           C  
ATOM   2490  O   VAL A 348     -32.396   4.935 -16.017  1.00  0.67           O  
ATOM   2491  CB  VAL A 348     -33.093   6.164 -19.223  1.00  0.67           C  
ATOM   2492  CG1 VAL A 348     -33.669   7.415 -19.918  1.00  0.67           C  
ATOM   2493  CG2 VAL A 348     -31.558   6.110 -19.369  1.00  0.67           C  
ATOM   2494  N   ALA A 349     -33.427   3.713 -17.576  1.00  0.67           N  
ATOM   2495  CA  ALA A 349     -32.844   2.472 -17.116  1.00  0.67           C  
ATOM   2496  C   ALA A 349     -31.372   2.342 -17.506  1.00  0.67           C  
ATOM   2497  O   ALA A 349     -31.020   2.122 -18.663  1.00  0.67           O  
ATOM   2498  CB  ALA A 349     -33.650   1.276 -17.652  1.00  0.67           C  
ATOM   2499  N   ALA A 350     -30.473   2.486 -16.519  1.00  0.74           N  
ATOM   2500  CA  ALA A 350     -29.054   2.318 -16.696  1.00  0.74           C  
ATOM   2501  C   ALA A 350     -28.562   1.253 -15.719  1.00  0.74           C  
ATOM   2502  O   ALA A 350     -28.982   1.272 -14.557  1.00  0.74           O  
ATOM   2503  CB  ALA A 350     -28.314   3.638 -16.424  1.00  0.74           C  
ATOM   2504  N   PRO A 351     -27.706   0.306 -16.106  1.00  0.72           N  
ATOM   2505  CA  PRO A 351     -26.923  -0.517 -15.187  1.00  0.72           C  
ATOM   2506  C   PRO A 351     -26.287   0.213 -14.013  1.00  0.72           C  
ATOM   2507  O   PRO A 351     -25.762   1.307 -14.191  1.00  0.72           O  
ATOM   2508  CB  PRO A 351     -25.860  -1.146 -16.093  1.00  0.72           C  
ATOM   2509  CG  PRO A 351     -26.557  -1.275 -17.447  1.00  0.72           C  
ATOM   2510  CD  PRO A 351     -27.396  -0.001 -17.505  1.00  0.72           C  
ATOM   2511  N   ARG A 352     -26.298  -0.386 -12.807  1.00  0.64           N  
ATOM   2512  CA  ARG A 352     -25.764   0.238 -11.605  1.00  0.64           C  
ATOM   2513  C   ARG A 352     -24.359  -0.238 -11.270  1.00  0.64           C  
ATOM   2514  O   ARG A 352     -23.783   0.148 -10.256  1.00  0.64           O  
ATOM   2515  CB  ARG A 352     -26.676  -0.084 -10.395  1.00  0.64           C  
ATOM   2516  CG  ARG A 352     -28.061   0.587 -10.478  1.00  0.64           C  
ATOM   2517  CD  ARG A 352     -28.927   0.305  -9.247  1.00  0.64           C  
ATOM   2518  NE  ARG A 352     -30.224   1.022  -9.453  1.00  0.64           N  
ATOM   2519  CZ  ARG A 352     -31.244   0.985  -8.584  1.00  0.64           C  
ATOM   2520  NH1 ARG A 352     -32.365   1.645  -8.862  1.00  0.64           N  
ATOM   2521  NH2 ARG A 352     -31.165   0.302  -7.447  1.00  0.64           N  
ATOM   2522  N   CYS A 353     -23.782  -1.098 -12.121  1.00  0.78           N  
ATOM   2523  CA  CYS A 353     -22.503  -1.748 -11.903  1.00  0.78           C  
ATOM   2524  C   CYS A 353     -21.345  -0.886 -12.365  1.00  0.78           C  
ATOM   2525  O   CYS A 353     -21.507   0.018 -13.178  1.00  0.78           O  
ATOM   2526  CB  CYS A 353     -22.429  -3.082 -12.686  1.00  0.78           C  
ATOM   2527  SG  CYS A 353     -23.730  -4.265 -12.201  1.00  0.78           S  
ATOM   2528  N   SER A 354     -20.123  -1.153 -11.868  1.00  0.79           N  
ATOM   2529  CA  SER A 354     -18.927  -0.480 -12.354  1.00  0.79           C  
ATOM   2530  C   SER A 354     -18.627  -0.758 -13.818  1.00  0.79           C  
ATOM   2531  O   SER A 354     -19.006  -1.798 -14.354  1.00  0.79           O  
ATOM   2532  CB  SER A 354     -17.673  -0.812 -11.517  1.00  0.79           C  
ATOM   2533  OG  SER A 354     -17.280  -2.181 -11.648  1.00  0.79           O  
ATOM   2534  N   ALA A 355     -17.929   0.164 -14.518  1.00  0.82           N  
ATOM   2535  CA  ALA A 355     -17.528  -0.057 -15.897  1.00  0.82           C  
ATOM   2536  C   ALA A 355     -16.623  -1.268 -16.052  1.00  0.82           C  
ATOM   2537  O   ALA A 355     -16.748  -2.017 -17.008  1.00  0.82           O  
ATOM   2538  CB  ALA A 355     -16.858   1.181 -16.502  1.00  0.82           C  
ATOM   2539  N   ARG A 356     -15.750  -1.545 -15.063  1.00  0.70           N  
ATOM   2540  CA  ARG A 356     -15.009  -2.792 -14.989  1.00  0.70           C  
ATOM   2541  C   ARG A 356     -15.879  -4.038 -15.084  1.00  0.70           C  
ATOM   2542  O   ARG A 356     -15.690  -4.872 -15.963  1.00  0.70           O  
ATOM   2543  CB  ARG A 356     -14.226  -2.846 -13.652  1.00  0.70           C  
ATOM   2544  CG  ARG A 356     -13.452  -4.163 -13.426  1.00  0.70           C  
ATOM   2545  CD  ARG A 356     -12.833  -4.319 -12.036  1.00  0.70           C  
ATOM   2546  NE  ARG A 356     -13.976  -4.524 -11.089  1.00  0.70           N  
ATOM   2547  CZ  ARG A 356     -13.960  -4.201  -9.794  1.00  0.70           C  
ATOM   2548  NH1 ARG A 356     -14.988  -4.516  -9.004  1.00  0.70           N  
ATOM   2549  NH2 ARG A 356     -12.929  -3.590  -9.221  1.00  0.70           N  
ATOM   2550  N   GLU A 357     -16.906  -4.166 -14.228  1.00  0.68           N  
ATOM   2551  CA  GLU A 357     -17.742  -5.354 -14.176  1.00  0.68           C  
ATOM   2552  C   GLU A 357     -18.755  -5.403 -15.313  1.00  0.68           C  
ATOM   2553  O   GLU A 357     -19.265  -6.459 -15.694  1.00  0.68           O  
ATOM   2554  CB  GLU A 357     -18.451  -5.404 -12.803  1.00  0.68           C  
ATOM   2555  CG  GLU A 357     -17.421  -5.415 -11.647  1.00  0.68           C  
ATOM   2556  CD  GLU A 357     -17.955  -4.894 -10.326  1.00  0.68           C  
ATOM   2557  OE1 GLU A 357     -18.716  -3.889 -10.337  1.00  0.68           O  
ATOM   2558  OE2 GLU A 357     -17.483  -5.421  -9.288  1.00  0.68           O  
ATOM   2559  N   LEU A 358     -19.025  -4.241 -15.931  1.00  0.67           N  
ATOM   2560  CA  LEU A 358     -19.725  -4.110 -17.185  1.00  0.67           C  
ATOM   2561  C   LEU A 358     -18.847  -4.373 -18.392  1.00  0.67           C  
ATOM   2562  O   LEU A 358     -19.404  -4.578 -19.457  1.00  0.67           O  
ATOM   2563  CB  LEU A 358     -20.319  -2.686 -17.319  1.00  0.67           C  
ATOM   2564  CG  LEU A 358     -21.702  -2.486 -16.671  1.00  0.67           C  
ATOM   2565  CD1 LEU A 358     -22.041  -0.987 -16.599  1.00  0.67           C  
ATOM   2566  CD2 LEU A 358     -22.782  -3.261 -17.442  1.00  0.67           C  
ATOM   2567  N   ASP A 359     -17.505  -4.427 -18.286  1.00  0.67           N  
ATOM   2568  CA  ASP A 359     -16.663  -4.858 -19.387  1.00  0.67           C  
ATOM   2569  C   ASP A 359     -16.241  -6.320 -19.184  1.00  0.67           C  
ATOM   2570  O   ASP A 359     -15.822  -6.989 -20.124  1.00  0.67           O  
ATOM   2571  CB  ASP A 359     -15.384  -3.974 -19.470  1.00  0.67           C  
ATOM   2572  CG  ASP A 359     -15.531  -2.659 -20.231  1.00  0.67           C  
ATOM   2573  OD1 ASP A 359     -16.616  -2.348 -20.776  1.00  0.67           O  
ATOM   2574  OD2 ASP A 359     -14.472  -1.973 -20.321  1.00  0.67           O  
ATOM   2575  N   GLU A 360     -16.389  -6.884 -17.965  1.00  0.58           N  
ATOM   2576  CA  GLU A 360     -16.091  -8.283 -17.682  1.00  0.58           C  
ATOM   2577  C   GLU A 360     -17.218  -9.241 -18.054  1.00  0.58           C  
ATOM   2578  O   GLU A 360     -16.983 -10.391 -18.407  1.00  0.58           O  
ATOM   2579  CB  GLU A 360     -15.731  -8.458 -16.182  1.00  0.58           C  
ATOM   2580  CG  GLU A 360     -14.357  -7.836 -15.815  1.00  0.58           C  
ATOM   2581  CD  GLU A 360     -14.125  -7.635 -14.318  1.00  0.58           C  
ATOM   2582  OE1 GLU A 360     -15.075  -7.805 -13.513  1.00  0.58           O  
ATOM   2583  OE2 GLU A 360     -12.972  -7.248 -13.983  1.00  0.58           O  
ATOM   2584  N   LYS A 361     -18.488  -8.796 -18.001  1.00  0.49           N  
ATOM   2585  CA  LYS A 361     -19.633  -9.630 -18.344  1.00  0.49           C  
ATOM   2586  C   LYS A 361     -20.075  -9.590 -19.819  1.00  0.49           C  
ATOM   2587  O   LYS A 361     -20.883 -10.445 -20.179  1.00  0.49           O  
ATOM   2588  CB  LYS A 361     -20.829  -9.278 -17.415  1.00  0.49           C  
ATOM   2589  CG  LYS A 361     -20.551  -9.627 -15.941  1.00  0.49           C  
ATOM   2590  CD  LYS A 361     -21.695  -9.220 -14.996  1.00  0.49           C  
ATOM   2591  CE  LYS A 361     -21.392  -9.571 -13.535  1.00  0.49           C  
ATOM   2592  NZ  LYS A 361     -22.489  -9.117 -12.650  1.00  0.49           N  
ATOM   2593  N   PRO A 362     -19.633  -8.710 -20.724  1.00  0.44           N  
ATOM   2594  CA  PRO A 362     -19.871  -8.889 -22.153  1.00  0.44           C  
ATOM   2595  C   PRO A 362     -18.875  -9.803 -22.833  1.00  0.44           C  
ATOM   2596  O   PRO A 362     -19.080 -10.087 -24.012  1.00  0.44           O  
ATOM   2597  CB  PRO A 362     -19.704  -7.477 -22.747  1.00  0.44           C  
ATOM   2598  CG  PRO A 362     -20.081  -6.550 -21.608  1.00  0.44           C  
ATOM   2599  CD  PRO A 362     -19.493  -7.294 -20.414  1.00  0.44           C  
ATOM   2600  N   SER A 363     -17.768 -10.180 -22.164  1.00  0.36           N  
ATOM   2601  CA  SER A 363     -16.706 -10.979 -22.762  1.00  0.36           C  
ATOM   2602  C   SER A 363     -16.727 -12.461 -22.332  1.00  0.36           C  
ATOM   2603  O   SER A 363     -17.601 -12.871 -21.525  1.00  0.36           O  
ATOM   2604  CB  SER A 363     -15.272 -10.419 -22.518  1.00  0.36           C  
ATOM   2605  OG  SER A 363     -14.938 -10.256 -21.131  1.00  0.36           O  
ATOM   2606  OXT SER A 363     -15.835 -13.206 -22.825  1.00  0.36           O  
ATOM   2608  N   LYS B  33     -32.960  22.434 -42.033  1.00  0.57           N  
ATOM   2609  CA  LYS B  33     -32.342  23.682 -41.471  1.00  0.57           C  
ATOM   2610  C   LYS B  33     -31.150  24.150 -42.291  1.00  0.57           C  
ATOM   2611  O   LYS B  33     -30.878  23.568 -43.335  1.00  0.57           O  
ATOM   2612  CB  LYS B  33     -31.937  23.383 -40.010  1.00  0.57           C  
ATOM   2613  CG  LYS B  33     -30.927  22.233 -39.858  1.00  0.57           C  
ATOM   2614  CD  LYS B  33     -30.705  21.903 -38.381  1.00  0.57           C  
ATOM   2615  CE  LYS B  33     -29.870  20.642 -38.175  1.00  0.57           C  
ATOM   2616  NZ  LYS B  33     -29.955  20.281 -36.749  1.00  0.57           N  
ATOM   2617  N   ALA B  34     -30.434  25.213 -41.865  1.00  0.65           N  
ATOM   2618  CA  ALA B  34     -29.255  25.710 -42.553  1.00  0.65           C  
ATOM   2619  C   ALA B  34     -27.946  25.203 -41.947  1.00  0.65           C  
ATOM   2620  O   ALA B  34     -27.918  24.649 -40.851  1.00  0.65           O  
ATOM   2621  CB  ALA B  34     -29.245  27.252 -42.549  1.00  0.65           C  
ATOM   2622  N   ARG B  35     -26.838  25.390 -42.695  1.00  0.63           N  
ATOM   2623  CA  ARG B  35     -25.463  25.171 -42.270  1.00  0.63           C  
ATOM   2624  C   ARG B  35     -24.966  26.178 -41.246  1.00  0.63           C  
ATOM   2625  O   ARG B  35     -25.454  27.304 -41.172  1.00  0.63           O  
ATOM   2626  CB  ARG B  35     -24.522  25.218 -43.499  1.00  0.63           C  
ATOM   2627  CG  ARG B  35     -24.424  26.602 -44.179  1.00  0.63           C  
ATOM   2628  CD  ARG B  35     -23.948  26.566 -45.634  1.00  0.63           C  
ATOM   2629  NE  ARG B  35     -22.513  26.158 -45.638  1.00  0.63           N  
ATOM   2630  CZ  ARG B  35     -21.876  25.670 -46.710  1.00  0.63           C  
ATOM   2631  NH1 ARG B  35     -22.479  25.526 -47.883  1.00  0.63           N  
ATOM   2632  NH2 ARG B  35     -20.611  25.292 -46.602  1.00  0.63           N  
ATOM   2633  N   PHE B  36     -23.962  25.818 -40.434  1.00  0.64           N  
ATOM   2634  CA  PHE B  36     -23.479  26.671 -39.365  1.00  0.64           C  
ATOM   2635  C   PHE B  36     -22.286  27.503 -39.763  1.00  0.64           C  
ATOM   2636  O   PHE B  36     -22.081  28.589 -39.220  1.00  0.64           O  
ATOM   2637  CB  PHE B  36     -23.098  25.811 -38.140  1.00  0.64           C  
ATOM   2638  CG  PHE B  36     -24.340  25.121 -37.669  1.00  0.64           C  
ATOM   2639  CD1 PHE B  36     -24.434  23.719 -37.651  1.00  0.64           C  
ATOM   2640  CD2 PHE B  36     -25.452  25.885 -37.279  1.00  0.64           C  
ATOM   2641  CE1 PHE B  36     -25.611  23.091 -37.223  1.00  0.64           C  
ATOM   2642  CE2 PHE B  36     -26.639  25.263 -36.891  1.00  0.64           C  
ATOM   2643  CZ  PHE B  36     -26.717  23.866 -36.842  1.00  0.64           C  
ATOM   2644  N   ILE B  37     -21.505  27.058 -40.760  1.00  0.71           N  
ATOM   2645  CA  ILE B  37     -20.381  27.817 -41.286  1.00  0.71           C  
ATOM   2646  C   ILE B  37     -20.595  28.031 -42.778  1.00  0.71           C  
ATOM   2647  O   ILE B  37     -20.967  27.135 -43.538  1.00  0.71           O  
ATOM   2648  CB  ILE B  37     -19.048  27.129 -40.970  1.00  0.71           C  
ATOM   2649  CG1 ILE B  37     -18.806  26.997 -39.444  1.00  0.71           C  
ATOM   2650  CG2 ILE B  37     -17.846  27.825 -41.643  1.00  0.71           C  
ATOM   2651  CD1 ILE B  37     -18.672  28.327 -38.696  1.00  0.71           C  
ATOM   2652  N   ALA B  38     -20.409  29.275 -43.256  1.00  0.76           N  
ATOM   2653  CA  ALA B  38     -20.480  29.611 -44.661  1.00  0.76           C  
ATOM   2654  C   ALA B  38     -19.207  29.226 -45.413  1.00  0.76           C  
ATOM   2655  O   ALA B  38     -18.169  28.918 -44.834  1.00  0.76           O  
ATOM   2656  CB  ALA B  38     -20.754  31.120 -44.822  1.00  0.76           C  
ATOM   2657  N   LYS B  39     -19.235  29.266 -46.761  1.00  0.74           N  
ATOM   2658  CA  LYS B  39     -18.077  28.944 -47.588  1.00  0.74           C  
ATOM   2659  C   LYS B  39     -16.912  29.921 -47.432  1.00  0.74           C  
ATOM   2660  O   LYS B  39     -15.770  29.593 -47.739  1.00  0.74           O  
ATOM   2661  CB  LYS B  39     -18.473  28.897 -49.086  1.00  0.74           C  
ATOM   2662  CG  LYS B  39     -19.238  27.626 -49.500  1.00  0.74           C  
ATOM   2663  CD  LYS B  39     -18.451  26.766 -50.509  1.00  0.74           C  
ATOM   2664  CE  LYS B  39     -17.286  25.966 -49.907  1.00  0.74           C  
ATOM   2665  NZ  LYS B  39     -17.708  24.605 -49.533  1.00  0.74           N  
ATOM   2666  N   SER B  40     -17.180  31.139 -46.926  1.00  0.79           N  
ATOM   2667  CA  SER B  40     -16.179  32.146 -46.611  1.00  0.79           C  
ATOM   2668  C   SER B  40     -15.781  32.124 -45.147  1.00  0.79           C  
ATOM   2669  O   SER B  40     -15.039  32.980 -44.676  1.00  0.79           O  
ATOM   2670  CB  SER B  40     -16.733  33.560 -46.920  1.00  0.79           C  
ATOM   2671  OG  SER B  40     -18.018  33.753 -46.317  1.00  0.79           O  
ATOM   2672  N   GLY B  41     -16.271  31.137 -44.372  1.00  0.83           N  
ATOM   2673  CA  GLY B  41     -15.804  30.861 -43.019  1.00  0.83           C  
ATOM   2674  C   GLY B  41     -16.511  31.602 -41.921  1.00  0.83           C  
ATOM   2675  O   GLY B  41     -16.371  31.270 -40.740  1.00  0.83           O  
ATOM   2676  N   ALA B  42     -17.323  32.608 -42.284  1.00  0.74           N  
ATOM   2677  CA  ALA B  42     -18.231  33.296 -41.395  1.00  0.74           C  
ATOM   2678  C   ALA B  42     -19.343  32.390 -40.860  1.00  0.74           C  
ATOM   2679  O   ALA B  42     -19.745  31.414 -41.494  1.00  0.74           O  
ATOM   2680  CB  ALA B  42     -18.800  34.554 -42.076  1.00  0.74           C  
ATOM   2681  N   CYS B  43     -19.829  32.667 -39.638  1.00  0.66           N  
ATOM   2682  CA  CYS B  43     -20.725  31.772 -38.926  1.00  0.66           C  
ATOM   2683  C   CYS B  43     -22.182  32.165 -39.051  1.00  0.66           C  
ATOM   2684  O   CYS B  43     -22.532  33.340 -39.009  1.00  0.66           O  
ATOM   2685  CB  CYS B  43     -20.394  31.718 -37.414  1.00  0.66           C  
ATOM   2686  SG  CYS B  43     -18.618  31.428 -37.137  1.00  0.66           S  
ATOM   2687  N   ASN B  44     -23.082  31.170 -39.141  1.00  0.54           N  
ATOM   2688  CA  ASN B  44     -24.512  31.389 -39.286  1.00  0.54           C  
ATOM   2689  C   ASN B  44     -25.228  31.192 -37.964  1.00  0.54           C  
ATOM   2690  O   ASN B  44     -26.413  30.876 -37.916  1.00  0.54           O  
ATOM   2691  CB  ASN B  44     -25.148  30.439 -40.323  1.00  0.54           C  
ATOM   2692  CG  ASN B  44     -24.412  30.571 -41.647  1.00  0.54           C  
ATOM   2693  OD1 ASN B  44     -24.341  31.625 -42.275  1.00  0.54           O  
ATOM   2694  ND2 ASN B  44     -23.824  29.446 -42.107  1.00  0.54           N  
ATOM   2695  N   LEU B  45     -24.513  31.382 -36.839  1.00  0.50           N  
ATOM   2696  CA  LEU B  45     -25.132  31.439 -35.535  1.00  0.50           C  
ATOM   2697  C   LEU B  45     -25.740  32.819 -35.357  1.00  0.50           C  
ATOM   2698  O   LEU B  45     -26.865  33.068 -35.783  1.00  0.50           O  
ATOM   2699  CB  LEU B  45     -24.123  31.177 -34.392  1.00  0.50           C  
ATOM   2700  CG  LEU B  45     -23.861  29.711 -34.015  1.00  0.50           C  
ATOM   2701  CD1 LEU B  45     -23.146  28.924 -35.119  1.00  0.50           C  
ATOM   2702  CD2 LEU B  45     -23.056  29.709 -32.708  1.00  0.50           C  
ATOM   2703  N   ALA B  46     -25.007  33.761 -34.715  1.00  0.49           N  
ATOM   2704  CA  ALA B  46     -25.528  35.060 -34.334  1.00  0.49           C  
ATOM   2705  C   ALA B  46     -26.869  35.010 -33.584  1.00  0.49           C  
ATOM   2706  O   ALA B  46     -27.380  33.970 -33.173  1.00  0.49           O  
ATOM   2707  CB  ALA B  46     -25.602  35.992 -35.568  1.00  0.49           C  
ATOM   2708  N   HIS B  47     -27.499  36.162 -33.360  1.00  0.41           N  
ATOM   2709  CA  HIS B  47     -28.797  36.149 -32.716  1.00  0.41           C  
ATOM   2710  C   HIS B  47     -29.580  37.364 -33.137  1.00  0.41           C  
ATOM   2711  O   HIS B  47     -30.522  37.758 -32.462  1.00  0.41           O  
ATOM   2712  CB  HIS B  47     -28.673  36.056 -31.172  1.00  0.41           C  
ATOM   2713  CG  HIS B  47     -27.656  36.999 -30.615  1.00  0.41           C  
ATOM   2714  ND1 HIS B  47     -26.467  36.526 -30.082  1.00  0.41           N  
ATOM   2715  CD2 HIS B  47     -27.625  38.348 -30.708  1.00  0.41           C  
ATOM   2716  CE1 HIS B  47     -25.739  37.600 -29.866  1.00  0.41           C  
ATOM   2717  NE2 HIS B  47     -26.392  38.723 -30.238  1.00  0.41           N  
ATOM   2718  N   LYS B  48     -29.168  37.962 -34.280  1.00  0.40           N  
ATOM   2719  CA  LYS B  48     -29.790  39.097 -34.955  1.00  0.40           C  
ATOM   2720  C   LYS B  48     -29.431  40.430 -34.327  1.00  0.40           C  
ATOM   2721  O   LYS B  48     -30.023  41.455 -34.646  1.00  0.40           O  
ATOM   2722  CB  LYS B  48     -31.332  38.985 -35.110  1.00  0.40           C  
ATOM   2723  CG  LYS B  48     -31.784  37.726 -35.864  1.00  0.40           C  
ATOM   2724  CD  LYS B  48     -33.312  37.567 -35.852  1.00  0.40           C  
ATOM   2725  CE  LYS B  48     -33.797  36.384 -36.692  1.00  0.40           C  
ATOM   2726  NZ  LYS B  48     -35.273  36.311 -36.632  1.00  0.40           N  
ATOM   2727  N   ASN B  49     -28.418  40.440 -33.439  1.00  0.45           N  
ATOM   2728  CA  ASN B  49     -28.136  41.539 -32.537  1.00  0.45           C  
ATOM   2729  C   ASN B  49     -29.228  41.736 -31.487  1.00  0.45           C  
ATOM   2730  O   ASN B  49     -30.416  41.516 -31.688  1.00  0.45           O  
ATOM   2731  CB  ASN B  49     -27.665  42.859 -33.212  1.00  0.45           C  
ATOM   2732  CG  ASN B  49     -26.419  42.561 -34.039  1.00  0.45           C  
ATOM   2733  OD1 ASN B  49     -25.714  41.584 -33.781  1.00  0.45           O  
ATOM   2734  ND2 ASN B  49     -26.117  43.417 -35.040  1.00  0.45           N  
ATOM   2735  N   ILE B  50     -28.806  42.117 -30.274  1.00  0.41           N  
ATOM   2736  CA  ILE B  50     -29.679  42.219 -29.118  1.00  0.41           C  
ATOM   2737  C   ILE B  50     -29.112  43.326 -28.249  1.00  0.41           C  
ATOM   2738  O   ILE B  50     -28.098  43.928 -28.587  1.00  0.41           O  
ATOM   2739  CB  ILE B  50     -29.834  40.937 -28.279  1.00  0.41           C  
ATOM   2740  CG1 ILE B  50     -28.488  40.399 -27.744  1.00  0.41           C  
ATOM   2741  CG2 ILE B  50     -30.624  39.865 -29.060  1.00  0.41           C  
ATOM   2742  CD1 ILE B  50     -28.643  39.234 -26.757  1.00  0.41           C  
ATOM   2743  N   ARG B  51     -29.731  43.627 -27.083  1.00  0.47           N  
ATOM   2744  CA  ARG B  51     -29.301  44.670 -26.157  1.00  0.47           C  
ATOM   2745  C   ARG B  51     -27.851  44.517 -25.689  1.00  0.47           C  
ATOM   2746  O   ARG B  51     -27.116  45.498 -25.629  1.00  0.47           O  
ATOM   2747  CB  ARG B  51     -30.302  44.774 -24.973  1.00  0.47           C  
ATOM   2748  CG  ARG B  51     -31.708  45.242 -25.428  1.00  0.47           C  
ATOM   2749  CD  ARG B  51     -32.748  45.314 -24.298  1.00  0.47           C  
ATOM   2750  NE  ARG B  51     -34.010  45.887 -24.882  1.00  0.47           N  
ATOM   2751  CZ  ARG B  51     -35.181  45.942 -24.228  1.00  0.47           C  
ATOM   2752  NH1 ARG B  51     -36.227  46.510 -24.826  1.00  0.47           N  
ATOM   2753  NH2 ARG B  51     -35.320  45.453 -23.002  1.00  0.47           N  
ATOM   2754  N   GLU B  52     -27.405  43.268 -25.468  1.00  0.60           N  
ATOM   2755  CA  GLU B  52     -26.034  42.848 -25.227  1.00  0.60           C  
ATOM   2756  C   GLU B  52     -25.034  43.202 -26.341  1.00  0.60           C  
ATOM   2757  O   GLU B  52     -23.874  43.521 -26.097  1.00  0.60           O  
ATOM   2758  CB  GLU B  52     -26.117  41.326 -25.006  1.00  0.60           C  
ATOM   2759  CG  GLU B  52     -24.802  40.573 -24.770  1.00  0.60           C  
ATOM   2760  CD  GLU B  52     -24.131  40.915 -23.452  1.00  0.60           C  
ATOM   2761  OE1 GLU B  52     -24.761  41.557 -22.584  1.00  0.60           O  
ATOM   2762  OE2 GLU B  52     -22.957  40.471 -23.324  1.00  0.60           O  
ATOM   2763  N   GLN B  53     -25.473  43.240 -27.622  1.00  0.58           N  
ATOM   2764  CA  GLN B  53     -24.630  43.709 -28.719  1.00  0.58           C  
ATOM   2765  C   GLN B  53     -24.799  45.217 -28.889  1.00  0.58           C  
ATOM   2766  O   GLN B  53     -24.399  45.804 -29.884  1.00  0.58           O  
ATOM   2767  CB  GLN B  53     -24.956  43.052 -30.090  1.00  0.58           C  
ATOM   2768  CG  GLN B  53     -24.977  41.508 -30.124  1.00  0.58           C  
ATOM   2769  CD  GLN B  53     -23.647  40.829 -29.779  1.00  0.58           C  
ATOM   2770  OE1 GLN B  53     -22.644  40.941 -30.474  1.00  0.58           O  
ATOM   2771  NE2 GLN B  53     -23.638  40.004 -28.706  1.00  0.58           N  
ATOM   2772  N   GLY B  54     -25.399  45.908 -27.904  1.00  0.56           N  
ATOM   2773  CA  GLY B  54     -25.439  47.352 -27.868  1.00  0.56           C  
ATOM   2774  C   GLY B  54     -26.550  48.008 -28.621  1.00  0.56           C  
ATOM   2775  O   GLY B  54     -26.319  48.806 -29.518  1.00  0.56           O  
ATOM   2776  N   ARG B  55     -27.810  47.793 -28.192  1.00  0.42           N  
ATOM   2777  CA  ARG B  55     -28.960  48.492 -28.761  1.00  0.42           C  
ATOM   2778  C   ARG B  55     -28.934  50.001 -28.510  1.00  0.42           C  
ATOM   2779  O   ARG B  55     -29.491  50.794 -29.262  1.00  0.42           O  
ATOM   2780  CB  ARG B  55     -30.273  47.895 -28.188  1.00  0.42           C  
ATOM   2781  CG  ARG B  55     -31.556  48.404 -28.881  1.00  0.42           C  
ATOM   2782  CD  ARG B  55     -32.848  47.739 -28.402  1.00  0.42           C  
ATOM   2783  NE  ARG B  55     -33.949  48.348 -29.208  1.00  0.42           N  
ATOM   2784  CZ  ARG B  55     -35.232  47.970 -29.166  1.00  0.42           C  
ATOM   2785  NH1 ARG B  55     -36.150  48.732 -29.755  1.00  0.42           N  
ATOM   2786  NH2 ARG B  55     -35.605  46.841 -28.569  1.00  0.42           N  
ATOM   2787  N   PHE B  56     -28.249  50.418 -27.433  1.00  0.34           N  
ATOM   2788  CA  PHE B  56     -28.067  51.808 -27.063  1.00  0.34           C  
ATOM   2789  C   PHE B  56     -26.633  52.235 -27.287  1.00  0.34           C  
ATOM   2790  O   PHE B  56     -26.156  53.157 -26.635  1.00  0.34           O  
ATOM   2791  CB  PHE B  56     -28.382  52.025 -25.564  1.00  0.34           C  
ATOM   2792  CG  PHE B  56     -29.816  51.689 -25.297  1.00  0.34           C  
ATOM   2793  CD1 PHE B  56     -30.178  50.491 -24.659  1.00  0.34           C  
ATOM   2794  CD2 PHE B  56     -30.820  52.584 -25.696  1.00  0.34           C  
ATOM   2795  CE1 PHE B  56     -31.527  50.191 -24.427  1.00  0.34           C  
ATOM   2796  CE2 PHE B  56     -32.168  52.289 -25.465  1.00  0.34           C  
ATOM   2797  CZ  PHE B  56     -32.522  51.090 -24.832  1.00  0.34           C  
ATOM   2798  N   LEU B  57     -25.906  51.537 -28.189  1.00  0.49           N  
ATOM   2799  CA  LEU B  57     -24.499  51.776 -28.465  1.00  0.49           C  
ATOM   2800  C   LEU B  57     -23.608  51.514 -27.255  1.00  0.49           C  
ATOM   2801  O   LEU B  57     -22.771  52.334 -26.890  1.00  0.49           O  
ATOM   2802  CB  LEU B  57     -24.222  53.194 -29.025  1.00  0.49           C  
ATOM   2803  CG  LEU B  57     -25.163  53.666 -30.150  1.00  0.49           C  
ATOM   2804  CD1 LEU B  57     -24.924  55.161 -30.377  1.00  0.49           C  
ATOM   2805  CD2 LEU B  57     -24.998  52.855 -31.444  1.00  0.49           C  
ATOM   2806  N   GLN B  58     -23.786  50.348 -26.589  1.00  0.51           N  
ATOM   2807  CA  GLN B  58     -23.044  49.975 -25.393  1.00  0.51           C  
ATOM   2808  C   GLN B  58     -21.538  49.979 -25.634  1.00  0.51           C  
ATOM   2809  O   GLN B  58     -21.062  49.680 -26.729  1.00  0.51           O  
ATOM   2810  CB  GLN B  58     -23.460  48.574 -24.863  1.00  0.51           C  
ATOM   2811  CG  GLN B  58     -24.961  48.386 -24.512  1.00  0.51           C  
ATOM   2812  CD  GLN B  58     -25.362  48.947 -23.150  1.00  0.51           C  
ATOM   2813  OE1 GLN B  58     -24.638  48.854 -22.165  1.00  0.51           O  
ATOM   2814  NE2 GLN B  58     -26.588  49.515 -23.059  1.00  0.51           N  
ATOM   2815  N   ASP B  59     -20.744  50.286 -24.598  1.00  0.59           N  
ATOM   2816  CA  ASP B  59     -19.325  50.566 -24.669  1.00  0.59           C  
ATOM   2817  C   ASP B  59     -18.492  49.281 -24.636  1.00  0.59           C  
ATOM   2818  O   ASP B  59     -17.276  49.259 -24.430  1.00  0.59           O  
ATOM   2819  CB  ASP B  59     -18.943  51.543 -23.518  1.00  0.59           C  
ATOM   2820  CG  ASP B  59     -19.309  51.047 -22.120  1.00  0.59           C  
ATOM   2821  OD1 ASP B  59     -20.040  50.029 -22.002  1.00  0.59           O  
ATOM   2822  OD2 ASP B  59     -18.859  51.708 -21.153  1.00  0.59           O  
ATOM   2823  N   ILE B  60     -19.158  48.147 -24.924  1.00  0.60           N  
ATOM   2824  CA  ILE B  60     -18.582  46.836 -25.101  1.00  0.60           C  
ATOM   2825  C   ILE B  60     -17.548  46.826 -26.222  1.00  0.60           C  
ATOM   2826  O   ILE B  60     -17.862  46.885 -27.409  1.00  0.60           O  
ATOM   2827  CB  ILE B  60     -19.641  45.769 -25.395  1.00  0.60           C  
ATOM   2828  CG1 ILE B  60     -20.837  45.804 -24.412  1.00  0.60           C  
ATOM   2829  CG2 ILE B  60     -19.012  44.355 -25.452  1.00  0.60           C  
ATOM   2830  CD1 ILE B  60     -20.496  45.568 -22.937  1.00  0.60           C  
ATOM   2831  N   PHE B  61     -16.260  46.680 -25.852  1.00  0.67           N  
ATOM   2832  CA  PHE B  61     -15.108  46.655 -26.741  1.00  0.67           C  
ATOM   2833  C   PHE B  61     -15.253  45.666 -27.905  1.00  0.67           C  
ATOM   2834  O   PHE B  61     -14.975  45.966 -29.062  1.00  0.67           O  
ATOM   2835  CB  PHE B  61     -13.909  46.260 -25.835  1.00  0.67           C  
ATOM   2836  CG  PHE B  61     -12.609  46.216 -26.577  1.00  0.67           C  
ATOM   2837  CD1 PHE B  61     -11.942  47.406 -26.895  1.00  0.67           C  
ATOM   2838  CD2 PHE B  61     -12.067  44.988 -26.992  1.00  0.67           C  
ATOM   2839  CE1 PHE B  61     -10.752  47.375 -27.630  1.00  0.67           C  
ATOM   2840  CE2 PHE B  61     -10.879  44.952 -27.731  1.00  0.67           C  
ATOM   2841  CZ  PHE B  61     -10.225  46.149 -28.053  1.00  0.67           C  
ATOM   2842  N   THR B  62     -15.759  44.456 -27.600  1.00  0.66           N  
ATOM   2843  CA  THR B  62     -16.053  43.401 -28.568  1.00  0.66           C  
ATOM   2844  C   THR B  62     -17.070  43.799 -29.612  1.00  0.66           C  
ATOM   2845  O   THR B  62     -16.895  43.502 -30.788  1.00  0.66           O  
ATOM   2846  CB  THR B  62     -16.560  42.143 -27.880  1.00  0.66           C  
ATOM   2847  OG1 THR B  62     -15.572  41.688 -26.963  1.00  0.66           O  
ATOM   2848  CG2 THR B  62     -16.854  40.971 -28.822  1.00  0.66           C  
ATOM   2849  N   THR B  63     -18.143  44.507 -29.211  1.00  0.62           N  
ATOM   2850  CA  THR B  63     -19.178  45.013 -30.105  1.00  0.62           C  
ATOM   2851  C   THR B  63     -18.617  46.006 -31.101  1.00  0.62           C  
ATOM   2852  O   THR B  63     -18.842  45.891 -32.301  1.00  0.62           O  
ATOM   2853  CB  THR B  63     -20.298  45.680 -29.314  1.00  0.62           C  
ATOM   2854  OG1 THR B  63     -20.861  44.742 -28.406  1.00  0.62           O  
ATOM   2855  CG2 THR B  63     -21.435  46.175 -30.206  1.00  0.62           C  
ATOM   2856  N   LEU B  64     -17.786  46.970 -30.644  1.00  0.63           N  
ATOM   2857  CA  LEU B  64     -17.131  47.940 -31.516  1.00  0.63           C  
ATOM   2858  C   LEU B  64     -16.204  47.333 -32.567  1.00  0.63           C  
ATOM   2859  O   LEU B  64     -16.184  47.771 -33.717  1.00  0.63           O  
ATOM   2860  CB  LEU B  64     -16.324  48.983 -30.695  1.00  0.63           C  
ATOM   2861  CG  LEU B  64     -17.155  50.148 -30.119  1.00  0.63           C  
ATOM   2862  CD1 LEU B  64     -16.311  50.974 -29.138  1.00  0.63           C  
ATOM   2863  CD2 LEU B  64     -17.682  51.071 -31.228  1.00  0.63           C  
ATOM   2864  N   VAL B  65     -15.408  46.300 -32.216  1.00  0.68           N  
ATOM   2865  CA  VAL B  65     -14.539  45.647 -33.189  1.00  0.68           C  
ATOM   2866  C   VAL B  65     -15.282  44.710 -34.136  1.00  0.68           C  
ATOM   2867  O   VAL B  65     -14.797  44.420 -35.232  1.00  0.68           O  
ATOM   2868  CB  VAL B  65     -13.356  44.906 -32.571  1.00  0.68           C  
ATOM   2869  CG1 VAL B  65     -12.508  45.892 -31.747  1.00  0.68           C  
ATOM   2870  CG2 VAL B  65     -13.812  43.724 -31.701  1.00  0.68           C  
ATOM   2871  N   ASP B  66     -16.495  44.231 -33.786  1.00  0.57           N  
ATOM   2872  CA  ASP B  66     -17.336  43.501 -34.719  1.00  0.57           C  
ATOM   2873  C   ASP B  66     -17.859  44.404 -35.849  1.00  0.57           C  
ATOM   2874  O   ASP B  66     -17.644  44.133 -37.035  1.00  0.57           O  
ATOM   2875  CB  ASP B  66     -18.490  42.822 -33.933  1.00  0.57           C  
ATOM   2876  CG  ASP B  66     -19.152  41.728 -34.755  1.00  0.57           C  
ATOM   2877  OD1 ASP B  66     -18.402  40.969 -35.420  1.00  0.57           O  
ATOM   2878  OD2 ASP B  66     -20.404  41.640 -34.721  1.00  0.57           O  
ATOM   2879  N   LEU B  67     -18.456  45.571 -35.496  1.00  0.55           N  
ATOM   2880  CA  LEU B  67     -18.991  46.592 -36.397  1.00  0.55           C  
ATOM   2881  C   LEU B  67     -18.226  46.862 -37.687  1.00  0.55           C  
ATOM   2882  O   LEU B  67     -16.999  46.940 -37.726  1.00  0.55           O  
ATOM   2883  CB  LEU B  67     -19.194  47.975 -35.722  1.00  0.55           C  
ATOM   2884  CG  LEU B  67     -20.181  48.031 -34.541  1.00  0.55           C  
ATOM   2885  CD1 LEU B  67     -20.131  49.428 -33.907  1.00  0.55           C  
ATOM   2886  CD2 LEU B  67     -21.621  47.666 -34.928  1.00  0.55           C  
ATOM   2887  N   LYS B  68     -18.948  47.043 -38.811  1.00  0.56           N  
ATOM   2888  CA  LYS B  68     -18.359  47.482 -40.061  1.00  0.56           C  
ATOM   2889  C   LYS B  68     -17.690  48.841 -39.931  1.00  0.56           C  
ATOM   2890  O   LYS B  68     -18.203  49.717 -39.241  1.00  0.56           O  
ATOM   2891  CB  LYS B  68     -19.420  47.581 -41.184  1.00  0.56           C  
ATOM   2892  CG  LYS B  68     -20.087  46.242 -41.530  1.00  0.56           C  
ATOM   2893  CD  LYS B  68     -21.111  46.398 -42.667  1.00  0.56           C  
ATOM   2894  CE  LYS B  68     -21.755  45.066 -43.068  1.00  0.56           C  
ATOM   2895  NZ  LYS B  68     -22.722  45.262 -44.172  1.00  0.56           N  
ATOM   2896  N   TRP B  69     -16.556  49.056 -40.640  1.00  0.51           N  
ATOM   2897  CA  TRP B  69     -15.734  50.254 -40.530  1.00  0.51           C  
ATOM   2898  C   TRP B  69     -16.510  51.551 -40.698  1.00  0.51           C  
ATOM   2899  O   TRP B  69     -16.324  52.487 -39.933  1.00  0.51           O  
ATOM   2900  CB  TRP B  69     -14.589  50.244 -41.576  1.00  0.51           C  
ATOM   2901  CG  TRP B  69     -13.467  49.257 -41.313  1.00  0.51           C  
ATOM   2902  CD1 TRP B  69     -13.184  48.069 -41.931  1.00  0.51           C  
ATOM   2903  CD2 TRP B  69     -12.369  49.520 -40.418  1.00  0.51           C  
ATOM   2904  NE1 TRP B  69     -11.986  47.560 -41.468  1.00  0.51           N  
ATOM   2905  CE2 TRP B  69     -11.458  48.455 -40.561  1.00  0.51           C  
ATOM   2906  CE3 TRP B  69     -12.104  50.588 -39.561  1.00  0.51           C  
ATOM   2907  CZ2 TRP B  69     -10.257  48.444 -39.862  1.00  0.51           C  
ATOM   2908  CZ3 TRP B  69     -10.897  50.570 -38.844  1.00  0.51           C  
ATOM   2909  CH2 TRP B  69      -9.986  49.514 -38.993  1.00  0.51           C  
ATOM   2910  N   ARG B  70     -17.465  51.592 -41.650  1.00  0.54           N  
ATOM   2911  CA  ARG B  70     -18.367  52.711 -41.870  1.00  0.54           C  
ATOM   2912  C   ARG B  70     -19.128  53.141 -40.619  1.00  0.54           C  
ATOM   2913  O   ARG B  70     -19.241  54.327 -40.330  1.00  0.54           O  
ATOM   2914  CB  ARG B  70     -19.391  52.298 -42.962  1.00  0.54           C  
ATOM   2915  CG  ARG B  70     -20.429  53.383 -43.325  1.00  0.54           C  
ATOM   2916  CD  ARG B  70     -21.430  52.930 -44.393  1.00  0.54           C  
ATOM   2917  NE  ARG B  70     -22.380  54.067 -44.604  1.00  0.54           N  
ATOM   2918  CZ  ARG B  70     -23.422  54.036 -45.445  1.00  0.54           C  
ATOM   2919  NH1 ARG B  70     -24.232  55.089 -45.521  1.00  0.54           N  
ATOM   2920  NH2 ARG B  70     -23.671  52.978 -46.211  1.00  0.54           N  
ATOM   2921  N   HIS B  71     -19.641  52.178 -39.830  1.00  0.58           N  
ATOM   2922  CA  HIS B  71     -20.245  52.466 -38.542  1.00  0.58           C  
ATOM   2923  C   HIS B  71     -19.222  52.802 -37.480  1.00  0.58           C  
ATOM   2924  O   HIS B  71     -19.406  53.750 -36.728  1.00  0.58           O  
ATOM   2925  CB  HIS B  71     -21.126  51.307 -38.043  1.00  0.58           C  
ATOM   2926  CG  HIS B  71     -22.330  51.138 -38.913  1.00  0.58           C  
ATOM   2927  ND1 HIS B  71     -23.271  52.145 -38.918  1.00  0.58           N  
ATOM   2928  CD2 HIS B  71     -22.704  50.143 -39.760  1.00  0.58           C  
ATOM   2929  CE1 HIS B  71     -24.202  51.750 -39.757  1.00  0.58           C  
ATOM   2930  NE2 HIS B  71     -23.910  50.543 -40.299  1.00  0.58           N  
ATOM   2931  N   THR B  72     -18.089  52.071 -37.414  1.00  0.67           N  
ATOM   2932  CA  THR B  72     -17.034  52.242 -36.412  1.00  0.67           C  
ATOM   2933  C   THR B  72     -16.532  53.669 -36.302  1.00  0.67           C  
ATOM   2934  O   THR B  72     -16.437  54.223 -35.209  1.00  0.67           O  
ATOM   2935  CB  THR B  72     -15.826  51.358 -36.721  1.00  0.67           C  
ATOM   2936  OG1 THR B  72     -16.231  50.004 -36.821  1.00  0.67           O  
ATOM   2937  CG2 THR B  72     -14.748  51.413 -35.632  1.00  0.67           C  
ATOM   2938  N   LEU B  73     -16.251  54.335 -37.442  1.00  0.72           N  
ATOM   2939  CA  LEU B  73     -15.841  55.733 -37.455  1.00  0.72           C  
ATOM   2940  C   LEU B  73     -16.938  56.680 -36.969  1.00  0.72           C  
ATOM   2941  O   LEU B  73     -16.687  57.610 -36.206  1.00  0.72           O  
ATOM   2942  CB  LEU B  73     -15.341  56.197 -38.851  1.00  0.72           C  
ATOM   2943  CG  LEU B  73     -14.461  55.193 -39.634  1.00  0.72           C  
ATOM   2944  CD1 LEU B  73     -13.958  55.822 -40.943  1.00  0.72           C  
ATOM   2945  CD2 LEU B  73     -13.297  54.584 -38.835  1.00  0.72           C  
ATOM   2946  N   VAL B  74     -18.200  56.433 -37.377  1.00  0.74           N  
ATOM   2947  CA  VAL B  74     -19.377  57.199 -36.985  1.00  0.74           C  
ATOM   2948  C   VAL B  74     -19.635  57.144 -35.484  1.00  0.74           C  
ATOM   2949  O   VAL B  74     -19.874  58.180 -34.861  1.00  0.74           O  
ATOM   2950  CB  VAL B  74     -20.599  56.736 -37.778  1.00  0.74           C  
ATOM   2951  CG1 VAL B  74     -21.912  57.372 -37.279  1.00  0.74           C  
ATOM   2952  CG2 VAL B  74     -20.397  57.083 -39.266  1.00  0.74           C  
ATOM   2953  N   ILE B  75     -19.512  55.952 -34.843  1.00  0.70           N  
ATOM   2954  CA  ILE B  75     -19.619  55.820 -33.388  1.00  0.70           C  
ATOM   2955  C   ILE B  75     -18.569  56.668 -32.685  1.00  0.70           C  
ATOM   2956  O   ILE B  75     -18.869  57.430 -31.769  1.00  0.70           O  
ATOM   2957  CB  ILE B  75     -19.466  54.384 -32.863  1.00  0.70           C  
ATOM   2958  CG1 ILE B  75     -20.372  53.356 -33.578  1.00  0.70           C  
ATOM   2959  CG2 ILE B  75     -19.754  54.357 -31.342  1.00  0.70           C  
ATOM   2960  CD1 ILE B  75     -21.875  53.594 -33.427  1.00  0.70           C  
ATOM   2961  N   PHE B  76     -17.304  56.616 -33.155  1.00  0.76           N  
ATOM   2962  CA  PHE B  76     -16.231  57.428 -32.613  1.00  0.76           C  
ATOM   2963  C   PHE B  76     -16.479  58.919 -32.744  1.00  0.76           C  
ATOM   2964  O   PHE B  76     -16.262  59.660 -31.790  1.00  0.76           O  
ATOM   2965  CB  PHE B  76     -14.854  57.066 -33.229  1.00  0.76           C  
ATOM   2966  CG  PHE B  76     -14.313  55.802 -32.614  1.00  0.76           C  
ATOM   2967  CD1 PHE B  76     -14.116  55.717 -31.224  1.00  0.76           C  
ATOM   2968  CD2 PHE B  76     -13.972  54.698 -33.411  1.00  0.76           C  
ATOM   2969  CE1 PHE B  76     -13.660  54.531 -30.637  1.00  0.76           C  
ATOM   2970  CE2 PHE B  76     -13.501  53.513 -32.831  1.00  0.76           C  
ATOM   2971  CZ  PHE B  76     -13.366  53.424 -31.441  1.00  0.76           C  
ATOM   2972  N   THR B  77     -17.008  59.394 -33.887  1.00  0.80           N  
ATOM   2973  CA  THR B  77     -17.369  60.797 -34.088  1.00  0.80           C  
ATOM   2974  C   THR B  77     -18.365  61.298 -33.067  1.00  0.80           C  
ATOM   2975  O   THR B  77     -18.177  62.359 -32.474  1.00  0.80           O  
ATOM   2976  CB  THR B  77     -17.895  61.070 -35.497  1.00  0.80           C  
ATOM   2977  OG1 THR B  77     -16.888  60.766 -36.451  1.00  0.80           O  
ATOM   2978  CG2 THR B  77     -18.248  62.550 -35.712  1.00  0.80           C  
ATOM   2979  N   MET B  78     -19.410  60.508 -32.765  1.00  0.76           N  
ATOM   2980  CA  MET B  78     -20.310  60.772 -31.656  1.00  0.76           C  
ATOM   2981  C   MET B  78     -19.637  60.729 -30.288  1.00  0.76           C  
ATOM   2982  O   MET B  78     -19.846  61.617 -29.469  1.00  0.76           O  
ATOM   2983  CB  MET B  78     -21.466  59.755 -31.683  1.00  0.76           C  
ATOM   2984  CG  MET B  78     -22.439  59.979 -32.859  1.00  0.76           C  
ATOM   2985  SD  MET B  78     -23.001  58.468 -33.700  1.00  0.76           S  
ATOM   2986  CE  MET B  78     -23.385  57.496 -32.221  1.00  0.76           C  
ATOM   2987  N   SER B  79     -18.778  59.729 -30.007  1.00  0.81           N  
ATOM   2988  CA  SER B  79     -18.056  59.615 -28.740  1.00  0.81           C  
ATOM   2989  C   SER B  79     -17.147  60.792 -28.441  1.00  0.81           C  
ATOM   2990  O   SER B  79     -17.158  61.324 -27.331  1.00  0.81           O  
ATOM   2991  CB  SER B  79     -17.187  58.333 -28.677  1.00  0.81           C  
ATOM   2992  OG  SER B  79     -18.021  57.176 -28.702  1.00  0.81           O  
ATOM   2993  N   PHE B  80     -16.367  61.268 -29.433  1.00  0.78           N  
ATOM   2994  CA  PHE B  80     -15.605  62.499 -29.305  1.00  0.78           C  
ATOM   2995  C   PHE B  80     -16.492  63.727 -29.181  1.00  0.78           C  
ATOM   2996  O   PHE B  80     -16.251  64.596 -28.347  1.00  0.78           O  
ATOM   2997  CB  PHE B  80     -14.629  62.709 -30.490  1.00  0.78           C  
ATOM   2998  CG  PHE B  80     -13.469  61.762 -30.385  1.00  0.78           C  
ATOM   2999  CD1 PHE B  80     -13.378  60.643 -31.223  1.00  0.78           C  
ATOM   3000  CD2 PHE B  80     -12.451  61.984 -29.442  1.00  0.78           C  
ATOM   3001  CE1 PHE B  80     -12.335  59.726 -31.085  1.00  0.78           C  
ATOM   3002  CE2 PHE B  80     -11.389  61.078 -29.312  1.00  0.78           C  
ATOM   3003  CZ  PHE B  80     -11.340  59.938 -30.126  1.00  0.78           C  
ATOM   3004  N   LEU B  81     -17.576  63.825 -29.983  1.00  0.79           N  
ATOM   3005  CA  LEU B  81     -18.492  64.949 -29.903  1.00  0.79           C  
ATOM   3006  C   LEU B  81     -19.152  65.072 -28.536  1.00  0.79           C  
ATOM   3007  O   LEU B  81     -19.160  66.142 -27.935  1.00  0.79           O  
ATOM   3008  CB  LEU B  81     -19.583  64.862 -31.008  1.00  0.79           C  
ATOM   3009  CG  LEU B  81     -20.550  66.065 -31.073  1.00  0.79           C  
ATOM   3010  CD1 LEU B  81     -19.823  67.359 -31.441  1.00  0.79           C  
ATOM   3011  CD2 LEU B  81     -21.683  65.832 -32.078  1.00  0.79           C  
ATOM   3012  N   CYS B  82     -19.661  63.958 -27.978  1.00  0.86           N  
ATOM   3013  CA  CYS B  82     -20.263  63.900 -26.657  1.00  0.86           C  
ATOM   3014  C   CYS B  82     -19.308  64.210 -25.518  1.00  0.86           C  
ATOM   3015  O   CYS B  82     -19.684  64.911 -24.579  1.00  0.86           O  
ATOM   3016  CB  CYS B  82     -20.987  62.554 -26.409  1.00  0.86           C  
ATOM   3017  SG  CYS B  82     -22.443  62.392 -27.504  1.00  0.86           S  
ATOM   3018  N   SER B  83     -18.040  63.742 -25.558  1.00  0.82           N  
ATOM   3019  CA  SER B  83     -17.050  64.175 -24.572  1.00  0.82           C  
ATOM   3020  C   SER B  83     -16.715  65.653 -24.650  1.00  0.82           C  
ATOM   3021  O   SER B  83     -16.705  66.345 -23.634  1.00  0.82           O  
ATOM   3022  CB  SER B  83     -15.742  63.340 -24.554  1.00  0.82           C  
ATOM   3023  OG  SER B  83     -15.015  63.380 -25.782  1.00  0.82           O  
ATOM   3024  N   TRP B  84     -16.515  66.205 -25.862  1.00  0.82           N  
ATOM   3025  CA  TRP B  84     -16.333  67.632 -26.055  1.00  0.82           C  
ATOM   3026  C   TRP B  84     -17.532  68.476 -25.649  1.00  0.82           C  
ATOM   3027  O   TRP B  84     -17.349  69.532 -25.048  1.00  0.82           O  
ATOM   3028  CB  TRP B  84     -15.933  67.967 -27.508  1.00  0.82           C  
ATOM   3029  CG  TRP B  84     -14.565  67.440 -27.903  1.00  0.82           C  
ATOM   3030  CD1 TRP B  84     -13.426  67.348 -27.151  1.00  0.82           C  
ATOM   3031  CD2 TRP B  84     -14.230  66.932 -29.205  1.00  0.82           C  
ATOM   3032  NE1 TRP B  84     -12.406  66.801 -27.902  1.00  0.82           N  
ATOM   3033  CE2 TRP B  84     -12.880  66.525 -29.155  1.00  0.82           C  
ATOM   3034  CE3 TRP B  84     -14.973  66.803 -30.372  1.00  0.82           C  
ATOM   3035  CZ2 TRP B  84     -12.261  65.959 -30.259  1.00  0.82           C  
ATOM   3036  CZ3 TRP B  84     -14.337  66.248 -31.487  1.00  0.82           C  
ATOM   3037  CH2 TRP B  84     -12.998  65.836 -31.443  1.00  0.82           C  
ATOM   3038  N   LEU B  85     -18.782  68.032 -25.922  1.00  0.81           N  
ATOM   3039  CA  LEU B  85     -19.997  68.662 -25.415  1.00  0.81           C  
ATOM   3040  C   LEU B  85     -20.043  68.694 -23.899  1.00  0.81           C  
ATOM   3041  O   LEU B  85     -20.268  69.745 -23.304  1.00  0.81           O  
ATOM   3042  CB  LEU B  85     -21.272  67.908 -25.892  1.00  0.81           C  
ATOM   3043  CG  LEU B  85     -21.658  68.108 -27.373  1.00  0.81           C  
ATOM   3044  CD1 LEU B  85     -22.667  67.038 -27.818  1.00  0.81           C  
ATOM   3045  CD2 LEU B  85     -22.244  69.502 -27.634  1.00  0.81           C  
ATOM   3046  N   LEU B  86     -19.769  67.554 -23.233  1.00  0.80           N  
ATOM   3047  CA  LEU B  86     -19.757  67.451 -21.786  1.00  0.80           C  
ATOM   3048  C   LEU B  86     -18.719  68.348 -21.128  1.00  0.80           C  
ATOM   3049  O   LEU B  86     -19.029  69.132 -20.233  1.00  0.80           O  
ATOM   3050  CB  LEU B  86     -19.501  65.971 -21.405  1.00  0.80           C  
ATOM   3051  CG  LEU B  86     -19.464  65.642 -19.898  1.00  0.80           C  
ATOM   3052  CD1 LEU B  86     -20.778  66.000 -19.189  1.00  0.80           C  
ATOM   3053  CD2 LEU B  86     -19.138  64.153 -19.702  1.00  0.80           C  
ATOM   3054  N   PHE B  87     -17.462  68.318 -21.605  1.00  0.79           N  
ATOM   3055  CA  PHE B  87     -16.420  69.192 -21.104  1.00  0.79           C  
ATOM   3056  C   PHE B  87     -16.631  70.669 -21.438  1.00  0.79           C  
ATOM   3057  O   PHE B  87     -16.373  71.539 -20.610  1.00  0.79           O  
ATOM   3058  CB  PHE B  87     -15.021  68.701 -21.540  1.00  0.79           C  
ATOM   3059  CG  PHE B  87     -14.609  67.477 -20.758  1.00  0.79           C  
ATOM   3060  CD1 PHE B  87     -14.353  67.579 -19.378  1.00  0.79           C  
ATOM   3061  CD2 PHE B  87     -14.422  66.232 -21.384  1.00  0.79           C  
ATOM   3062  CE1 PHE B  87     -13.955  66.459 -18.636  1.00  0.79           C  
ATOM   3063  CE2 PHE B  87     -14.024  65.108 -20.648  1.00  0.79           C  
ATOM   3064  CZ  PHE B  87     -13.800  65.220 -19.271  1.00  0.79           C  
ATOM   3065  N   ALA B  88     -17.158  71.016 -22.632  1.00  0.85           N  
ATOM   3066  CA  ALA B  88     -17.516  72.383 -22.983  1.00  0.85           C  
ATOM   3067  C   ALA B  88     -18.596  72.981 -22.097  1.00  0.85           C  
ATOM   3068  O   ALA B  88     -18.516  74.139 -21.684  1.00  0.85           O  
ATOM   3069  CB  ALA B  88     -17.987  72.456 -24.441  1.00  0.85           C  
ATOM   3070  N   ILE B  89     -19.617  72.175 -21.748  1.00  0.77           N  
ATOM   3071  CA  ILE B  89     -20.609  72.518 -20.742  1.00  0.77           C  
ATOM   3072  C   ILE B  89     -19.973  72.735 -19.374  1.00  0.77           C  
ATOM   3073  O   ILE B  89     -20.284  73.710 -18.702  1.00  0.77           O  
ATOM   3074  CB  ILE B  89     -21.717  71.469 -20.684  1.00  0.77           C  
ATOM   3075  CG1 ILE B  89     -22.552  71.511 -21.988  1.00  0.77           C  
ATOM   3076  CG2 ILE B  89     -22.623  71.679 -19.448  1.00  0.77           C  
ATOM   3077  CD1 ILE B  89     -23.430  70.268 -22.187  1.00  0.77           C  
ATOM   3078  N   MET B  90     -19.013  71.888 -18.942  1.00  0.76           N  
ATOM   3079  CA  MET B  90     -18.251  72.130 -17.722  1.00  0.76           C  
ATOM   3080  C   MET B  90     -17.447  73.428 -17.724  1.00  0.76           C  
ATOM   3081  O   MET B  90     -17.462  74.153 -16.738  1.00  0.76           O  
ATOM   3082  CB  MET B  90     -17.303  70.961 -17.357  1.00  0.76           C  
ATOM   3083  CG  MET B  90     -18.016  69.642 -16.998  1.00  0.76           C  
ATOM   3084  SD  MET B  90     -19.265  69.759 -15.675  1.00  0.76           S  
ATOM   3085  CE  MET B  90     -18.211  70.306 -14.299  1.00  0.76           C  
ATOM   3086  N   TRP B  91     -16.776  73.813 -18.830  1.00  0.76           N  
ATOM   3087  CA  TRP B  91     -16.124  75.117 -18.950  1.00  0.76           C  
ATOM   3088  C   TRP B  91     -17.093  76.297 -18.783  1.00  0.76           C  
ATOM   3089  O   TRP B  91     -16.772  77.300 -18.145  1.00  0.76           O  
ATOM   3090  CB  TRP B  91     -15.334  75.250 -20.286  1.00  0.76           C  
ATOM   3091  CG  TRP B  91     -14.172  74.275 -20.428  1.00  0.76           C  
ATOM   3092  CD1 TRP B  91     -13.994  73.238 -21.305  1.00  0.76           C  
ATOM   3093  CD2 TRP B  91     -13.012  74.282 -19.579  1.00  0.76           C  
ATOM   3094  NE1 TRP B  91     -12.829  72.556 -21.024  1.00  0.76           N  
ATOM   3095  CE2 TRP B  91     -12.210  73.184 -19.967  1.00  0.76           C  
ATOM   3096  CE3 TRP B  91     -12.628  75.125 -18.538  1.00  0.76           C  
ATOM   3097  CZ2 TRP B  91     -11.022  72.905 -19.305  1.00  0.76           C  
ATOM   3098  CZ3 TRP B  91     -11.426  74.840 -17.881  1.00  0.76           C  
ATOM   3099  CH2 TRP B  91     -10.637  73.746 -18.253  1.00  0.76           C  
ATOM   3100  N   TRP B  92     -18.329  76.164 -19.304  1.00  0.69           N  
ATOM   3101  CA  TRP B  92     -19.403  77.139 -19.177  1.00  0.69           C  
ATOM   3102  C   TRP B  92     -20.137  77.085 -17.830  1.00  0.69           C  
ATOM   3103  O   TRP B  92     -20.948  77.942 -17.500  1.00  0.69           O  
ATOM   3104  CB  TRP B  92     -20.404  76.911 -20.339  1.00  0.69           C  
ATOM   3105  CG  TRP B  92     -21.257  78.100 -20.762  1.00  0.69           C  
ATOM   3106  CD1 TRP B  92     -20.952  79.436 -20.774  1.00  0.69           C  
ATOM   3107  CD2 TRP B  92     -22.568  77.986 -21.348  1.00  0.69           C  
ATOM   3108  NE1 TRP B  92     -21.952  80.152 -21.403  1.00  0.69           N  
ATOM   3109  CE2 TRP B  92     -22.939  79.272 -21.781  1.00  0.69           C  
ATOM   3110  CE3 TRP B  92     -23.416  76.892 -21.523  1.00  0.69           C  
ATOM   3111  CZ2 TRP B  92     -24.141  79.484 -22.443  1.00  0.69           C  
ATOM   3112  CZ3 TRP B  92     -24.661  77.120 -22.132  1.00  0.69           C  
ATOM   3113  CH2 TRP B  92     -25.013  78.394 -22.602  1.00  0.69           C  
ATOM   3114  N   LEU B  93     -19.867  76.067 -16.993  1.00  0.65           N  
ATOM   3115  CA  LEU B  93     -20.310  76.051 -15.608  1.00  0.65           C  
ATOM   3116  C   LEU B  93     -19.251  76.641 -14.679  1.00  0.65           C  
ATOM   3117  O   LEU B  93     -19.563  77.125 -13.593  1.00  0.65           O  
ATOM   3118  CB  LEU B  93     -20.630  74.602 -15.155  1.00  0.65           C  
ATOM   3119  CG  LEU B  93     -21.869  73.972 -15.830  1.00  0.65           C  
ATOM   3120  CD1 LEU B  93     -21.932  72.465 -15.541  1.00  0.65           C  
ATOM   3121  CD2 LEU B  93     -23.175  74.652 -15.398  1.00  0.65           C  
ATOM   3122  N   VAL B  94     -17.962  76.654 -15.085  1.00  0.69           N  
ATOM   3123  CA  VAL B  94     -16.893  77.304 -14.329  1.00  0.69           C  
ATOM   3124  C   VAL B  94     -16.882  78.813 -14.572  1.00  0.69           C  
ATOM   3125  O   VAL B  94     -16.557  79.611 -13.694  1.00  0.69           O  
ATOM   3126  CB  VAL B  94     -15.518  76.704 -14.632  1.00  0.69           C  
ATOM   3127  CG1 VAL B  94     -14.436  77.339 -13.736  1.00  0.69           C  
ATOM   3128  CG2 VAL B  94     -15.507  75.188 -14.363  1.00  0.69           C  
ATOM   3129  N   ALA B  95     -17.271  79.261 -15.779  1.00  0.67           N  
ATOM   3130  CA  ALA B  95     -17.502  80.662 -16.052  1.00  0.67           C  
ATOM   3131  C   ALA B  95     -18.982  80.898 -16.175  1.00  0.67           C  
ATOM   3132  O   ALA B  95     -19.564  80.397 -17.123  1.00  0.67           O  
ATOM   3133  CB  ALA B  95     -16.880  81.061 -17.402  1.00  0.67           C  
ATOM   3134  N   PHE B  96     -19.569  81.682 -15.238  1.00  0.48           N  
ATOM   3135  CA  PHE B  96     -20.971  82.079 -15.118  1.00  0.48           C  
ATOM   3136  C   PHE B  96     -22.047  81.384 -15.968  1.00  0.48           C  
ATOM   3137  O   PHE B  96     -22.073  81.406 -17.195  1.00  0.48           O  
ATOM   3138  CB  PHE B  96     -21.112  83.625 -15.192  1.00  0.48           C  
ATOM   3139  CG  PHE B  96     -20.867  84.159 -16.570  1.00  0.48           C  
ATOM   3140  CD1 PHE B  96     -21.952  84.390 -17.428  1.00  0.48           C  
ATOM   3141  CD2 PHE B  96     -19.561  84.382 -17.032  1.00  0.48           C  
ATOM   3142  CE1 PHE B  96     -21.734  84.766 -18.756  1.00  0.48           C  
ATOM   3143  CE2 PHE B  96     -19.338  84.765 -18.358  1.00  0.48           C  
ATOM   3144  CZ  PHE B  96     -20.426  84.948 -19.223  1.00  0.48           C  
ATOM   3145  N   ALA B  97     -23.040  80.765 -15.306  1.00  0.58           N  
ATOM   3146  CA  ALA B  97     -24.135  80.162 -16.034  1.00  0.58           C  
ATOM   3147  C   ALA B  97     -24.992  81.158 -16.821  1.00  0.58           C  
ATOM   3148  O   ALA B  97     -25.248  82.292 -16.405  1.00  0.58           O  
ATOM   3149  CB  ALA B  97     -25.057  79.331 -15.134  1.00  0.58           C  
ATOM   3150  N   HIS B  98     -25.498  80.713 -17.983  1.00  0.50           N  
ATOM   3151  CA  HIS B  98     -26.266  81.506 -18.934  1.00  0.50           C  
ATOM   3152  C   HIS B  98     -27.697  81.812 -18.499  1.00  0.50           C  
ATOM   3153  O   HIS B  98     -28.664  81.457 -19.163  1.00  0.50           O  
ATOM   3154  CB  HIS B  98     -26.307  80.795 -20.305  1.00  0.50           C  
ATOM   3155  CG  HIS B  98     -26.654  81.692 -21.463  1.00  0.50           C  
ATOM   3156  ND1 HIS B  98     -25.812  82.746 -21.758  1.00  0.50           N  
ATOM   3157  CD2 HIS B  98     -27.709  81.681 -22.322  1.00  0.50           C  
ATOM   3158  CE1 HIS B  98     -26.366  83.357 -22.785  1.00  0.50           C  
ATOM   3159  NE2 HIS B  98     -27.516  82.752 -23.170  1.00  0.50           N  
ATOM   3160  N   GLY B  99     -27.870  82.508 -17.356  1.00  0.51           N  
ATOM   3161  CA  GLY B  99     -29.181  82.855 -16.837  1.00  0.51           C  
ATOM   3162  C   GLY B  99     -29.398  82.593 -15.381  1.00  0.51           C  
ATOM   3163  O   GLY B  99     -30.399  83.034 -14.850  1.00  0.51           O  
ATOM   3164  N   ASP B 100     -28.420  81.995 -14.669  1.00  0.45           N  
ATOM   3165  CA  ASP B 100     -28.465  81.803 -13.212  1.00  0.45           C  
ATOM   3166  C   ASP B 100     -28.121  83.136 -12.539  1.00  0.45           C  
ATOM   3167  O   ASP B 100     -28.218  83.354 -11.336  1.00  0.45           O  
ATOM   3168  CB  ASP B 100     -27.490  80.653 -12.840  1.00  0.45           C  
ATOM   3169  CG  ASP B 100     -27.775  79.971 -11.509  1.00  0.45           C  
ATOM   3170  OD1 ASP B 100     -28.971  79.757 -11.202  1.00  0.45           O  
ATOM   3171  OD2 ASP B 100     -26.778  79.576 -10.852  1.00  0.45           O  
ATOM   3172  N   ILE B 101     -27.736  84.098 -13.397  1.00  0.39           N  
ATOM   3173  CA  ILE B 101     -27.630  85.505 -13.115  1.00  0.39           C  
ATOM   3174  C   ILE B 101     -28.917  86.221 -13.594  1.00  0.39           C  
ATOM   3175  O   ILE B 101     -29.879  86.307 -12.839  1.00  0.39           O  
ATOM   3176  CB  ILE B 101     -26.339  86.055 -13.708  1.00  0.39           C  
ATOM   3177  CG1 ILE B 101     -25.122  85.107 -13.509  1.00  0.39           C  
ATOM   3178  CG2 ILE B 101     -26.056  87.426 -13.086  1.00  0.39           C  
ATOM   3179  CD1 ILE B 101     -24.757  84.751 -12.057  1.00  0.39           C  
ATOM   3180  N   TYR B 102     -29.027  86.758 -14.849  1.00  0.32           N  
ATOM   3181  CA  TYR B 102     -30.198  87.568 -15.221  1.00  0.32           C  
ATOM   3182  C   TYR B 102     -31.343  86.922 -15.996  1.00  0.32           C  
ATOM   3183  O   TYR B 102     -32.418  87.501 -16.092  1.00  0.32           O  
ATOM   3184  CB  TYR B 102     -29.809  88.877 -15.965  1.00  0.32           C  
ATOM   3185  CG  TYR B 102     -29.159  88.610 -17.277  1.00  0.32           C  
ATOM   3186  CD1 TYR B 102     -29.930  88.587 -18.445  1.00  0.32           C  
ATOM   3187  CD2 TYR B 102     -27.785  88.340 -17.341  1.00  0.32           C  
ATOM   3188  CE1 TYR B 102     -29.332  88.280 -19.673  1.00  0.32           C  
ATOM   3189  CE2 TYR B 102     -27.194  87.985 -18.561  1.00  0.32           C  
ATOM   3190  CZ  TYR B 102     -27.970  87.970 -19.728  1.00  0.32           C  
ATOM   3191  OH  TYR B 102     -27.392  87.658 -20.972  1.00  0.32           O  
ATOM   3192  N   ALA B 103     -31.210  85.707 -16.563  1.00  0.50           N  
ATOM   3193  CA  ALA B 103     -32.342  85.115 -17.278  1.00  0.50           C  
ATOM   3194  C   ALA B 103     -33.349  84.540 -16.286  1.00  0.50           C  
ATOM   3195  O   ALA B 103     -34.536  84.414 -16.569  1.00  0.50           O  
ATOM   3196  CB  ALA B 103     -31.912  84.104 -18.371  1.00  0.50           C  
ATOM   3197  N   TYR B 104     -32.889  84.247 -15.055  1.00  0.29           N  
ATOM   3198  CA  TYR B 104     -33.728  83.998 -13.911  1.00  0.29           C  
ATOM   3199  C   TYR B 104     -34.449  85.250 -13.408  1.00  0.29           C  
ATOM   3200  O   TYR B 104     -35.655  85.249 -13.175  1.00  0.29           O  
ATOM   3201  CB  TYR B 104     -32.810  83.431 -12.795  1.00  0.29           C  
ATOM   3202  CG  TYR B 104     -33.613  82.764 -11.725  1.00  0.29           C  
ATOM   3203  CD1 TYR B 104     -34.313  81.587 -12.027  1.00  0.29           C  
ATOM   3204  CD2 TYR B 104     -33.709  83.313 -10.438  1.00  0.29           C  
ATOM   3205  CE1 TYR B 104     -35.160  81.006 -11.076  1.00  0.29           C  
ATOM   3206  CE2 TYR B 104     -34.550  82.727  -9.480  1.00  0.29           C  
ATOM   3207  CZ  TYR B 104     -35.296  81.588  -9.813  1.00  0.29           C  
ATOM   3208  OH  TYR B 104     -36.202  81.027  -8.893  1.00  0.29           O  
ATOM   3209  N   MET B 105     -33.710  86.366 -13.241  1.00  0.34           N  
ATOM   3210  CA  MET B 105     -34.276  87.637 -12.841  1.00  0.34           C  
ATOM   3211  C   MET B 105     -33.545  88.760 -13.550  1.00  0.34           C  
ATOM   3212  O   MET B 105     -32.359  88.959 -13.332  1.00  0.34           O  
ATOM   3213  CB  MET B 105     -34.110  87.882 -11.316  1.00  0.34           C  
ATOM   3214  CG  MET B 105     -34.822  86.864 -10.406  1.00  0.34           C  
ATOM   3215  SD  MET B 105     -34.428  87.075  -8.644  1.00  0.34           S  
ATOM   3216  CE  MET B 105     -35.389  88.593  -8.378  1.00  0.34           C  
ATOM   3217  N   GLU B 106     -34.222  89.565 -14.394  1.00  0.42           N  
ATOM   3218  CA  GLU B 106     -33.608  90.729 -15.031  1.00  0.42           C  
ATOM   3219  C   GLU B 106     -33.162  91.770 -14.005  1.00  0.42           C  
ATOM   3220  O   GLU B 106     -32.061  92.316 -14.037  1.00  0.42           O  
ATOM   3221  CB  GLU B 106     -34.604  91.359 -16.035  1.00  0.42           C  
ATOM   3222  CG  GLU B 106     -34.040  92.530 -16.881  1.00  0.42           C  
ATOM   3223  CD  GLU B 106     -35.113  93.194 -17.745  1.00  0.42           C  
ATOM   3224  OE1 GLU B 106     -36.314  92.858 -17.574  1.00  0.42           O  
ATOM   3225  OE2 GLU B 106     -34.731  94.070 -18.561  1.00  0.42           O  
ATOM   3226  N   LYS B 107     -34.019  92.028 -13.001  1.00  0.47           N  
ATOM   3227  CA  LYS B 107     -33.712  92.923 -11.909  1.00  0.47           C  
ATOM   3228  C   LYS B 107     -32.888  92.269 -10.809  1.00  0.47           C  
ATOM   3229  O   LYS B 107     -33.016  91.085 -10.515  1.00  0.47           O  
ATOM   3230  CB  LYS B 107     -35.013  93.455 -11.273  1.00  0.47           C  
ATOM   3231  CG  LYS B 107     -35.890  94.252 -12.250  1.00  0.47           C  
ATOM   3232  CD  LYS B 107     -37.182  94.742 -11.578  1.00  0.47           C  
ATOM   3233  CE  LYS B 107     -38.073  95.546 -12.527  1.00  0.47           C  
ATOM   3234  NZ  LYS B 107     -39.292  95.984 -11.812  1.00  0.47           N  
ATOM   3235  N   GLY B 108     -32.015  93.062 -10.146  1.00  0.58           N  
ATOM   3236  CA  GLY B 108     -31.097  92.569  -9.118  1.00  0.58           C  
ATOM   3237  C   GLY B 108     -29.727  92.340  -9.690  1.00  0.58           C  
ATOM   3238  O   GLY B 108     -28.746  92.146  -8.969  1.00  0.58           O  
ATOM   3239  N   ILE B 109     -29.634  92.396 -11.030  1.00  0.43           N  
ATOM   3240  CA  ILE B 109     -28.473  91.997 -11.784  1.00  0.43           C  
ATOM   3241  C   ILE B 109     -27.879  93.206 -12.467  1.00  0.43           C  
ATOM   3242  O   ILE B 109     -28.524  93.924 -13.221  1.00  0.43           O  
ATOM   3243  CB  ILE B 109     -28.810  90.945 -12.825  1.00  0.43           C  
ATOM   3244  CG1 ILE B 109     -29.544  89.737 -12.192  1.00  0.43           C  
ATOM   3245  CG2 ILE B 109     -27.526  90.530 -13.574  1.00  0.43           C  
ATOM   3246  CD1 ILE B 109     -28.842  89.002 -11.047  1.00  0.43           C  
ATOM   3247  N   THR B 110     -26.593  93.461 -12.194  1.00  0.53           N  
ATOM   3248  CA  THR B 110     -25.839  94.595 -12.694  1.00  0.53           C  
ATOM   3249  C   THR B 110     -24.599  94.027 -13.337  1.00  0.53           C  
ATOM   3250  O   THR B 110     -23.486  94.463 -13.061  1.00  0.53           O  
ATOM   3251  CB  THR B 110     -25.449  95.530 -11.552  1.00  0.53           C  
ATOM   3252  OG1 THR B 110     -24.741  94.842 -10.522  1.00  0.53           O  
ATOM   3253  CG2 THR B 110     -26.736  96.062 -10.905  1.00  0.53           C  
ATOM   3254  N   GLU B 111     -24.806  92.949 -14.125  1.00  0.50           N  
ATOM   3255  CA  GLU B 111     -23.786  92.168 -14.812  1.00  0.50           C  
ATOM   3256  C   GLU B 111     -22.949  91.319 -13.865  1.00  0.50           C  
ATOM   3257  O   GLU B 111     -21.830  90.914 -14.170  1.00  0.50           O  
ATOM   3258  CB  GLU B 111     -22.932  93.004 -15.794  1.00  0.50           C  
ATOM   3259  CG  GLU B 111     -23.783  93.700 -16.886  1.00  0.50           C  
ATOM   3260  CD  GLU B 111     -22.980  94.663 -17.760  1.00  0.50           C  
ATOM   3261  OE1 GLU B 111     -21.736  94.735 -17.609  1.00  0.50           O  
ATOM   3262  OE2 GLU B 111     -23.638  95.333 -18.598  1.00  0.50           O  
ATOM   3263  N   LYS B 112     -23.536  90.955 -12.701  1.00  0.52           N  
ATOM   3264  CA  LYS B 112     -22.916  90.161 -11.656  1.00  0.52           C  
ATOM   3265  C   LYS B 112     -22.742  88.710 -12.038  1.00  0.52           C  
ATOM   3266  O   LYS B 112     -23.418  87.820 -11.535  1.00  0.52           O  
ATOM   3267  CB  LYS B 112     -23.763  90.165 -10.365  1.00  0.52           C  
ATOM   3268  CG  LYS B 112     -23.907  91.534  -9.707  1.00  0.52           C  
ATOM   3269  CD  LYS B 112     -24.686  91.394  -8.396  1.00  0.52           C  
ATOM   3270  CE  LYS B 112     -24.847  92.723  -7.670  1.00  0.52           C  
ATOM   3271  NZ  LYS B 112     -25.628  92.497  -6.439  1.00  0.52           N  
ATOM   3272  N   SER B 113     -21.809  88.431 -12.951  1.00  0.52           N  
ATOM   3273  CA  SER B 113     -21.474  87.108 -13.434  1.00  0.52           C  
ATOM   3274  C   SER B 113     -20.960  86.192 -12.334  1.00  0.52           C  
ATOM   3275  O   SER B 113     -21.123  84.976 -12.372  1.00  0.52           O  
ATOM   3276  CB  SER B 113     -20.437  87.227 -14.583  1.00  0.52           C  
ATOM   3277  OG  SER B 113     -19.191  87.748 -14.119  1.00  0.52           O  
ATOM   3278  N   GLY B 114     -20.277  86.782 -11.333  1.00  0.58           N  
ATOM   3279  CA  GLY B 114     -19.582  86.079 -10.261  1.00  0.58           C  
ATOM   3280  C   GLY B 114     -18.167  85.798 -10.668  1.00  0.58           C  
ATOM   3281  O   GLY B 114     -17.326  85.388  -9.878  1.00  0.58           O  
ATOM   3282  N   LEU B 115     -17.867  86.104 -11.936  1.00  0.53           N  
ATOM   3283  CA  LEU B 115     -16.561  86.127 -12.534  1.00  0.53           C  
ATOM   3284  C   LEU B 115     -16.196  87.598 -12.717  1.00  0.53           C  
ATOM   3285  O   LEU B 115     -15.787  88.055 -13.781  1.00  0.53           O  
ATOM   3286  CB  LEU B 115     -16.642  85.336 -13.864  1.00  0.53           C  
ATOM   3287  CG  LEU B 115     -15.299  84.945 -14.503  1.00  0.53           C  
ATOM   3288  CD1 LEU B 115     -14.551  83.904 -13.658  1.00  0.53           C  
ATOM   3289  CD2 LEU B 115     -15.537  84.404 -15.920  1.00  0.53           C  
ATOM   3290  N   GLU B 116     -16.386  88.380 -11.630  1.00  0.54           N  
ATOM   3291  CA  GLU B 116     -16.054  89.792 -11.518  1.00  0.54           C  
ATOM   3292  C   GLU B 116     -14.573  89.958 -11.202  1.00  0.54           C  
ATOM   3293  O   GLU B 116     -13.997  91.038 -11.307  1.00  0.54           O  
ATOM   3294  CB  GLU B 116     -16.891  90.446 -10.381  1.00  0.54           C  
ATOM   3295  CG  GLU B 116     -18.421  90.524 -10.650  1.00  0.54           C  
ATOM   3296  CD  GLU B 116     -19.227  91.052  -9.458  1.00  0.54           C  
ATOM   3297  OE1 GLU B 116     -18.624  91.405  -8.416  1.00  0.54           O  
ATOM   3298  OE2 GLU B 116     -20.481  91.072  -9.586  1.00  0.54           O  
ATOM   3299  N   SER B 117     -13.914  88.850 -10.816  1.00  0.60           N  
ATOM   3300  CA  SER B 117     -12.482  88.725 -10.677  1.00  0.60           C  
ATOM   3301  C   SER B 117     -11.828  88.501 -12.037  1.00  0.60           C  
ATOM   3302  O   SER B 117     -12.278  89.016 -13.060  1.00  0.60           O  
ATOM   3303  CB  SER B 117     -12.189  87.545  -9.724  1.00  0.60           C  
ATOM   3304  OG  SER B 117     -12.824  86.346 -10.184  1.00  0.60           O  
ATOM   3305  N   ALA B 118     -10.726  87.729 -12.135  1.00  0.64           N  
ATOM   3306  CA  ALA B 118     -10.216  87.379 -13.444  1.00  0.64           C  
ATOM   3307  C   ALA B 118     -11.094  86.359 -14.182  1.00  0.64           C  
ATOM   3308  O   ALA B 118     -11.919  85.652 -13.611  1.00  0.64           O  
ATOM   3309  CB  ALA B 118      -8.735  86.958 -13.426  1.00  0.64           C  
ATOM   3310  N   VAL B 119     -10.971  86.281 -15.516  1.00  0.64           N  
ATOM   3311  CA  VAL B 119     -11.694  85.319 -16.332  1.00  0.64           C  
ATOM   3312  C   VAL B 119     -11.295  83.860 -16.129  1.00  0.64           C  
ATOM   3313  O   VAL B 119     -10.143  83.562 -15.844  1.00  0.64           O  
ATOM   3314  CB  VAL B 119     -11.605  85.656 -17.811  1.00  0.64           C  
ATOM   3315  CG1 VAL B 119     -12.022  87.124 -18.014  1.00  0.64           C  
ATOM   3316  CG2 VAL B 119     -10.192  85.403 -18.381  1.00  0.64           C  
ATOM   3317  N   CYS B 120     -12.227  82.890 -16.293  1.00  0.75           N  
ATOM   3318  CA  CYS B 120     -11.888  81.470 -16.310  1.00  0.75           C  
ATOM   3319  C   CYS B 120     -11.145  81.057 -17.576  1.00  0.75           C  
ATOM   3320  O   CYS B 120     -10.100  80.413 -17.532  1.00  0.75           O  
ATOM   3321  CB  CYS B 120     -13.207  80.652 -16.217  1.00  0.75           C  
ATOM   3322  SG  CYS B 120     -13.032  78.839 -16.329  1.00  0.75           S  
ATOM   3323  N   VAL B 121     -11.689  81.448 -18.742  1.00  0.75           N  
ATOM   3324  CA  VAL B 121     -11.113  81.131 -20.031  1.00  0.75           C  
ATOM   3325  C   VAL B 121     -11.016  82.433 -20.789  1.00  0.75           C  
ATOM   3326  O   VAL B 121     -12.002  83.151 -20.957  1.00  0.75           O  
ATOM   3327  CB  VAL B 121     -11.945  80.156 -20.864  1.00  0.75           C  
ATOM   3328  CG1 VAL B 121     -11.115  79.670 -22.070  1.00  0.75           C  
ATOM   3329  CG2 VAL B 121     -12.393  78.944 -20.027  1.00  0.75           C  
ATOM   3330  N   THR B 122      -9.808  82.795 -21.246  1.00  0.72           N  
ATOM   3331  CA  THR B 122      -9.571  83.982 -22.062  1.00  0.72           C  
ATOM   3332  C   THR B 122     -10.309  83.929 -23.399  1.00  0.72           C  
ATOM   3333  O   THR B 122     -10.326  82.894 -24.055  1.00  0.72           O  
ATOM   3334  CB  THR B 122      -8.072  84.166 -22.272  1.00  0.72           C  
ATOM   3335  OG1 THR B 122      -7.444  84.396 -21.020  1.00  0.72           O  
ATOM   3336  CG2 THR B 122      -7.699  85.343 -23.174  1.00  0.72           C  
ATOM   3337  N   ASN B 123     -10.943  85.046 -23.835  1.00  0.72           N  
ATOM   3338  CA  ASN B 123     -11.656  85.184 -25.107  1.00  0.72           C  
ATOM   3339  C   ASN B 123     -12.767  84.170 -25.388  1.00  0.72           C  
ATOM   3340  O   ASN B 123     -12.804  83.524 -26.435  1.00  0.72           O  
ATOM   3341  CB  ASN B 123     -10.698  85.286 -26.321  1.00  0.72           C  
ATOM   3342  CG  ASN B 123      -9.807  86.511 -26.168  1.00  0.72           C  
ATOM   3343  OD1 ASN B 123     -10.266  87.592 -25.803  1.00  0.72           O  
ATOM   3344  ND2 ASN B 123      -8.496  86.357 -26.455  1.00  0.72           N  
ATOM   3345  N   VAL B 124     -13.727  84.043 -24.452  1.00  0.75           N  
ATOM   3346  CA  VAL B 124     -14.895  83.189 -24.598  1.00  0.75           C  
ATOM   3347  C   VAL B 124     -16.141  84.062 -24.476  1.00  0.75           C  
ATOM   3348  O   VAL B 124     -16.260  84.879 -23.568  1.00  0.75           O  
ATOM   3349  CB  VAL B 124     -14.857  82.036 -23.590  1.00  0.75           C  
ATOM   3350  CG1 VAL B 124     -16.124  81.158 -23.600  1.00  0.75           C  
ATOM   3351  CG2 VAL B 124     -13.631  81.160 -23.922  1.00  0.75           C  
ATOM   3352  N   ARG B 125     -17.080  83.948 -25.442  1.00  0.67           N  
ATOM   3353  CA  ARG B 125     -18.200  84.862 -25.613  1.00  0.67           C  
ATOM   3354  C   ARG B 125     -19.552  84.163 -25.671  1.00  0.67           C  
ATOM   3355  O   ARG B 125     -20.590  84.782 -25.452  1.00  0.67           O  
ATOM   3356  CB  ARG B 125     -18.055  85.631 -26.956  1.00  0.67           C  
ATOM   3357  CG  ARG B 125     -16.810  86.537 -27.023  1.00  0.67           C  
ATOM   3358  CD  ARG B 125     -16.710  87.360 -28.311  1.00  0.67           C  
ATOM   3359  NE  ARG B 125     -16.515  86.405 -29.448  1.00  0.67           N  
ATOM   3360  CZ  ARG B 125     -16.419  86.767 -30.733  1.00  0.67           C  
ATOM   3361  NH1 ARG B 125     -16.252  85.823 -31.646  1.00  0.67           N  
ATOM   3362  NH2 ARG B 125     -16.510  88.028 -31.127  1.00  0.67           N  
ATOM   3363  N   SER B 126     -19.583  82.857 -25.985  1.00  0.77           N  
ATOM   3364  CA  SER B 126     -20.811  82.112 -26.201  1.00  0.77           C  
ATOM   3365  C   SER B 126     -20.530  80.640 -25.963  1.00  0.77           C  
ATOM   3366  O   SER B 126     -19.422  80.241 -25.600  1.00  0.77           O  
ATOM   3367  CB  SER B 126     -21.397  82.322 -27.631  1.00  0.77           C  
ATOM   3368  OG  SER B 126     -22.723  81.792 -27.767  1.00  0.77           O  
ATOM   3369  N   PHE B 127     -21.539  79.773 -26.179  1.00  0.73           N  
ATOM   3370  CA  PHE B 127     -21.415  78.325 -26.140  1.00  0.73           C  
ATOM   3371  C   PHE B 127     -20.330  77.835 -27.114  1.00  0.73           C  
ATOM   3372  O   PHE B 127     -19.466  77.028 -26.771  1.00  0.73           O  
ATOM   3373  CB  PHE B 127     -22.811  77.709 -26.486  1.00  0.73           C  
ATOM   3374  CG  PHE B 127     -22.764  76.221 -26.730  1.00  0.73           C  
ATOM   3375  CD1 PHE B 127     -22.409  75.336 -25.699  1.00  0.73           C  
ATOM   3376  CD2 PHE B 127     -22.984  75.713 -28.022  1.00  0.73           C  
ATOM   3377  CE1 PHE B 127     -22.247  73.968 -25.962  1.00  0.73           C  
ATOM   3378  CE2 PHE B 127     -22.825  74.348 -28.288  1.00  0.73           C  
ATOM   3379  CZ  PHE B 127     -22.448  73.478 -27.259  1.00  0.73           C  
ATOM   3380  N   THR B 128     -20.325  78.383 -28.344  1.00  0.77           N  
ATOM   3381  CA  THR B 128     -19.413  78.028 -29.429  1.00  0.77           C  
ATOM   3382  C   THR B 128     -17.944  78.217 -29.100  1.00  0.77           C  
ATOM   3383  O   THR B 128     -17.110  77.345 -29.334  1.00  0.77           O  
ATOM   3384  CB  THR B 128     -19.715  78.845 -30.677  1.00  0.77           C  
ATOM   3385  OG1 THR B 128     -21.080  78.673 -31.027  1.00  0.77           O  
ATOM   3386  CG2 THR B 128     -18.881  78.379 -31.874  1.00  0.77           C  
ATOM   3387  N   SER B 129     -17.566  79.350 -28.488  1.00  0.80           N  
ATOM   3388  CA  SER B 129     -16.212  79.585 -28.010  1.00  0.80           C  
ATOM   3389  C   SER B 129     -15.729  78.633 -26.924  1.00  0.80           C  
ATOM   3390  O   SER B 129     -14.569  78.223 -26.918  1.00  0.80           O  
ATOM   3391  CB  SER B 129     -16.035  81.031 -27.507  1.00  0.80           C  
ATOM   3392  OG  SER B 129     -17.092  81.422 -26.631  1.00  0.80           O  
ATOM   3393  N   ALA B 130     -16.611  78.230 -25.979  1.00  0.83           N  
ATOM   3394  CA  ALA B 130     -16.298  77.212 -24.985  1.00  0.83           C  
ATOM   3395  C   ALA B 130     -16.053  75.853 -25.629  1.00  0.83           C  
ATOM   3396  O   ALA B 130     -15.191  75.077 -25.218  1.00  0.83           O  
ATOM   3397  CB  ALA B 130     -17.441  77.093 -23.958  1.00  0.83           C  
ATOM   3398  N   PHE B 131     -16.825  75.559 -26.691  1.00  0.81           N  
ATOM   3399  CA  PHE B 131     -16.711  74.368 -27.498  1.00  0.81           C  
ATOM   3400  C   PHE B 131     -15.370  74.221 -28.202  1.00  0.81           C  
ATOM   3401  O   PHE B 131     -14.721  73.183 -28.093  1.00  0.81           O  
ATOM   3402  CB  PHE B 131     -17.868  74.382 -28.532  1.00  0.81           C  
ATOM   3403  CG  PHE B 131     -18.196  73.003 -28.988  1.00  0.81           C  
ATOM   3404  CD1 PHE B 131     -18.615  72.059 -28.042  1.00  0.81           C  
ATOM   3405  CD2 PHE B 131     -18.081  72.628 -30.335  1.00  0.81           C  
ATOM   3406  CE1 PHE B 131     -18.850  70.740 -28.420  1.00  0.81           C  
ATOM   3407  CE2 PHE B 131     -18.370  71.315 -30.723  1.00  0.81           C  
ATOM   3408  CZ  PHE B 131     -18.733  70.371 -29.758  1.00  0.81           C  
ATOM   3409  N   LEU B 132     -14.876  75.290 -28.868  1.00  0.79           N  
ATOM   3410  CA  LEU B 132     -13.556  75.294 -29.482  1.00  0.79           C  
ATOM   3411  C   LEU B 132     -12.459  75.065 -28.460  1.00  0.79           C  
ATOM   3412  O   LEU B 132     -11.592  74.216 -28.648  1.00  0.79           O  
ATOM   3413  CB  LEU B 132     -13.289  76.627 -30.226  1.00  0.79           C  
ATOM   3414  CG  LEU B 132     -14.127  76.820 -31.506  1.00  0.79           C  
ATOM   3415  CD1 LEU B 132     -13.988  78.256 -32.034  1.00  0.79           C  
ATOM   3416  CD2 LEU B 132     -13.716  75.819 -32.599  1.00  0.79           C  
ATOM   3417  N   PHE B 133     -12.546  75.745 -27.298  1.00  0.77           N  
ATOM   3418  CA  PHE B 133     -11.620  75.567 -26.197  1.00  0.77           C  
ATOM   3419  C   PHE B 133     -11.574  74.128 -25.664  1.00  0.77           C  
ATOM   3420  O   PHE B 133     -10.501  73.563 -25.474  1.00  0.77           O  
ATOM   3421  CB  PHE B 133     -11.986  76.572 -25.069  1.00  0.77           C  
ATOM   3422  CG  PHE B 133     -10.969  76.519 -23.969  1.00  0.77           C  
ATOM   3423  CD1 PHE B 133      -9.650  76.930 -24.216  1.00  0.77           C  
ATOM   3424  CD2 PHE B 133     -11.293  75.944 -22.729  1.00  0.77           C  
ATOM   3425  CE1 PHE B 133      -8.660  76.757 -23.247  1.00  0.77           C  
ATOM   3426  CE2 PHE B 133     -10.301  75.756 -21.762  1.00  0.77           C  
ATOM   3427  CZ  PHE B 133      -8.986  76.149 -22.034  1.00  0.77           C  
ATOM   3428  N   SER B 134     -12.736  73.475 -25.473  1.00  0.82           N  
ATOM   3429  CA  SER B 134     -12.831  72.077 -25.045  1.00  0.82           C  
ATOM   3430  C   SER B 134     -12.109  71.115 -25.980  1.00  0.82           C  
ATOM   3431  O   SER B 134     -11.286  70.293 -25.572  1.00  0.82           O  
ATOM   3432  CB  SER B 134     -14.330  71.677 -24.998  1.00  0.82           C  
ATOM   3433  OG  SER B 134     -14.555  70.344 -24.539  1.00  0.82           O  
ATOM   3434  N   ILE B 135     -12.341  71.268 -27.300  1.00  0.76           N  
ATOM   3435  CA  ILE B 135     -11.668  70.495 -28.330  1.00  0.76           C  
ATOM   3436  C   ILE B 135     -10.173  70.775 -28.353  1.00  0.76           C  
ATOM   3437  O   ILE B 135      -9.349  69.863 -28.360  1.00  0.76           O  
ATOM   3438  CB  ILE B 135     -12.275  70.772 -29.704  1.00  0.76           C  
ATOM   3439  CG1 ILE B 135     -13.786  70.447 -29.727  1.00  0.76           C  
ATOM   3440  CG2 ILE B 135     -11.552  69.927 -30.777  1.00  0.76           C  
ATOM   3441  CD1 ILE B 135     -14.552  71.212 -30.811  1.00  0.76           C  
ATOM   3442  N   GLU B 136      -9.774  72.058 -28.300  1.00  0.67           N  
ATOM   3443  CA  GLU B 136      -8.392  72.490 -28.283  1.00  0.67           C  
ATOM   3444  C   GLU B 136      -7.600  72.001 -27.090  1.00  0.67           C  
ATOM   3445  O   GLU B 136      -6.443  71.623 -27.239  1.00  0.67           O  
ATOM   3446  CB  GLU B 136      -8.318  74.026 -28.431  1.00  0.67           C  
ATOM   3447  CG  GLU B 136      -8.587  74.420 -29.902  1.00  0.67           C  
ATOM   3448  CD  GLU B 136      -9.133  75.821 -30.131  1.00  0.67           C  
ATOM   3449  OE1 GLU B 136      -9.268  76.661 -29.201  1.00  0.67           O  
ATOM   3450  OE2 GLU B 136      -9.420  76.110 -31.323  1.00  0.67           O  
ATOM   3451  N   VAL B 137      -8.176  71.963 -25.877  1.00  0.73           N  
ATOM   3452  CA  VAL B 137      -7.512  71.338 -24.740  1.00  0.73           C  
ATOM   3453  C   VAL B 137      -7.431  69.816 -24.856  1.00  0.73           C  
ATOM   3454  O   VAL B 137      -6.352  69.245 -24.733  1.00  0.73           O  
ATOM   3455  CB  VAL B 137      -8.181  71.712 -23.425  1.00  0.73           C  
ATOM   3456  CG1 VAL B 137      -7.418  71.117 -22.227  1.00  0.73           C  
ATOM   3457  CG2 VAL B 137      -8.185  73.234 -23.249  1.00  0.73           C  
ATOM   3458  N   GLN B 138      -8.550  69.112 -25.153  1.00  0.66           N  
ATOM   3459  CA  GLN B 138      -8.566  67.651 -25.220  1.00  0.66           C  
ATOM   3460  C   GLN B 138      -7.755  67.048 -26.370  1.00  0.66           C  
ATOM   3461  O   GLN B 138      -7.120  66.006 -26.225  1.00  0.66           O  
ATOM   3462  CB  GLN B 138     -10.019  67.102 -25.242  1.00  0.66           C  
ATOM   3463  CG  GLN B 138     -10.119  65.561 -25.060  1.00  0.66           C  
ATOM   3464  CD  GLN B 138     -11.564  65.051 -25.081  1.00  0.66           C  
ATOM   3465  OE1 GLN B 138     -12.374  65.327 -24.199  1.00  0.66           O  
ATOM   3466  NE2 GLN B 138     -11.913  64.264 -26.126  1.00  0.66           N  
ATOM   3467  N   VAL B 139      -7.753  67.685 -27.560  1.00  0.71           N  
ATOM   3468  CA  VAL B 139      -6.968  67.248 -28.715  1.00  0.71           C  
ATOM   3469  C   VAL B 139      -5.516  67.716 -28.605  1.00  0.71           C  
ATOM   3470  O   VAL B 139      -4.643  67.235 -29.317  1.00  0.71           O  
ATOM   3471  CB  VAL B 139      -7.615  67.751 -30.012  1.00  0.71           C  
ATOM   3472  CG1 VAL B 139      -6.820  67.365 -31.272  1.00  0.71           C  
ATOM   3473  CG2 VAL B 139      -9.029  67.158 -30.135  1.00  0.71           C  
ATOM   3474  N   THR B 140      -5.252  68.656 -27.674  1.00  0.61           N  
ATOM   3475  CA  THR B 140      -3.945  69.186 -27.267  1.00  0.61           C  
ATOM   3476  C   THR B 140      -3.420  70.307 -28.141  1.00  0.61           C  
ATOM   3477  O   THR B 140      -2.259  70.670 -28.070  1.00  0.61           O  
ATOM   3478  CB  THR B 140      -2.824  68.210 -26.852  1.00  0.61           C  
ATOM   3479  OG1 THR B 140      -2.136  67.584 -27.930  1.00  0.61           O  
ATOM   3480  CG2 THR B 140      -3.418  67.101 -25.968  1.00  0.61           C  
ATOM   3481  N   ILE B 141      -4.297  70.940 -28.946  1.00  0.61           N  
ATOM   3482  CA  ILE B 141      -3.949  72.001 -29.889  1.00  0.61           C  
ATOM   3483  C   ILE B 141      -3.670  73.367 -29.267  1.00  0.61           C  
ATOM   3484  O   ILE B 141      -2.722  74.050 -29.629  1.00  0.61           O  
ATOM   3485  CB  ILE B 141      -5.043  72.194 -30.948  1.00  0.61           C  
ATOM   3486  CG1 ILE B 141      -5.475  70.847 -31.570  1.00  0.61           C  
ATOM   3487  CG2 ILE B 141      -4.518  73.153 -32.042  1.00  0.61           C  
ATOM   3488  CD1 ILE B 141      -6.666  70.957 -32.531  1.00  0.61           C  
ATOM   3489  N   GLY B 142      -4.537  73.826 -28.338  1.00  0.68           N  
ATOM   3490  CA  GLY B 142      -4.370  75.071 -27.578  1.00  0.68           C  
ATOM   3491  C   GLY B 142      -3.887  76.361 -28.221  1.00  0.68           C  
ATOM   3492  O   GLY B 142      -2.951  76.957 -27.705  1.00  0.68           O  
ATOM   3493  N   PHE B 143      -4.525  76.873 -29.301  1.00  0.66           N  
ATOM   3494  CA  PHE B 143      -4.065  78.013 -30.116  1.00  0.66           C  
ATOM   3495  C   PHE B 143      -3.695  79.355 -29.470  1.00  0.66           C  
ATOM   3496  O   PHE B 143      -3.372  80.314 -30.161  1.00  0.66           O  
ATOM   3497  CB  PHE B 143      -5.124  78.419 -31.187  1.00  0.66           C  
ATOM   3498  CG  PHE B 143      -5.306  77.412 -32.273  1.00  0.66           C  
ATOM   3499  CD1 PHE B 143      -6.349  76.491 -32.190  1.00  0.66           C  
ATOM   3500  CD2 PHE B 143      -4.538  77.466 -33.446  1.00  0.66           C  
ATOM   3501  CE1 PHE B 143      -6.643  75.637 -33.257  1.00  0.66           C  
ATOM   3502  CE2 PHE B 143      -4.809  76.604 -34.515  1.00  0.66           C  
ATOM   3503  CZ  PHE B 143      -5.867  75.694 -34.420  1.00  0.66           C  
ATOM   3504  N   GLY B 144      -3.765  79.525 -28.148  1.00  0.71           N  
ATOM   3505  CA  GLY B 144      -3.274  80.728 -27.482  1.00  0.71           C  
ATOM   3506  C   GLY B 144      -4.145  81.950 -27.577  1.00  0.71           C  
ATOM   3507  O   GLY B 144      -3.912  82.957 -26.918  1.00  0.71           O  
ATOM   3508  N   GLY B 145      -5.247  81.878 -28.343  1.00  0.73           N  
ATOM   3509  CA  GLY B 145      -6.267  82.918 -28.330  1.00  0.73           C  
ATOM   3510  C   GLY B 145      -7.227  82.693 -27.212  1.00  0.73           C  
ATOM   3511  O   GLY B 145      -7.809  83.628 -26.676  1.00  0.73           O  
ATOM   3512  N   ARG B 146      -7.400  81.421 -26.823  1.00  0.69           N  
ATOM   3513  CA  ARG B 146      -8.151  81.035 -25.654  1.00  0.69           C  
ATOM   3514  C   ARG B 146      -7.166  80.335 -24.747  1.00  0.69           C  
ATOM   3515  O   ARG B 146      -6.619  79.292 -25.092  1.00  0.69           O  
ATOM   3516  CB  ARG B 146      -9.344  80.089 -25.961  1.00  0.69           C  
ATOM   3517  CG  ARG B 146     -10.570  80.731 -26.653  1.00  0.69           C  
ATOM   3518  CD  ARG B 146     -10.419  81.108 -28.130  1.00  0.69           C  
ATOM   3519  NE  ARG B 146     -10.142  79.857 -28.903  1.00  0.69           N  
ATOM   3520  CZ  ARG B 146     -10.170  79.795 -30.237  1.00  0.69           C  
ATOM   3521  NH1 ARG B 146     -10.123  80.882 -30.997  1.00  0.69           N  
ATOM   3522  NH2 ARG B 146     -10.279  78.609 -30.811  1.00  0.69           N  
ATOM   3523  N   MET B 147      -6.886  80.928 -23.576  1.00  0.71           N  
ATOM   3524  CA  MET B 147      -5.859  80.478 -22.661  1.00  0.71           C  
ATOM   3525  C   MET B 147      -6.397  80.434 -21.253  1.00  0.71           C  
ATOM   3526  O   MET B 147      -7.415  81.042 -20.928  1.00  0.71           O  
ATOM   3527  CB  MET B 147      -4.639  81.439 -22.604  1.00  0.71           C  
ATOM   3528  CG  MET B 147      -3.965  81.689 -23.956  1.00  0.71           C  
ATOM   3529  SD  MET B 147      -2.321  82.443 -23.818  1.00  0.71           S  
ATOM   3530  CE  MET B 147      -2.879  84.168 -23.763  1.00  0.71           C  
ATOM   3531  N   MET B 148      -5.670  79.716 -20.382  1.00  0.73           N  
ATOM   3532  CA  MET B 148      -5.969  79.624 -18.974  1.00  0.73           C  
ATOM   3533  C   MET B 148      -5.238  80.657 -18.141  1.00  0.73           C  
ATOM   3534  O   MET B 148      -4.110  81.057 -18.438  1.00  0.73           O  
ATOM   3535  CB  MET B 148      -5.641  78.204 -18.458  1.00  0.73           C  
ATOM   3536  CG  MET B 148      -6.466  77.121 -19.176  1.00  0.73           C  
ATOM   3537  SD  MET B 148      -8.252  77.449 -19.148  1.00  0.73           S  
ATOM   3538  CE  MET B 148      -8.503  77.040 -17.419  1.00  0.73           C  
ATOM   3539  N   THR B 149      -5.899  81.100 -17.063  1.00  0.75           N  
ATOM   3540  CA  THR B 149      -5.433  82.050 -16.062  1.00  0.75           C  
ATOM   3541  C   THR B 149      -5.368  81.320 -14.719  1.00  0.75           C  
ATOM   3542  O   THR B 149      -5.584  80.112 -14.652  1.00  0.75           O  
ATOM   3543  CB  THR B 149      -6.375  83.247 -15.934  1.00  0.75           C  
ATOM   3544  OG1 THR B 149      -7.657  82.778 -15.552  1.00  0.75           O  
ATOM   3545  CG2 THR B 149      -6.495  83.970 -17.287  1.00  0.75           C  
ATOM   3546  N   GLU B 150      -5.029  82.020 -13.613  1.00  0.69           N  
ATOM   3547  CA  GLU B 150      -4.792  81.371 -12.329  1.00  0.69           C  
ATOM   3548  C   GLU B 150      -5.846  81.621 -11.251  1.00  0.69           C  
ATOM   3549  O   GLU B 150      -5.777  81.030 -10.177  1.00  0.69           O  
ATOM   3550  CB  GLU B 150      -3.464  81.911 -11.743  1.00  0.69           C  
ATOM   3551  CG  GLU B 150      -2.214  81.643 -12.612  1.00  0.69           C  
ATOM   3552  CD  GLU B 150      -0.964  82.234 -11.966  1.00  0.69           C  
ATOM   3553  OE1 GLU B 150      -0.464  81.636 -10.975  1.00  0.69           O  
ATOM   3554  OE2 GLU B 150      -0.460  83.259 -12.494  1.00  0.69           O  
ATOM   3555  N   GLU B 151      -6.838  82.499 -11.501  1.00  0.63           N  
ATOM   3556  CA  GLU B 151      -7.760  83.015 -10.491  1.00  0.63           C  
ATOM   3557  C   GLU B 151      -8.660  81.970  -9.841  1.00  0.63           C  
ATOM   3558  O   GLU B 151      -8.883  81.935  -8.632  1.00  0.63           O  
ATOM   3559  CB  GLU B 151      -8.649  84.075 -11.173  1.00  0.63           C  
ATOM   3560  CG  GLU B 151      -9.615  84.863 -10.254  1.00  0.63           C  
ATOM   3561  CD  GLU B 151      -8.952  86.007  -9.492  1.00  0.63           C  
ATOM   3562  OE1 GLU B 151      -8.141  86.739 -10.113  1.00  0.63           O  
ATOM   3563  OE2 GLU B 151      -9.357  86.228  -8.325  1.00  0.63           O  
ATOM   3564  N   CYS B 152      -9.213  81.062 -10.659  1.00  0.72           N  
ATOM   3565  CA  CYS B 152     -10.218  80.115 -10.227  1.00  0.72           C  
ATOM   3566  C   CYS B 152      -9.625  78.726  -9.979  1.00  0.72           C  
ATOM   3567  O   CYS B 152      -9.003  78.163 -10.882  1.00  0.72           O  
ATOM   3568  CB  CYS B 152     -11.377  80.023 -11.261  1.00  0.72           C  
ATOM   3569  SG  CYS B 152     -10.807  79.912 -12.993  1.00  0.72           S  
ATOM   3570  N   PRO B 153      -9.796  78.081  -8.816  1.00  0.74           N  
ATOM   3571  CA  PRO B 153      -9.169  76.786  -8.540  1.00  0.74           C  
ATOM   3572  C   PRO B 153      -9.752  75.672  -9.394  1.00  0.74           C  
ATOM   3573  O   PRO B 153      -9.045  74.731  -9.745  1.00  0.74           O  
ATOM   3574  CB  PRO B 153      -9.443  76.558  -7.038  1.00  0.74           C  
ATOM   3575  CG  PRO B 153     -10.685  77.404  -6.730  1.00  0.74           C  
ATOM   3576  CD  PRO B 153     -10.495  78.616  -7.640  1.00  0.74           C  
ATOM   3577  N   LEU B 154     -11.056  75.759  -9.713  1.00  0.70           N  
ATOM   3578  CA  LEU B 154     -11.815  74.755 -10.432  1.00  0.70           C  
ATOM   3579  C   LEU B 154     -11.351  74.503 -11.855  1.00  0.70           C  
ATOM   3580  O   LEU B 154     -11.266  73.374 -12.318  1.00  0.70           O  
ATOM   3581  CB  LEU B 154     -13.298  75.197 -10.505  1.00  0.70           C  
ATOM   3582  CG  LEU B 154     -14.015  75.290  -9.144  1.00  0.70           C  
ATOM   3583  CD1 LEU B 154     -15.396  75.944  -9.304  1.00  0.70           C  
ATOM   3584  CD2 LEU B 154     -14.164  73.907  -8.493  1.00  0.70           C  
ATOM   3585  N   ALA B 155     -11.036  75.565 -12.610  1.00  0.79           N  
ATOM   3586  CA  ALA B 155     -10.692  75.467 -14.012  1.00  0.79           C  
ATOM   3587  C   ALA B 155      -9.406  74.694 -14.285  1.00  0.79           C  
ATOM   3588  O   ALA B 155      -9.303  73.883 -15.205  1.00  0.79           O  
ATOM   3589  CB  ALA B 155     -10.598  76.896 -14.550  1.00  0.79           C  
ATOM   3590  N   ILE B 156      -8.399  74.918 -13.425  1.00  0.75           N  
ATOM   3591  CA  ILE B 156      -7.107  74.258 -13.424  1.00  0.75           C  
ATOM   3592  C   ILE B 156      -7.231  72.752 -13.195  1.00  0.75           C  
ATOM   3593  O   ILE B 156      -6.608  71.938 -13.879  1.00  0.75           O  
ATOM   3594  CB  ILE B 156      -6.250  74.919 -12.341  1.00  0.75           C  
ATOM   3595  CG1 ILE B 156      -6.046  76.426 -12.656  1.00  0.75           C  
ATOM   3596  CG2 ILE B 156      -4.891  74.199 -12.175  1.00  0.75           C  
ATOM   3597  CD1 ILE B 156      -5.593  77.250 -11.448  1.00  0.75           C  
ATOM   3598  N   THR B 157      -8.079  72.328 -12.238  1.00  0.77           N  
ATOM   3599  CA  THR B 157      -8.290  70.917 -11.930  1.00  0.77           C  
ATOM   3600  C   THR B 157      -9.213  70.203 -12.910  1.00  0.77           C  
ATOM   3601  O   THR B 157      -9.046  69.012 -13.169  1.00  0.77           O  
ATOM   3602  CB  THR B 157      -8.740  70.680 -10.494  1.00  0.77           C  
ATOM   3603  OG1 THR B 157      -9.954  71.354 -10.202  1.00  0.77           O  
ATOM   3604  CG2 THR B 157      -7.675  71.247  -9.541  1.00  0.77           C  
ATOM   3605  N   VAL B 158     -10.165  70.912 -13.558  1.00  0.80           N  
ATOM   3606  CA  VAL B 158     -10.953  70.379 -14.672  1.00  0.80           C  
ATOM   3607  C   VAL B 158     -10.076  70.020 -15.863  1.00  0.80           C  
ATOM   3608  O   VAL B 158     -10.238  68.967 -16.481  1.00  0.80           O  
ATOM   3609  CB  VAL B 158     -12.063  71.336 -15.114  1.00  0.80           C  
ATOM   3610  CG1 VAL B 158     -12.759  70.860 -16.410  1.00  0.80           C  
ATOM   3611  CG2 VAL B 158     -13.120  71.424 -13.996  1.00  0.80           C  
ATOM   3612  N   LEU B 159      -9.072  70.867 -16.185  1.00  0.78           N  
ATOM   3613  CA  LEU B 159      -8.113  70.622 -17.251  1.00  0.78           C  
ATOM   3614  C   LEU B 159      -7.333  69.327 -17.061  1.00  0.78           C  
ATOM   3615  O   LEU B 159      -7.151  68.554 -18.000  1.00  0.78           O  
ATOM   3616  CB  LEU B 159      -7.162  71.838 -17.377  1.00  0.78           C  
ATOM   3617  CG  LEU B 159      -6.085  71.747 -18.479  1.00  0.78           C  
ATOM   3618  CD1 LEU B 159      -5.961  73.072 -19.245  1.00  0.78           C  
ATOM   3619  CD2 LEU B 159      -4.724  71.379 -17.879  1.00  0.78           C  
ATOM   3620  N   ILE B 160      -6.913  69.023 -15.817  1.00  0.78           N  
ATOM   3621  CA  ILE B 160      -6.315  67.745 -15.453  1.00  0.78           C  
ATOM   3622  C   ILE B 160      -7.222  66.566 -15.746  1.00  0.78           C  
ATOM   3623  O   ILE B 160      -6.851  65.672 -16.505  1.00  0.78           O  
ATOM   3624  CB  ILE B 160      -5.956  67.773 -13.967  1.00  0.78           C  
ATOM   3625  CG1 ILE B 160      -4.768  68.731 -13.771  1.00  0.78           C  
ATOM   3626  CG2 ILE B 160      -5.689  66.370 -13.366  1.00  0.78           C  
ATOM   3627  CD1 ILE B 160      -4.474  69.016 -12.303  1.00  0.78           C  
ATOM   3628  N   LEU B 161      -8.466  66.577 -15.222  1.00  0.78           N  
ATOM   3629  CA  LEU B 161      -9.416  65.491 -15.392  1.00  0.78           C  
ATOM   3630  C   LEU B 161      -9.778  65.250 -16.852  1.00  0.78           C  
ATOM   3631  O   LEU B 161      -9.791  64.116 -17.321  1.00  0.78           O  
ATOM   3632  CB  LEU B 161     -10.694  65.753 -14.554  1.00  0.78           C  
ATOM   3633  CG  LEU B 161     -10.475  65.700 -13.024  1.00  0.78           C  
ATOM   3634  CD1 LEU B 161     -11.721  66.212 -12.286  1.00  0.78           C  
ATOM   3635  CD2 LEU B 161     -10.128  64.284 -12.532  1.00  0.78           C  
ATOM   3636  N   GLN B 162     -10.008  66.326 -17.627  1.00  0.74           N  
ATOM   3637  CA  GLN B 162     -10.245  66.256 -19.058  1.00  0.74           C  
ATOM   3638  C   GLN B 162      -9.087  65.678 -19.860  1.00  0.74           C  
ATOM   3639  O   GLN B 162      -9.281  64.805 -20.703  1.00  0.74           O  
ATOM   3640  CB  GLN B 162     -10.539  67.680 -19.579  1.00  0.74           C  
ATOM   3641  CG  GLN B 162     -10.882  67.765 -21.089  1.00  0.74           C  
ATOM   3642  CD  GLN B 162     -11.088  69.213 -21.523  1.00  0.74           C  
ATOM   3643  OE1 GLN B 162     -12.056  69.630 -22.151  1.00  0.74           O  
ATOM   3644  NE2 GLN B 162     -10.114  70.069 -21.160  1.00  0.74           N  
ATOM   3645  N   ASN B 163      -7.837  66.117 -19.596  1.00  0.75           N  
ATOM   3646  CA  ASN B 163      -6.664  65.619 -20.301  1.00  0.75           C  
ATOM   3647  C   ASN B 163      -6.422  64.139 -20.048  1.00  0.75           C  
ATOM   3648  O   ASN B 163      -6.119  63.381 -20.965  1.00  0.75           O  
ATOM   3649  CB  ASN B 163      -5.392  66.430 -19.936  1.00  0.75           C  
ATOM   3650  CG  ASN B 163      -5.498  67.823 -20.542  1.00  0.75           C  
ATOM   3651  OD1 ASN B 163      -6.358  68.115 -21.370  1.00  0.75           O  
ATOM   3652  ND2 ASN B 163      -4.582  68.733 -20.141  1.00  0.75           N  
ATOM   3653  N   ILE B 164      -6.596  63.682 -18.792  1.00  0.78           N  
ATOM   3654  CA  ILE B 164      -6.536  62.271 -18.445  1.00  0.78           C  
ATOM   3655  C   ILE B 164      -7.647  61.468 -19.103  1.00  0.78           C  
ATOM   3656  O   ILE B 164      -7.389  60.460 -19.751  1.00  0.78           O  
ATOM   3657  CB  ILE B 164      -6.612  62.107 -16.932  1.00  0.78           C  
ATOM   3658  CG1 ILE B 164      -5.392  62.766 -16.252  1.00  0.78           C  
ATOM   3659  CG2 ILE B 164      -6.703  60.619 -16.513  1.00  0.78           C  
ATOM   3660  CD1 ILE B 164      -5.722  63.201 -14.828  1.00  0.78           C  
ATOM   3661  N   VAL B 165      -8.916  61.920 -19.029  1.00  0.81           N  
ATOM   3662  CA  VAL B 165     -10.050  61.237 -19.648  1.00  0.81           C  
ATOM   3663  C   VAL B 165      -9.946  61.170 -21.170  1.00  0.81           C  
ATOM   3664  O   VAL B 165     -10.287  60.161 -21.790  1.00  0.81           O  
ATOM   3665  CB  VAL B 165     -11.375  61.810 -19.159  1.00  0.81           C  
ATOM   3666  CG1 VAL B 165     -12.580  61.239 -19.933  1.00  0.81           C  
ATOM   3667  CG2 VAL B 165     -11.521  61.450 -17.664  1.00  0.81           C  
ATOM   3668  N   GLY B 166      -9.395  62.222 -21.815  1.00  0.83           N  
ATOM   3669  CA  GLY B 166      -9.017  62.215 -23.227  1.00  0.83           C  
ATOM   3670  C   GLY B 166      -8.096  61.091 -23.646  1.00  0.83           C  
ATOM   3671  O   GLY B 166      -8.249  60.523 -24.726  1.00  0.83           O  
ATOM   3672  N   LEU B 167      -7.140  60.701 -22.780  1.00  0.79           N  
ATOM   3673  CA  LEU B 167      -6.302  59.531 -22.981  1.00  0.79           C  
ATOM   3674  C   LEU B 167      -7.069  58.216 -22.945  1.00  0.79           C  
ATOM   3675  O   LEU B 167      -6.824  57.332 -23.764  1.00  0.79           O  
ATOM   3676  CB  LEU B 167      -5.147  59.467 -21.955  1.00  0.79           C  
ATOM   3677  CG  LEU B 167      -4.170  60.656 -22.017  1.00  0.79           C  
ATOM   3678  CD1 LEU B 167      -3.154  60.538 -20.878  1.00  0.79           C  
ATOM   3679  CD2 LEU B 167      -3.452  60.761 -23.371  1.00  0.79           C  
ATOM   3680  N   ILE B 168      -8.051  58.052 -22.027  1.00  0.80           N  
ATOM   3681  CA  ILE B 168      -8.905  56.863 -21.990  1.00  0.80           C  
ATOM   3682  C   ILE B 168      -9.695  56.705 -23.282  1.00  0.80           C  
ATOM   3683  O   ILE B 168      -9.717  55.635 -23.889  1.00  0.80           O  
ATOM   3684  CB  ILE B 168      -9.835  56.802 -20.765  1.00  0.80           C  
ATOM   3685  CG1 ILE B 168      -9.051  56.484 -19.468  1.00  0.80           C  
ATOM   3686  CG2 ILE B 168     -10.927  55.717 -20.930  1.00  0.80           C  
ATOM   3687  CD1 ILE B 168      -8.567  57.722 -18.723  1.00  0.80           C  
ATOM   3688  N   ILE B 169     -10.304  57.797 -23.781  1.00  0.80           N  
ATOM   3689  CA  ILE B 169     -11.031  57.802 -25.046  1.00  0.80           C  
ATOM   3690  C   ILE B 169     -10.128  57.500 -26.245  1.00  0.80           C  
ATOM   3691  O   ILE B 169     -10.472  56.704 -27.121  1.00  0.80           O  
ATOM   3692  CB  ILE B 169     -11.809  59.110 -25.210  1.00  0.80           C  
ATOM   3693  CG1 ILE B 169     -12.873  59.214 -24.088  1.00  0.80           C  
ATOM   3694  CG2 ILE B 169     -12.471  59.188 -26.605  1.00  0.80           C  
ATOM   3695  CD1 ILE B 169     -13.591  60.566 -24.032  1.00  0.80           C  
ATOM   3696  N   ASN B 170      -8.911  58.084 -26.292  1.00  0.80           N  
ATOM   3697  CA  ASN B 170      -7.917  57.795 -27.314  1.00  0.80           C  
ATOM   3698  C   ASN B 170      -7.465  56.326 -27.328  1.00  0.80           C  
ATOM   3699  O   ASN B 170      -7.389  55.695 -28.382  1.00  0.80           O  
ATOM   3700  CB  ASN B 170      -6.708  58.745 -27.093  1.00  0.80           C  
ATOM   3701  CG  ASN B 170      -5.663  58.626 -28.195  1.00  0.80           C  
ATOM   3702  OD1 ASN B 170      -4.642  57.959 -28.043  1.00  0.80           O  
ATOM   3703  ND2 ASN B 170      -5.917  59.280 -29.349  1.00  0.80           N  
ATOM   3704  N   ALA B 171      -7.203  55.737 -26.145  1.00  0.85           N  
ATOM   3705  CA  ALA B 171      -6.826  54.347 -25.986  1.00  0.85           C  
ATOM   3706  C   ALA B 171      -7.890  53.359 -26.444  1.00  0.85           C  
ATOM   3707  O   ALA B 171      -7.579  52.352 -27.076  1.00  0.85           O  
ATOM   3708  CB  ALA B 171      -6.470  54.076 -24.519  1.00  0.85           C  
ATOM   3709  N   VAL B 172      -9.186  53.640 -26.179  1.00  0.83           N  
ATOM   3710  CA  VAL B 172     -10.298  52.857 -26.715  1.00  0.83           C  
ATOM   3711  C   VAL B 172     -10.306  52.875 -28.237  1.00  0.83           C  
ATOM   3712  O   VAL B 172     -10.472  51.843 -28.889  1.00  0.83           O  
ATOM   3713  CB  VAL B 172     -11.645  53.357 -26.189  1.00  0.83           C  
ATOM   3714  CG1 VAL B 172     -12.835  52.642 -26.869  1.00  0.83           C  
ATOM   3715  CG2 VAL B 172     -11.724  53.102 -24.673  1.00  0.83           C  
ATOM   3716  N   MET B 173     -10.072  54.053 -28.850  1.00  0.81           N  
ATOM   3717  CA  MET B 173      -9.957  54.167 -30.288  1.00  0.81           C  
ATOM   3718  C   MET B 173      -8.778  53.412 -30.887  1.00  0.81           C  
ATOM   3719  O   MET B 173      -8.958  52.597 -31.787  1.00  0.81           O  
ATOM   3720  CB  MET B 173      -9.869  55.655 -30.688  1.00  0.81           C  
ATOM   3721  CG  MET B 173     -10.113  55.901 -32.184  1.00  0.81           C  
ATOM   3722  SD  MET B 173      -9.771  57.610 -32.674  1.00  0.81           S  
ATOM   3723  CE  MET B 173     -11.101  57.628 -33.898  1.00  0.81           C  
ATOM   3724  N   LEU B 174      -7.548  53.596 -30.362  1.00  0.81           N  
ATOM   3725  CA  LEU B 174      -6.366  52.886 -30.832  1.00  0.81           C  
ATOM   3726  C   LEU B 174      -6.455  51.381 -30.607  1.00  0.81           C  
ATOM   3727  O   LEU B 174      -6.129  50.582 -31.484  1.00  0.81           O  
ATOM   3728  CB  LEU B 174      -5.089  53.475 -30.181  1.00  0.81           C  
ATOM   3729  CG  LEU B 174      -3.751  52.813 -30.590  1.00  0.81           C  
ATOM   3730  CD1 LEU B 174      -3.484  52.886 -32.101  1.00  0.81           C  
ATOM   3731  CD2 LEU B 174      -2.581  53.451 -29.827  1.00  0.81           C  
ATOM   3732  N   GLY B 175      -6.969  50.955 -29.432  1.00  0.86           N  
ATOM   3733  CA  GLY B 175      -7.321  49.571 -29.136  1.00  0.86           C  
ATOM   3734  C   GLY B 175      -8.240  48.932 -30.136  1.00  0.86           C  
ATOM   3735  O   GLY B 175      -8.022  47.802 -30.572  1.00  0.86           O  
ATOM   3736  N   CYS B 176      -9.286  49.670 -30.549  1.00  0.83           N  
ATOM   3737  CA  CYS B 176     -10.170  49.265 -31.623  1.00  0.83           C  
ATOM   3738  C   CYS B 176      -9.464  49.157 -32.970  1.00  0.83           C  
ATOM   3739  O   CYS B 176      -9.634  48.161 -33.663  1.00  0.83           O  
ATOM   3740  CB  CYS B 176     -11.390  50.216 -31.702  1.00  0.83           C  
ATOM   3741  SG  CYS B 176     -12.779  49.566 -32.697  1.00  0.83           S  
ATOM   3742  N   ILE B 177      -8.599  50.125 -33.356  1.00  0.78           N  
ATOM   3743  CA  ILE B 177      -7.817  50.065 -34.597  1.00  0.78           C  
ATOM   3744  C   ILE B 177      -6.919  48.841 -34.664  1.00  0.78           C  
ATOM   3745  O   ILE B 177      -6.904  48.111 -35.657  1.00  0.78           O  
ATOM   3746  CB  ILE B 177      -6.914  51.301 -34.762  1.00  0.78           C  
ATOM   3747  CG1 ILE B 177      -7.711  52.621 -34.882  1.00  0.78           C  
ATOM   3748  CG2 ILE B 177      -5.938  51.171 -35.958  1.00  0.78           C  
ATOM   3749  CD1 ILE B 177      -8.677  52.693 -36.068  1.00  0.78           C  
ATOM   3750  N   PHE B 178      -6.166  48.562 -33.582  1.00  0.76           N  
ATOM   3751  CA  PHE B 178      -5.272  47.425 -33.516  1.00  0.76           C  
ATOM   3752  C   PHE B 178      -6.016  46.094 -33.624  1.00  0.76           C  
ATOM   3753  O   PHE B 178      -5.684  45.258 -34.462  1.00  0.76           O  
ATOM   3754  CB  PHE B 178      -4.453  47.558 -32.197  1.00  0.76           C  
ATOM   3755  CG  PHE B 178      -3.542  46.394 -31.899  1.00  0.76           C  
ATOM   3756  CD1 PHE B 178      -3.963  45.407 -30.994  1.00  0.76           C  
ATOM   3757  CD2 PHE B 178      -2.266  46.287 -32.478  1.00  0.76           C  
ATOM   3758  CE1 PHE B 178      -3.138  44.320 -30.685  1.00  0.76           C  
ATOM   3759  CE2 PHE B 178      -1.432  45.204 -32.162  1.00  0.76           C  
ATOM   3760  CZ  PHE B 178      -1.872  44.216 -31.272  1.00  0.76           C  
ATOM   3761  N   MET B 179      -7.084  45.891 -32.831  1.00  0.73           N  
ATOM   3762  CA  MET B 179      -7.863  44.665 -32.870  1.00  0.73           C  
ATOM   3763  C   MET B 179      -8.705  44.478 -34.117  1.00  0.73           C  
ATOM   3764  O   MET B 179      -8.784  43.378 -34.658  1.00  0.73           O  
ATOM   3765  CB  MET B 179      -8.744  44.536 -31.610  1.00  0.73           C  
ATOM   3766  CG  MET B 179      -7.912  44.265 -30.343  1.00  0.73           C  
ATOM   3767  SD  MET B 179      -6.958  42.718 -30.401  1.00  0.73           S  
ATOM   3768  CE  MET B 179      -6.194  43.004 -28.791  1.00  0.73           C  
ATOM   3769  N   LYS B 180      -9.350  45.543 -34.632  1.00  0.71           N  
ATOM   3770  CA  LYS B 180     -10.171  45.464 -35.825  1.00  0.71           C  
ATOM   3771  C   LYS B 180      -9.381  45.060 -37.054  1.00  0.71           C  
ATOM   3772  O   LYS B 180      -9.796  44.213 -37.847  1.00  0.71           O  
ATOM   3773  CB  LYS B 180     -10.843  46.836 -36.093  1.00  0.71           C  
ATOM   3774  CG  LYS B 180     -11.790  46.891 -37.302  1.00  0.71           C  
ATOM   3775  CD  LYS B 180     -13.027  46.020 -37.087  1.00  0.71           C  
ATOM   3776  CE  LYS B 180     -13.973  45.928 -38.280  1.00  0.71           C  
ATOM   3777  NZ  LYS B 180     -15.110  45.079 -37.892  1.00  0.71           N  
ATOM   3778  N   THR B 181      -8.194  45.651 -37.235  1.00  0.75           N  
ATOM   3779  CA  THR B 181      -7.307  45.287 -38.325  1.00  0.75           C  
ATOM   3780  C   THR B 181      -6.613  43.955 -38.103  1.00  0.75           C  
ATOM   3781  O   THR B 181      -6.493  43.144 -39.017  1.00  0.75           O  
ATOM   3782  CB  THR B 181      -6.284  46.369 -38.589  1.00  0.75           C  
ATOM   3783  OG1 THR B 181      -6.943  47.571 -38.962  1.00  0.75           O  
ATOM   3784  CG2 THR B 181      -5.388  45.994 -39.769  1.00  0.75           C  
ATOM   3785  N   ALA B 182      -6.138  43.659 -36.874  1.00  0.78           N  
ATOM   3786  CA  ALA B 182      -5.337  42.478 -36.614  1.00  0.78           C  
ATOM   3787  C   ALA B 182      -6.136  41.268 -36.146  1.00  0.78           C  
ATOM   3788  O   ALA B 182      -5.596  40.333 -35.564  1.00  0.78           O  
ATOM   3789  CB  ALA B 182      -4.216  42.795 -35.600  1.00  0.78           C  
ATOM   3790  N   GLN B 183      -7.447  41.215 -36.405  1.00  0.68           N  
ATOM   3791  CA  GLN B 183      -8.230  40.007 -36.217  1.00  0.68           C  
ATOM   3792  C   GLN B 183      -7.812  38.869 -37.170  1.00  0.68           C  
ATOM   3793  O   GLN B 183      -7.485  39.085 -38.337  1.00  0.68           O  
ATOM   3794  CB  GLN B 183      -9.745  40.319 -36.304  1.00  0.68           C  
ATOM   3795  CG  GLN B 183     -10.188  40.752 -37.716  1.00  0.68           C  
ATOM   3796  CD  GLN B 183     -11.651  41.178 -37.807  1.00  0.68           C  
ATOM   3797  OE1 GLN B 183     -12.581  40.386 -37.676  1.00  0.68           O  
ATOM   3798  NE2 GLN B 183     -11.890  42.465 -38.140  1.00  0.68           N  
ATOM   3799  N   ALA B 184      -7.801  37.607 -36.686  1.00  0.75           N  
ATOM   3800  CA  ALA B 184      -7.209  36.465 -37.373  1.00  0.75           C  
ATOM   3801  C   ALA B 184      -7.820  36.098 -38.722  1.00  0.75           C  
ATOM   3802  O   ALA B 184      -7.121  35.654 -39.634  1.00  0.75           O  
ATOM   3803  CB  ALA B 184      -7.228  35.238 -36.442  1.00  0.75           C  
ATOM   3804  N   HIS B 185      -9.143  36.304 -38.877  1.00  0.72           N  
ATOM   3805  CA  HIS B 185      -9.866  36.117 -40.128  1.00  0.72           C  
ATOM   3806  C   HIS B 185      -9.350  36.976 -41.275  1.00  0.72           C  
ATOM   3807  O   HIS B 185      -9.202  36.504 -42.395  1.00  0.72           O  
ATOM   3808  CB  HIS B 185     -11.370  36.429 -39.942  1.00  0.72           C  
ATOM   3809  CG  HIS B 185     -12.026  35.517 -38.949  1.00  0.72           C  
ATOM   3810  ND1 HIS B 185     -12.173  34.182 -39.264  1.00  0.72           N  
ATOM   3811  CD2 HIS B 185     -12.475  35.755 -37.688  1.00  0.72           C  
ATOM   3812  CE1 HIS B 185     -12.705  33.632 -38.191  1.00  0.72           C  
ATOM   3813  NE2 HIS B 185     -12.910  34.538 -37.207  1.00  0.72           N  
ATOM   3814  N   ARG B 186      -9.021  38.262 -41.020  1.00  0.67           N  
ATOM   3815  CA  ARG B 186      -8.477  39.162 -42.030  1.00  0.67           C  
ATOM   3816  C   ARG B 186      -7.103  38.743 -42.525  1.00  0.67           C  
ATOM   3817  O   ARG B 186      -6.804  38.729 -43.714  1.00  0.67           O  
ATOM   3818  CB  ARG B 186      -8.408  40.602 -41.461  1.00  0.67           C  
ATOM   3819  CG  ARG B 186      -9.788  41.216 -41.156  1.00  0.67           C  
ATOM   3820  CD  ARG B 186     -10.659  41.315 -42.402  1.00  0.67           C  
ATOM   3821  NE  ARG B 186     -12.002  41.822 -41.994  1.00  0.67           N  
ATOM   3822  CZ  ARG B 186     -12.976  41.988 -42.899  1.00  0.67           C  
ATOM   3823  NH1 ARG B 186     -14.181  42.385 -42.494  1.00  0.67           N  
ATOM   3824  NH2 ARG B 186     -12.784  41.749 -44.190  1.00  0.67           N  
ATOM   3825  N   ARG B 187      -6.250  38.298 -41.587  1.00  0.68           N  
ATOM   3826  CA  ARG B 187      -4.916  37.808 -41.870  1.00  0.68           C  
ATOM   3827  C   ARG B 187      -4.881  36.581 -42.779  1.00  0.68           C  
ATOM   3828  O   ARG B 187      -3.923  36.369 -43.520  1.00  0.68           O  
ATOM   3829  CB  ARG B 187      -4.163  37.478 -40.560  1.00  0.68           C  
ATOM   3830  CG  ARG B 187      -4.028  38.643 -39.555  1.00  0.68           C  
ATOM   3831  CD  ARG B 187      -3.331  39.876 -40.140  1.00  0.68           C  
ATOM   3832  NE  ARG B 187      -3.002  40.827 -39.020  1.00  0.68           N  
ATOM   3833  CZ  ARG B 187      -2.410  42.015 -39.215  1.00  0.68           C  
ATOM   3834  NH1 ARG B 187      -2.136  42.811 -38.183  1.00  0.68           N  
ATOM   3835  NH2 ARG B 187      -2.078  42.456 -40.419  1.00  0.68           N  
ATOM   3836  N   ALA B 188      -5.929  35.736 -42.736  1.00  0.77           N  
ATOM   3837  CA  ALA B 188      -6.039  34.562 -43.574  1.00  0.77           C  
ATOM   3838  C   ALA B 188      -7.018  34.697 -44.728  1.00  0.77           C  
ATOM   3839  O   ALA B 188      -7.384  33.687 -45.325  1.00  0.77           O  
ATOM   3840  CB  ALA B 188      -6.469  33.351 -42.741  1.00  0.77           C  
ATOM   3841  N   GLU B 189      -7.412  35.921 -45.156  1.00  0.67           N  
ATOM   3842  CA  GLU B 189      -8.208  36.132 -46.371  1.00  0.67           C  
ATOM   3843  C   GLU B 189      -7.545  35.629 -47.672  1.00  0.67           C  
ATOM   3844  O   GLU B 189      -8.122  35.659 -48.760  1.00  0.67           O  
ATOM   3845  CB  GLU B 189      -8.610  37.629 -46.520  1.00  0.67           C  
ATOM   3846  CG  GLU B 189      -9.803  38.018 -45.606  1.00  0.67           C  
ATOM   3847  CD  GLU B 189     -10.281  39.464 -45.727  1.00  0.67           C  
ATOM   3848  OE1 GLU B 189      -9.751  40.251 -46.543  1.00  0.67           O  
ATOM   3849  OE2 GLU B 189     -11.243  39.811 -44.986  1.00  0.67           O  
ATOM   3850  N   THR B 190      -6.307  35.105 -47.567  1.00  0.73           N  
ATOM   3851  CA  THR B 190      -5.484  34.538 -48.620  1.00  0.73           C  
ATOM   3852  C   THR B 190      -5.543  33.036 -48.678  1.00  0.73           C  
ATOM   3853  O   THR B 190      -5.233  32.442 -49.711  1.00  0.73           O  
ATOM   3854  CB  THR B 190      -4.018  34.909 -48.420  1.00  0.73           C  
ATOM   3855  OG1 THR B 190      -3.461  34.466 -47.188  1.00  0.73           O  
ATOM   3856  CG2 THR B 190      -4.007  36.422 -48.422  1.00  0.73           C  
ATOM   3857  N   LEU B 191      -5.998  32.390 -47.585  1.00  0.77           N  
ATOM   3858  CA  LEU B 191      -6.093  30.952 -47.484  1.00  0.77           C  
ATOM   3859  C   LEU B 191      -7.433  30.515 -48.012  1.00  0.77           C  
ATOM   3860  O   LEU B 191      -8.481  30.686 -47.391  1.00  0.77           O  
ATOM   3861  CB  LEU B 191      -5.915  30.446 -46.030  1.00  0.77           C  
ATOM   3862  CG  LEU B 191      -4.491  30.625 -45.472  1.00  0.77           C  
ATOM   3863  CD1 LEU B 191      -4.437  30.224 -43.994  1.00  0.77           C  
ATOM   3864  CD2 LEU B 191      -3.473  29.798 -46.259  1.00  0.77           C  
ATOM   3865  N   ILE B 192      -7.418  29.931 -49.214  1.00  0.76           N  
ATOM   3866  CA  ILE B 192      -8.621  29.534 -49.897  1.00  0.76           C  
ATOM   3867  C   ILE B 192      -8.782  28.042 -49.764  1.00  0.76           C  
ATOM   3868  O   ILE B 192      -7.826  27.266 -49.757  1.00  0.76           O  
ATOM   3869  CB  ILE B 192      -8.682  29.969 -51.359  1.00  0.76           C  
ATOM   3870  CG1 ILE B 192      -7.473  29.476 -52.185  1.00  0.76           C  
ATOM   3871  CG2 ILE B 192      -8.797  31.509 -51.397  1.00  0.76           C  
ATOM   3872  CD1 ILE B 192      -7.695  29.606 -53.695  1.00  0.76           C  
ATOM   3873  N   PHE B 193     -10.038  27.603 -49.643  1.00  0.79           N  
ATOM   3874  CA  PHE B 193     -10.387  26.209 -49.590  1.00  0.79           C  
ATOM   3875  C   PHE B 193     -11.168  25.914 -50.845  1.00  0.79           C  
ATOM   3876  O   PHE B 193     -11.854  26.778 -51.393  1.00  0.79           O  
ATOM   3877  CB  PHE B 193     -11.300  25.888 -48.396  1.00  0.79           C  
ATOM   3878  CG  PHE B 193     -10.580  25.998 -47.082  1.00  0.79           C  
ATOM   3879  CD1 PHE B 193     -10.729  27.141 -46.281  1.00  0.79           C  
ATOM   3880  CD2 PHE B 193      -9.849  24.907 -46.582  1.00  0.79           C  
ATOM   3881  CE1 PHE B 193     -10.200  27.175 -44.988  1.00  0.79           C  
ATOM   3882  CE2 PHE B 193      -9.308  24.945 -45.288  1.00  0.79           C  
ATOM   3883  CZ  PHE B 193      -9.499  26.075 -44.484  1.00  0.79           C  
ATOM   3884  N   SER B 194     -11.073  24.681 -51.369  1.00  0.82           N  
ATOM   3885  CA  SER B 194     -11.838  24.252 -52.527  1.00  0.82           C  
ATOM   3886  C   SER B 194     -13.336  24.351 -52.323  1.00  0.82           C  
ATOM   3887  O   SER B 194     -13.846  24.245 -51.211  1.00  0.82           O  
ATOM   3888  CB  SER B 194     -11.480  22.821 -52.993  1.00  0.82           C  
ATOM   3889  OG  SER B 194     -11.632  21.855 -51.950  1.00  0.82           O  
ATOM   3890  N   ARG B 195     -14.102  24.597 -53.403  1.00  0.69           N  
ATOM   3891  CA  ARG B 195     -15.549  24.723 -53.332  1.00  0.69           C  
ATOM   3892  C   ARG B 195     -16.234  23.439 -52.894  1.00  0.69           C  
ATOM   3893  O   ARG B 195     -17.173  23.456 -52.095  1.00  0.69           O  
ATOM   3894  CB  ARG B 195     -16.119  25.224 -54.679  1.00  0.69           C  
ATOM   3895  CG  ARG B 195     -15.739  26.695 -54.950  1.00  0.69           C  
ATOM   3896  CD  ARG B 195     -16.308  27.255 -56.256  1.00  0.69           C  
ATOM   3897  NE  ARG B 195     -15.895  28.697 -56.316  1.00  0.69           N  
ATOM   3898  CZ  ARG B 195     -16.079  29.485 -57.384  1.00  0.69           C  
ATOM   3899  NH1 ARG B 195     -15.672  30.753 -57.344  1.00  0.69           N  
ATOM   3900  NH2 ARG B 195     -16.657  29.029 -58.490  1.00  0.69           N  
ATOM   3901  N   HIS B 196     -15.713  22.303 -53.375  1.00  0.75           N  
ATOM   3902  CA  HIS B 196     -16.199  20.981 -53.068  1.00  0.75           C  
ATOM   3903  C   HIS B 196     -15.200  20.176 -52.266  1.00  0.75           C  
ATOM   3904  O   HIS B 196     -14.005  20.475 -52.226  1.00  0.75           O  
ATOM   3905  CB  HIS B 196     -16.507  20.205 -54.364  1.00  0.75           C  
ATOM   3906  CG  HIS B 196     -17.642  20.827 -55.112  1.00  0.75           C  
ATOM   3907  ND1 HIS B 196     -17.407  21.776 -56.090  1.00  0.75           N  
ATOM   3908  CD2 HIS B 196     -18.975  20.631 -54.955  1.00  0.75           C  
ATOM   3909  CE1 HIS B 196     -18.602  22.128 -56.517  1.00  0.75           C  
ATOM   3910  NE2 HIS B 196     -19.588  21.469 -55.860  1.00  0.75           N  
ATOM   3911  N   ALA B 197     -15.707  19.118 -51.615  1.00  0.87           N  
ATOM   3912  CA  ALA B 197     -14.942  18.004 -51.112  1.00  0.87           C  
ATOM   3913  C   ALA B 197     -15.232  16.820 -52.019  1.00  0.87           C  
ATOM   3914  O   ALA B 197     -16.231  16.806 -52.739  1.00  0.87           O  
ATOM   3915  CB  ALA B 197     -15.349  17.663 -49.667  1.00  0.87           C  
ATOM   3916  N   VAL B 198     -14.364  15.798 -52.027  1.00  0.84           N  
ATOM   3917  CA  VAL B 198     -14.527  14.640 -52.889  1.00  0.84           C  
ATOM   3918  C   VAL B 198     -14.265  13.365 -52.108  1.00  0.84           C  
ATOM   3919  O   VAL B 198     -13.430  13.325 -51.207  1.00  0.84           O  
ATOM   3920  CB  VAL B 198     -13.643  14.666 -54.139  1.00  0.84           C  
ATOM   3921  CG1 VAL B 198     -13.976  15.884 -55.017  1.00  0.84           C  
ATOM   3922  CG2 VAL B 198     -12.148  14.690 -53.779  1.00  0.84           C  
ATOM   3923  N   ILE B 199     -14.991  12.277 -52.420  1.00  0.83           N  
ATOM   3924  CA  ILE B 199     -14.779  10.966 -51.823  1.00  0.83           C  
ATOM   3925  C   ILE B 199     -14.354  10.023 -52.929  1.00  0.83           C  
ATOM   3926  O   ILE B 199     -15.095   9.783 -53.882  1.00  0.83           O  
ATOM   3927  CB  ILE B 199     -16.021  10.406 -51.119  1.00  0.83           C  
ATOM   3928  CG1 ILE B 199     -16.473  11.348 -49.977  1.00  0.83           C  
ATOM   3929  CG2 ILE B 199     -15.738   8.983 -50.573  1.00  0.83           C  
ATOM   3930  CD1 ILE B 199     -17.852  10.996 -49.405  1.00  0.83           C  
ATOM   3931  N   ALA B 200     -13.134   9.462 -52.831  1.00  0.91           N  
ATOM   3932  CA  ALA B 200     -12.627   8.538 -53.819  1.00  0.91           C  
ATOM   3933  C   ALA B 200     -11.497   7.704 -53.242  1.00  0.91           C  
ATOM   3934  O   ALA B 200     -11.070   7.876 -52.105  1.00  0.91           O  
ATOM   3935  CB  ALA B 200     -12.171   9.246 -55.111  1.00  0.91           C  
ATOM   3936  N   VAL B 201     -11.027   6.709 -54.009  1.00  0.84           N  
ATOM   3937  CA  VAL B 201     -10.041   5.734 -53.578  1.00  0.84           C  
ATOM   3938  C   VAL B 201      -8.598   6.225 -53.684  1.00  0.84           C  
ATOM   3939  O   VAL B 201      -8.201   6.853 -54.665  1.00  0.84           O  
ATOM   3940  CB  VAL B 201     -10.213   4.425 -54.342  1.00  0.84           C  
ATOM   3941  CG1 VAL B 201     -11.473   3.714 -53.815  1.00  0.84           C  
ATOM   3942  CG2 VAL B 201     -10.338   4.688 -55.859  1.00  0.84           C  
ATOM   3943  N   ARG B 202      -7.791   5.957 -52.635  1.00  0.79           N  
ATOM   3944  CA  ARG B 202      -6.397   6.349 -52.568  1.00  0.79           C  
ATOM   3945  C   ARG B 202      -5.552   5.297 -51.841  1.00  0.79           C  
ATOM   3946  O   ARG B 202      -5.585   5.188 -50.615  1.00  0.79           O  
ATOM   3947  CB  ARG B 202      -6.276   7.721 -51.841  1.00  0.79           C  
ATOM   3948  CG  ARG B 202      -5.391   8.744 -52.579  1.00  0.79           C  
ATOM   3949  CD  ARG B 202      -5.095   9.988 -51.734  1.00  0.79           C  
ATOM   3950  NE  ARG B 202      -4.615  11.073 -52.648  1.00  0.79           N  
ATOM   3951  CZ  ARG B 202      -4.321  12.314 -52.242  1.00  0.79           C  
ATOM   3952  NH1 ARG B 202      -4.062  12.615 -50.974  1.00  0.79           N  
ATOM   3953  NH2 ARG B 202      -4.292  13.269 -53.160  1.00  0.79           N  
ATOM   3954  N   ASN B 203      -4.757   4.488 -52.574  1.00  0.81           N  
ATOM   3955  CA  ASN B 203      -3.888   3.453 -52.021  1.00  0.81           C  
ATOM   3956  C   ASN B 203      -4.643   2.352 -51.282  1.00  0.81           C  
ATOM   3957  O   ASN B 203      -4.295   1.927 -50.177  1.00  0.81           O  
ATOM   3958  CB  ASN B 203      -2.711   4.067 -51.208  1.00  0.81           C  
ATOM   3959  CG  ASN B 203      -1.555   3.085 -51.062  1.00  0.81           C  
ATOM   3960  OD1 ASN B 203      -1.360   2.183 -51.873  1.00  0.81           O  
ATOM   3961  ND2 ASN B 203      -0.720   3.273 -50.017  1.00  0.81           N  
ATOM   3962  N   GLY B 204      -5.747   1.880 -51.895  1.00  0.86           N  
ATOM   3963  CA  GLY B 204      -6.574   0.805 -51.359  1.00  0.86           C  
ATOM   3964  C   GLY B 204      -7.431   1.224 -50.196  1.00  0.86           C  
ATOM   3965  O   GLY B 204      -8.015   0.398 -49.501  1.00  0.86           O  
ATOM   3966  N   LYS B 205      -7.492   2.533 -49.924  1.00  0.83           N  
ATOM   3967  CA  LYS B 205      -8.296   3.113 -48.877  1.00  0.83           C  
ATOM   3968  C   LYS B 205      -9.232   4.119 -49.490  1.00  0.83           C  
ATOM   3969  O   LYS B 205      -8.849   4.934 -50.321  1.00  0.83           O  
ATOM   3970  CB  LYS B 205      -7.426   3.851 -47.829  1.00  0.83           C  
ATOM   3971  CG  LYS B 205      -6.530   2.928 -46.989  1.00  0.83           C  
ATOM   3972  CD  LYS B 205      -7.353   2.023 -46.055  1.00  0.83           C  
ATOM   3973  CE  LYS B 205      -6.521   1.039 -45.236  1.00  0.83           C  
ATOM   3974  NZ  LYS B 205      -5.829   0.112 -46.158  1.00  0.83           N  
ATOM   3975  N   LEU B 206     -10.515   4.108 -49.095  1.00  0.84           N  
ATOM   3976  CA  LEU B 206     -11.416   5.184 -49.448  1.00  0.84           C  
ATOM   3977  C   LEU B 206     -11.049   6.456 -48.681  1.00  0.84           C  
ATOM   3978  O   LEU B 206     -10.841   6.426 -47.470  1.00  0.84           O  
ATOM   3979  CB  LEU B 206     -12.876   4.743 -49.191  1.00  0.84           C  
ATOM   3980  CG  LEU B 206     -13.956   5.569 -49.916  1.00  0.84           C  
ATOM   3981  CD1 LEU B 206     -13.879   5.408 -51.442  1.00  0.84           C  
ATOM   3982  CD2 LEU B 206     -15.353   5.152 -49.435  1.00  0.84           C  
ATOM   3983  N   CYS B 207     -10.901   7.601 -49.368  1.00  0.89           N  
ATOM   3984  CA  CYS B 207     -10.476   8.840 -48.748  1.00  0.89           C  
ATOM   3985  C   CYS B 207     -11.457   9.958 -49.054  1.00  0.89           C  
ATOM   3986  O   CYS B 207     -11.909  10.141 -50.182  1.00  0.89           O  
ATOM   3987  CB  CYS B 207      -9.030   9.248 -49.169  1.00  0.89           C  
ATOM   3988  SG  CYS B 207      -8.444  10.760 -48.326  1.00  0.89           S  
ATOM   3989  N   PHE B 208     -11.785  10.754 -48.019  1.00  0.86           N  
ATOM   3990  CA  PHE B 208     -12.466  12.025 -48.149  1.00  0.86           C  
ATOM   3991  C   PHE B 208     -11.400  13.099 -48.294  1.00  0.86           C  
ATOM   3992  O   PHE B 208     -10.532  13.259 -47.436  1.00  0.86           O  
ATOM   3993  CB  PHE B 208     -13.352  12.268 -46.892  1.00  0.86           C  
ATOM   3994  CG  PHE B 208     -14.080  13.594 -46.854  1.00  0.86           C  
ATOM   3995  CD1 PHE B 208     -15.467  13.645 -47.055  1.00  0.86           C  
ATOM   3996  CD2 PHE B 208     -13.403  14.790 -46.538  1.00  0.86           C  
ATOM   3997  CE1 PHE B 208     -16.154  14.861 -46.973  1.00  0.86           C  
ATOM   3998  CE2 PHE B 208     -14.092  16.004 -46.437  1.00  0.86           C  
ATOM   3999  CZ  PHE B 208     -15.472  16.040 -46.661  1.00  0.86           C  
ATOM   4000  N   MET B 209     -11.436  13.868 -49.389  1.00  0.84           N  
ATOM   4001  CA  MET B 209     -10.424  14.855 -49.676  1.00  0.84           C  
ATOM   4002  C   MET B 209     -11.038  16.206 -49.943  1.00  0.84           C  
ATOM   4003  O   MET B 209     -12.180  16.349 -50.371  1.00  0.84           O  
ATOM   4004  CB  MET B 209      -9.562  14.459 -50.900  1.00  0.84           C  
ATOM   4005  CG  MET B 209      -8.746  13.175 -50.692  1.00  0.84           C  
ATOM   4006  SD  MET B 209      -7.990  12.527 -52.205  1.00  0.84           S  
ATOM   4007  CE  MET B 209      -9.499  11.716 -52.810  1.00  0.84           C  
ATOM   4008  N   PHE B 210     -10.242  17.251 -49.705  1.00  0.81           N  
ATOM   4009  CA  PHE B 210     -10.564  18.621 -50.018  1.00  0.81           C  
ATOM   4010  C   PHE B 210      -9.221  19.267 -50.289  1.00  0.81           C  
ATOM   4011  O   PHE B 210      -8.174  18.672 -50.032  1.00  0.81           O  
ATOM   4012  CB  PHE B 210     -11.386  19.363 -48.920  1.00  0.81           C  
ATOM   4013  CG  PHE B 210     -10.637  19.445 -47.622  1.00  0.81           C  
ATOM   4014  CD1 PHE B 210      -9.951  20.621 -47.276  1.00  0.81           C  
ATOM   4015  CD2 PHE B 210     -10.520  18.314 -46.802  1.00  0.81           C  
ATOM   4016  CE1 PHE B 210      -9.108  20.647 -46.159  1.00  0.81           C  
ATOM   4017  CE2 PHE B 210      -9.675  18.333 -45.694  1.00  0.81           C  
ATOM   4018  CZ  PHE B 210      -8.975  19.504 -45.364  1.00  0.81           C  
ATOM   4019  N   ARG B 211      -9.200  20.482 -50.845  1.00  0.78           N  
ATOM   4020  CA  ARG B 211      -7.956  21.152 -51.133  1.00  0.78           C  
ATOM   4021  C   ARG B 211      -7.903  22.495 -50.436  1.00  0.78           C  
ATOM   4022  O   ARG B 211      -8.889  23.224 -50.359  1.00  0.78           O  
ATOM   4023  CB  ARG B 211      -7.783  21.272 -52.661  1.00  0.78           C  
ATOM   4024  CG  ARG B 211      -6.605  22.141 -53.135  1.00  0.78           C  
ATOM   4025  CD  ARG B 211      -6.608  22.329 -54.651  1.00  0.78           C  
ATOM   4026  NE  ARG B 211      -5.901  21.167 -55.263  1.00  0.78           N  
ATOM   4027  CZ  ARG B 211      -6.063  20.805 -56.539  1.00  0.78           C  
ATOM   4028  NH1 ARG B 211      -7.006  21.319 -57.322  1.00  0.78           N  
ATOM   4029  NH2 ARG B 211      -5.259  19.882 -57.057  1.00  0.78           N  
ATOM   4030  N   VAL B 212      -6.725  22.852 -49.895  1.00  0.83           N  
ATOM   4031  CA  VAL B 212      -6.483  24.154 -49.306  1.00  0.83           C  
ATOM   4032  C   VAL B 212      -5.253  24.752 -49.958  1.00  0.83           C  
ATOM   4033  O   VAL B 212      -4.325  24.032 -50.312  1.00  0.83           O  
ATOM   4034  CB  VAL B 212      -6.345  24.079 -47.791  1.00  0.83           C  
ATOM   4035  CG1 VAL B 212      -5.040  23.378 -47.357  1.00  0.83           C  
ATOM   4036  CG2 VAL B 212      -6.464  25.495 -47.201  1.00  0.83           C  
ATOM   4037  N   GLY B 213      -5.207  26.077 -50.190  1.00  0.84           N  
ATOM   4038  CA  GLY B 213      -4.033  26.717 -50.771  1.00  0.84           C  
ATOM   4039  C   GLY B 213      -3.895  28.130 -50.304  1.00  0.84           C  
ATOM   4040  O   GLY B 213      -4.891  28.779 -50.001  1.00  0.84           O  
ATOM   4041  N   ASP B 214      -2.654  28.653 -50.261  1.00  0.77           N  
ATOM   4042  CA  ASP B 214      -2.417  30.062 -50.021  1.00  0.77           C  
ATOM   4043  C   ASP B 214      -2.155  30.758 -51.347  1.00  0.77           C  
ATOM   4044  O   ASP B 214      -1.380  30.307 -52.193  1.00  0.77           O  
ATOM   4045  CB  ASP B 214      -1.239  30.304 -49.033  1.00  0.77           C  
ATOM   4046  CG  ASP B 214      -1.362  31.650 -48.331  1.00  0.77           C  
ATOM   4047  OD1 ASP B 214      -2.190  32.492 -48.773  1.00  0.77           O  
ATOM   4048  OD2 ASP B 214      -0.667  31.855 -47.312  1.00  0.77           O  
ATOM   4049  N   LEU B 215      -2.825  31.897 -51.560  1.00  0.71           N  
ATOM   4050  CA  LEU B 215      -2.536  32.776 -52.672  1.00  0.71           C  
ATOM   4051  C   LEU B 215      -1.366  33.695 -52.334  1.00  0.71           C  
ATOM   4052  O   LEU B 215      -0.750  34.303 -53.209  1.00  0.71           O  
ATOM   4053  CB  LEU B 215      -3.768  33.656 -52.996  1.00  0.71           C  
ATOM   4054  CG  LEU B 215      -5.047  32.875 -53.363  1.00  0.71           C  
ATOM   4055  CD1 LEU B 215      -6.274  33.792 -53.260  1.00  0.71           C  
ATOM   4056  CD2 LEU B 215      -4.963  32.253 -54.763  1.00  0.71           C  
ATOM   4057  N   ARG B 216      -1.022  33.819 -51.035  1.00  0.65           N  
ATOM   4058  CA  ARG B 216       0.108  34.592 -50.570  1.00  0.65           C  
ATOM   4059  C   ARG B 216       1.455  33.945 -50.849  1.00  0.65           C  
ATOM   4060  O   ARG B 216       1.599  32.736 -51.016  1.00  0.65           O  
ATOM   4061  CB  ARG B 216      -0.010  34.920 -49.054  1.00  0.65           C  
ATOM   4062  CG  ARG B 216      -0.279  36.403 -48.774  1.00  0.65           C  
ATOM   4063  CD  ARG B 216      -0.647  36.722 -47.323  1.00  0.65           C  
ATOM   4064  NE  ARG B 216      -1.107  38.150 -47.341  1.00  0.65           N  
ATOM   4065  CZ  ARG B 216      -2.038  38.658 -46.532  1.00  0.65           C  
ATOM   4066  NH1 ARG B 216      -2.647  37.958 -45.588  1.00  0.65           N  
ATOM   4067  NH2 ARG B 216      -2.329  39.950 -46.598  1.00  0.65           N  
ATOM   4068  N   LYS B 217       2.514  34.777 -50.897  1.00  0.67           N  
ATOM   4069  CA  LYS B 217       3.873  34.276 -50.841  1.00  0.67           C  
ATOM   4070  C   LYS B 217       4.497  34.485 -49.473  1.00  0.67           C  
ATOM   4071  O   LYS B 217       5.602  34.011 -49.231  1.00  0.67           O  
ATOM   4072  CB  LYS B 217       4.783  34.981 -51.871  1.00  0.67           C  
ATOM   4073  CG  LYS B 217       4.438  34.666 -53.331  1.00  0.67           C  
ATOM   4074  CD  LYS B 217       5.423  35.379 -54.268  1.00  0.67           C  
ATOM   4075  CE  LYS B 217       5.181  35.085 -55.747  1.00  0.67           C  
ATOM   4076  NZ  LYS B 217       6.158  35.846 -56.555  1.00  0.67           N  
ATOM   4077  N   SER B 218       3.805  35.160 -48.529  1.00  0.71           N  
ATOM   4078  CA  SER B 218       4.279  35.246 -47.155  1.00  0.71           C  
ATOM   4079  C   SER B 218       3.638  34.109 -46.402  1.00  0.71           C  
ATOM   4080  O   SER B 218       2.423  33.937 -46.426  1.00  0.71           O  
ATOM   4081  CB  SER B 218       4.025  36.610 -46.450  1.00  0.71           C  
ATOM   4082  OG  SER B 218       2.641  36.897 -46.222  1.00  0.71           O  
ATOM   4083  N   MET B 219       4.453  33.244 -45.783  1.00  0.73           N  
ATOM   4084  CA  MET B 219       3.987  31.938 -45.383  1.00  0.73           C  
ATOM   4085  C   MET B 219       3.340  31.944 -44.013  1.00  0.73           C  
ATOM   4086  O   MET B 219       3.297  32.940 -43.290  1.00  0.73           O  
ATOM   4087  CB  MET B 219       5.133  30.903 -45.479  1.00  0.73           C  
ATOM   4088  CG  MET B 219       5.563  30.610 -46.931  1.00  0.73           C  
ATOM   4089  SD  MET B 219       4.346  29.632 -47.856  1.00  0.73           S  
ATOM   4090  CE  MET B 219       3.677  30.909 -48.957  1.00  0.73           C  
ATOM   4091  N   ILE B 220       2.748  30.803 -43.631  1.00  0.75           N  
ATOM   4092  CA  ILE B 220       2.011  30.715 -42.388  1.00  0.75           C  
ATOM   4093  C   ILE B 220       2.780  29.827 -41.417  1.00  0.75           C  
ATOM   4094  O   ILE B 220       2.914  28.612 -41.585  1.00  0.75           O  
ATOM   4095  CB  ILE B 220       0.576  30.247 -42.606  1.00  0.75           C  
ATOM   4096  CG1 ILE B 220      -0.145  31.032 -43.736  1.00  0.75           C  
ATOM   4097  CG2 ILE B 220      -0.199  30.350 -41.278  1.00  0.75           C  
ATOM   4098  CD1 ILE B 220      -0.256  32.553 -43.544  1.00  0.75           C  
ATOM   4099  N   ILE B 221       3.341  30.446 -40.358  1.00  0.76           N  
ATOM   4100  CA  ILE B 221       4.053  29.802 -39.261  1.00  0.76           C  
ATOM   4101  C   ILE B 221       3.112  28.903 -38.463  1.00  0.76           C  
ATOM   4102  O   ILE B 221       1.957  29.261 -38.249  1.00  0.76           O  
ATOM   4103  CB  ILE B 221       4.756  30.843 -38.387  1.00  0.76           C  
ATOM   4104  CG1 ILE B 221       5.803  31.637 -39.203  1.00  0.76           C  
ATOM   4105  CG2 ILE B 221       5.427  30.185 -37.171  1.00  0.76           C  
ATOM   4106  CD1 ILE B 221       6.537  32.702 -38.374  1.00  0.76           C  
ATOM   4107  N   SER B 222       3.554  27.685 -38.053  1.00  0.84           N  
ATOM   4108  CA  SER B 222       2.719  26.642 -37.441  1.00  0.84           C  
ATOM   4109  C   SER B 222       1.314  26.448 -37.997  1.00  0.84           C  
ATOM   4110  O   SER B 222       0.349  26.227 -37.270  1.00  0.84           O  
ATOM   4111  CB  SER B 222       2.697  26.716 -35.898  1.00  0.84           C  
ATOM   4112  OG  SER B 222       3.848  26.082 -35.347  1.00  0.84           O  
ATOM   4113  N   ALA B 223       1.172  26.502 -39.337  1.00  0.87           N  
ATOM   4114  CA  ALA B 223      -0.063  26.203 -40.018  1.00  0.87           C  
ATOM   4115  C   ALA B 223      -0.524  24.768 -39.797  1.00  0.87           C  
ATOM   4116  O   ALA B 223       0.252  23.820 -39.925  1.00  0.87           O  
ATOM   4117  CB  ALA B 223       0.109  26.502 -41.519  1.00  0.87           C  
ATOM   4118  N   SER B 224      -1.808  24.576 -39.459  1.00  0.83           N  
ATOM   4119  CA  SER B 224      -2.339  23.255 -39.176  1.00  0.83           C  
ATOM   4120  C   SER B 224      -3.759  23.108 -39.682  1.00  0.83           C  
ATOM   4121  O   SER B 224      -4.487  24.087 -39.821  1.00  0.83           O  
ATOM   4122  CB  SER B 224      -2.265  22.905 -37.663  1.00  0.83           C  
ATOM   4123  OG  SER B 224      -3.095  23.755 -36.869  1.00  0.83           O  
ATOM   4124  N   VAL B 225      -4.178  21.866 -40.016  1.00  0.82           N  
ATOM   4125  CA  VAL B 225      -5.517  21.561 -40.514  1.00  0.82           C  
ATOM   4126  C   VAL B 225      -6.258  20.655 -39.550  1.00  0.82           C  
ATOM   4127  O   VAL B 225      -5.689  19.746 -38.951  1.00  0.82           O  
ATOM   4128  CB  VAL B 225      -5.561  20.910 -41.904  1.00  0.82           C  
ATOM   4129  CG1 VAL B 225      -4.999  21.891 -42.944  1.00  0.82           C  
ATOM   4130  CG2 VAL B 225      -4.782  19.579 -41.956  1.00  0.82           C  
ATOM   4131  N   ARG B 226      -7.570  20.899 -39.369  1.00  0.77           N  
ATOM   4132  CA  ARG B 226      -8.388  20.117 -38.461  1.00  0.77           C  
ATOM   4133  C   ARG B 226      -9.852  20.224 -38.856  1.00  0.77           C  
ATOM   4134  O   ARG B 226     -10.267  21.219 -39.458  1.00  0.77           O  
ATOM   4135  CB  ARG B 226      -8.166  20.594 -37.020  1.00  0.77           C  
ATOM   4136  CG  ARG B 226      -8.408  22.095 -36.820  1.00  0.77           C  
ATOM   4137  CD  ARG B 226      -7.836  22.557 -35.488  1.00  0.77           C  
ATOM   4138  NE  ARG B 226      -8.509  23.844 -35.145  1.00  0.77           N  
ATOM   4139  CZ  ARG B 226      -9.696  23.941 -34.541  1.00  0.77           C  
ATOM   4140  NH1 ARG B 226     -10.502  22.893 -34.435  1.00  0.77           N  
ATOM   4141  NH2 ARG B 226     -10.039  25.092 -33.977  1.00  0.77           N  
ATOM   4142  N   ILE B 227     -10.675  19.180 -38.587  1.00  0.80           N  
ATOM   4143  CA  ILE B 227     -12.023  19.112 -39.147  1.00  0.80           C  
ATOM   4144  C   ILE B 227     -12.999  18.397 -38.223  1.00  0.80           C  
ATOM   4145  O   ILE B 227     -12.725  17.326 -37.700  1.00  0.80           O  
ATOM   4146  CB  ILE B 227     -12.066  18.400 -40.513  1.00  0.80           C  
ATOM   4147  CG1 ILE B 227     -11.151  19.065 -41.559  1.00  0.80           C  
ATOM   4148  CG2 ILE B 227     -13.498  18.327 -41.074  1.00  0.80           C  
ATOM   4149  CD1 ILE B 227     -11.340  18.571 -42.990  1.00  0.80           C  
ATOM   4150  N   GLN B 228     -14.222  18.943 -38.066  1.00  0.79           N  
ATOM   4151  CA  GLN B 228     -15.292  18.313 -37.309  1.00  0.79           C  
ATOM   4152  C   GLN B 228     -16.444  17.900 -38.218  1.00  0.79           C  
ATOM   4153  O   GLN B 228     -16.844  18.655 -39.105  1.00  0.79           O  
ATOM   4154  CB  GLN B 228     -15.848  19.306 -36.259  1.00  0.79           C  
ATOM   4155  CG  GLN B 228     -14.802  19.740 -35.201  1.00  0.79           C  
ATOM   4156  CD  GLN B 228     -14.414  18.575 -34.284  1.00  0.79           C  
ATOM   4157  OE1 GLN B 228     -15.243  17.720 -33.965  1.00  0.79           O  
ATOM   4158  NE2 GLN B 228     -13.137  18.540 -33.847  1.00  0.79           N  
ATOM   4159  N   VAL B 229     -17.037  16.697 -38.015  1.00  0.80           N  
ATOM   4160  CA  VAL B 229     -18.329  16.371 -38.622  1.00  0.80           C  
ATOM   4161  C   VAL B 229     -19.411  16.701 -37.630  1.00  0.80           C  
ATOM   4162  O   VAL B 229     -19.435  16.169 -36.525  1.00  0.80           O  
ATOM   4163  CB  VAL B 229     -18.552  14.902 -39.010  1.00  0.80           C  
ATOM   4164  CG1 VAL B 229     -19.938  14.676 -39.650  1.00  0.80           C  
ATOM   4165  CG2 VAL B 229     -17.483  14.452 -39.997  1.00  0.80           C  
ATOM   4166  N   VAL B 230     -20.359  17.560 -38.033  1.00  0.77           N  
ATOM   4167  CA  VAL B 230     -21.584  17.798 -37.304  1.00  0.77           C  
ATOM   4168  C   VAL B 230     -22.647  16.913 -37.934  1.00  0.77           C  
ATOM   4169  O   VAL B 230     -23.064  17.125 -39.074  1.00  0.77           O  
ATOM   4170  CB  VAL B 230     -21.998  19.267 -37.350  1.00  0.77           C  
ATOM   4171  CG1 VAL B 230     -23.279  19.493 -36.520  1.00  0.77           C  
ATOM   4172  CG2 VAL B 230     -20.844  20.141 -36.813  1.00  0.77           C  
ATOM   4173  N   LYS B 231     -23.100  15.866 -37.216  1.00  0.71           N  
ATOM   4174  CA  LYS B 231     -24.165  15.004 -37.696  1.00  0.71           C  
ATOM   4175  C   LYS B 231     -24.999  14.490 -36.543  1.00  0.71           C  
ATOM   4176  O   LYS B 231     -24.515  14.244 -35.445  1.00  0.71           O  
ATOM   4177  CB  LYS B 231     -23.694  13.808 -38.578  1.00  0.71           C  
ATOM   4178  CG  LYS B 231     -22.835  12.709 -37.917  1.00  0.71           C  
ATOM   4179  CD  LYS B 231     -22.814  11.412 -38.762  1.00  0.71           C  
ATOM   4180  CE  LYS B 231     -24.056  10.528 -38.537  1.00  0.71           C  
ATOM   4181  NZ  LYS B 231     -24.266   9.552 -39.637  1.00  0.71           N  
ATOM   4182  N   LYS B 232     -26.319  14.321 -36.735  1.00  0.71           N  
ATOM   4183  CA  LYS B 232     -27.153  13.671 -35.737  1.00  0.71           C  
ATOM   4184  C   LYS B 232     -26.850  12.174 -35.629  1.00  0.71           C  
ATOM   4185  O   LYS B 232     -26.565  11.508 -36.625  1.00  0.71           O  
ATOM   4186  CB  LYS B 232     -28.654  13.949 -36.021  1.00  0.71           C  
ATOM   4187  CG  LYS B 232     -29.617  13.526 -34.893  1.00  0.71           C  
ATOM   4188  CD  LYS B 232     -31.092  13.914 -35.133  1.00  0.71           C  
ATOM   4189  CE  LYS B 232     -31.348  15.428 -35.190  1.00  0.71           C  
ATOM   4190  NZ  LYS B 232     -32.782  15.708 -35.445  1.00  0.71           N  
ATOM   4191  N   THR B 233     -26.894  11.600 -34.412  1.00  0.77           N  
ATOM   4192  CA  THR B 233     -26.700  10.163 -34.239  1.00  0.77           C  
ATOM   4193  C   THR B 233     -27.422   9.698 -32.998  1.00  0.77           C  
ATOM   4194  O   THR B 233     -27.810  10.504 -32.152  1.00  0.77           O  
ATOM   4195  CB  THR B 233     -25.235   9.711 -34.227  1.00  0.77           C  
ATOM   4196  OG1 THR B 233     -25.117   8.305 -34.402  1.00  0.77           O  
ATOM   4197  CG2 THR B 233     -24.498  10.090 -32.934  1.00  0.77           C  
ATOM   4198  N   THR B 234     -27.648   8.378 -32.882  1.00  0.83           N  
ATOM   4199  CA  THR B 234     -28.500   7.794 -31.857  1.00  0.83           C  
ATOM   4200  C   THR B 234     -27.820   6.560 -31.330  1.00  0.83           C  
ATOM   4201  O   THR B 234     -27.303   5.745 -32.090  1.00  0.83           O  
ATOM   4202  CB  THR B 234     -29.881   7.377 -32.359  1.00  0.83           C  
ATOM   4203  OG1 THR B 234     -30.586   8.499 -32.866  1.00  0.83           O  
ATOM   4204  CG2 THR B 234     -30.758   6.794 -31.237  1.00  0.83           C  
ATOM   4205  N   THR B 235     -27.771   6.395 -29.997  1.00  0.82           N  
ATOM   4206  CA  THR B 235     -27.112   5.266 -29.351  1.00  0.82           C  
ATOM   4207  C   THR B 235     -27.984   4.007 -29.268  1.00  0.82           C  
ATOM   4208  O   THR B 235     -29.211   4.109 -29.358  1.00  0.82           O  
ATOM   4209  CB  THR B 235     -26.548   5.599 -27.964  1.00  0.82           C  
ATOM   4210  OG1 THR B 235     -27.517   5.579 -26.920  1.00  0.82           O  
ATOM   4211  CG2 THR B 235     -25.863   6.973 -27.955  1.00  0.82           C  
ATOM   4212  N   PRO B 236     -27.434   2.798 -29.058  1.00  0.81           N  
ATOM   4213  CA  PRO B 236     -28.198   1.575 -28.799  1.00  0.81           C  
ATOM   4214  C   PRO B 236     -29.166   1.671 -27.635  1.00  0.81           C  
ATOM   4215  O   PRO B 236     -30.180   0.980 -27.624  1.00  0.81           O  
ATOM   4216  CB  PRO B 236     -27.118   0.514 -28.515  1.00  0.81           C  
ATOM   4217  CG  PRO B 236     -25.911   0.992 -29.317  1.00  0.81           C  
ATOM   4218  CD  PRO B 236     -26.006   2.509 -29.167  1.00  0.81           C  
ATOM   4219  N   GLU B 237     -28.860   2.523 -26.642  1.00  0.71           N  
ATOM   4220  CA  GLU B 237     -29.623   2.727 -25.431  1.00  0.71           C  
ATOM   4221  C   GLU B 237     -30.610   3.870 -25.591  1.00  0.71           C  
ATOM   4222  O   GLU B 237     -31.155   4.406 -24.620  1.00  0.71           O  
ATOM   4223  CB  GLU B 237     -28.685   3.050 -24.239  1.00  0.71           C  
ATOM   4224  CG  GLU B 237     -27.471   2.096 -24.128  1.00  0.71           C  
ATOM   4225  CD  GLU B 237     -26.286   2.493 -24.997  1.00  0.71           C  
ATOM   4226  OE1 GLU B 237     -26.350   3.535 -25.707  1.00  0.71           O  
ATOM   4227  OE2 GLU B 237     -25.277   1.752 -24.978  1.00  0.71           O  
ATOM   4228  N   GLY B 238     -30.857   4.298 -26.843  1.00  0.83           N  
ATOM   4229  CA  GLY B 238     -31.905   5.244 -27.183  1.00  0.83           C  
ATOM   4230  C   GLY B 238     -31.581   6.673 -26.868  1.00  0.83           C  
ATOM   4231  O   GLY B 238     -32.478   7.493 -26.686  1.00  0.83           O  
ATOM   4232  N   GLU B 239     -30.291   7.029 -26.753  1.00  0.74           N  
ATOM   4233  CA  GLU B 239     -29.907   8.413 -26.585  1.00  0.74           C  
ATOM   4234  C   GLU B 239     -29.699   9.054 -27.935  1.00  0.74           C  
ATOM   4235  O   GLU B 239     -28.833   8.661 -28.711  1.00  0.74           O  
ATOM   4236  CB  GLU B 239     -28.630   8.586 -25.743  1.00  0.74           C  
ATOM   4237  CG  GLU B 239     -28.231  10.065 -25.587  1.00  0.74           C  
ATOM   4238  CD  GLU B 239     -27.143  10.288 -24.562  1.00  0.74           C  
ATOM   4239  OE1 GLU B 239     -26.644  11.436 -24.558  1.00  0.74           O  
ATOM   4240  OE2 GLU B 239     -26.776   9.385 -23.776  1.00  0.74           O  
ATOM   4241  N   VAL B 240     -30.508  10.074 -28.254  1.00  0.78           N  
ATOM   4242  CA  VAL B 240     -30.364  10.840 -29.474  1.00  0.78           C  
ATOM   4243  C   VAL B 240     -29.468  12.028 -29.199  1.00  0.78           C  
ATOM   4244  O   VAL B 240     -29.716  12.810 -28.282  1.00  0.78           O  
ATOM   4245  CB  VAL B 240     -31.713  11.327 -29.991  1.00  0.78           C  
ATOM   4246  CG1 VAL B 240     -31.544  12.131 -31.298  1.00  0.78           C  
ATOM   4247  CG2 VAL B 240     -32.627  10.110 -30.234  1.00  0.78           C  
ATOM   4248  N   VAL B 241     -28.400  12.205 -30.000  1.00  0.77           N  
ATOM   4249  CA  VAL B 241     -27.504  13.342 -29.885  1.00  0.77           C  
ATOM   4250  C   VAL B 241     -27.772  14.274 -31.067  1.00  0.77           C  
ATOM   4251  O   VAL B 241     -27.431  13.923 -32.201  1.00  0.77           O  
ATOM   4252  CB  VAL B 241     -26.034  12.944 -29.858  1.00  0.77           C  
ATOM   4253  CG1 VAL B 241     -25.161  14.195 -29.616  1.00  0.77           C  
ATOM   4254  CG2 VAL B 241     -25.805  11.913 -28.734  1.00  0.77           C  
ATOM   4255  N   PRO B 242     -28.384  15.459 -30.900  1.00  0.76           N  
ATOM   4256  CA  PRO B 242     -28.969  16.189 -32.025  1.00  0.76           C  
ATOM   4257  C   PRO B 242     -27.988  16.741 -33.033  1.00  0.76           C  
ATOM   4258  O   PRO B 242     -28.368  16.967 -34.182  1.00  0.76           O  
ATOM   4259  CB  PRO B 242     -29.719  17.346 -31.364  1.00  0.76           C  
ATOM   4260  CG  PRO B 242     -30.154  16.786 -30.017  1.00  0.76           C  
ATOM   4261  CD  PRO B 242     -28.995  15.877 -29.629  1.00  0.76           C  
ATOM   4262  N   ILE B 243     -26.765  17.035 -32.573  1.00  0.69           N  
ATOM   4263  CA  ILE B 243     -25.731  17.728 -33.318  1.00  0.69           C  
ATOM   4264  C   ILE B 243     -24.386  17.161 -32.894  1.00  0.69           C  
ATOM   4265  O   ILE B 243     -23.476  17.880 -32.487  1.00  0.69           O  
ATOM   4266  CB  ILE B 243     -25.742  19.249 -33.099  1.00  0.69           C  
ATOM   4267  CG1 ILE B 243     -25.817  19.639 -31.601  1.00  0.69           C  
ATOM   4268  CG2 ILE B 243     -26.902  19.884 -33.898  1.00  0.69           C  
ATOM   4269  CD1 ILE B 243     -25.409  21.091 -31.343  1.00  0.69           C  
ATOM   4270  N   HIS B 244     -24.228  15.821 -32.952  1.00  0.70           N  
ATOM   4271  CA  HIS B 244     -23.007  15.145 -32.538  1.00  0.70           C  
ATOM   4272  C   HIS B 244     -21.793  15.622 -33.311  1.00  0.70           C  
ATOM   4273  O   HIS B 244     -21.856  15.855 -34.518  1.00  0.70           O  
ATOM   4274  CB  HIS B 244     -23.139  13.602 -32.659  1.00  0.70           C  
ATOM   4275  CG  HIS B 244     -22.030  12.791 -32.051  1.00  0.70           C  
ATOM   4276  ND1 HIS B 244     -20.893  12.552 -32.793  1.00  0.70           N  
ATOM   4277  CD2 HIS B 244     -21.896  12.261 -30.806  1.00  0.70           C  
ATOM   4278  CE1 HIS B 244     -20.081  11.897 -31.990  1.00  0.70           C  
ATOM   4279  NE2 HIS B 244     -20.641  11.691 -30.774  1.00  0.70           N  
ATOM   4280  N   GLN B 245     -20.673  15.809 -32.590  1.00  0.73           N  
ATOM   4281  CA  GLN B 245     -19.429  16.238 -33.170  1.00  0.73           C  
ATOM   4282  C   GLN B 245     -18.417  15.160 -32.965  1.00  0.73           C  
ATOM   4283  O   GLN B 245     -18.122  14.744 -31.846  1.00  0.73           O  
ATOM   4284  CB  GLN B 245     -18.883  17.551 -32.573  1.00  0.73           C  
ATOM   4285  CG  GLN B 245     -19.842  18.713 -32.871  1.00  0.73           C  
ATOM   4286  CD  GLN B 245     -19.287  20.068 -32.459  1.00  0.73           C  
ATOM   4287  OE1 GLN B 245     -18.174  20.281 -31.977  1.00  0.73           O  
ATOM   4288  NE2 GLN B 245     -20.153  21.081 -32.676  1.00  0.73           N  
ATOM   4289  N   GLN B 246     -17.861  14.685 -34.078  1.00  0.71           N  
ATOM   4290  CA  GLN B 246     -16.769  13.760 -34.051  1.00  0.71           C  
ATOM   4291  C   GLN B 246     -15.725  14.313 -34.982  1.00  0.71           C  
ATOM   4292  O   GLN B 246     -16.014  14.634 -36.138  1.00  0.71           O  
ATOM   4293  CB  GLN B 246     -17.235  12.354 -34.492  1.00  0.71           C  
ATOM   4294  CG  GLN B 246     -16.133  11.269 -34.464  1.00  0.71           C  
ATOM   4295  CD  GLN B 246     -15.542  11.080 -33.071  1.00  0.71           C  
ATOM   4296  OE1 GLN B 246     -16.256  10.840 -32.098  1.00  0.71           O  
ATOM   4297  NE2 GLN B 246     -14.200  11.176 -32.951  1.00  0.71           N  
ATOM   4298  N   ASP B 247     -14.481  14.463 -34.490  1.00  0.73           N  
ATOM   4299  CA  ASP B 247     -13.366  14.890 -35.297  1.00  0.73           C  
ATOM   4300  C   ASP B 247     -13.080  13.934 -36.459  1.00  0.73           C  
ATOM   4301  O   ASP B 247     -13.282  12.717 -36.391  1.00  0.73           O  
ATOM   4302  CB  ASP B 247     -12.133  15.127 -34.390  1.00  0.73           C  
ATOM   4303  CG  ASP B 247     -11.014  15.848 -35.123  1.00  0.73           C  
ATOM   4304  OD1 ASP B 247     -11.028  17.104 -35.145  1.00  0.73           O  
ATOM   4305  OD2 ASP B 247     -10.153  15.125 -35.679  1.00  0.73           O  
ATOM   4306  N   ILE B 248     -12.627  14.514 -37.577  1.00  0.71           N  
ATOM   4307  CA  ILE B 248     -12.149  13.802 -38.733  1.00  0.71           C  
ATOM   4308  C   ILE B 248     -10.634  13.827 -38.654  1.00  0.71           C  
ATOM   4309  O   ILE B 248     -10.066  14.904 -38.852  1.00  0.71           O  
ATOM   4310  CB  ILE B 248     -12.575  14.477 -40.038  1.00  0.71           C  
ATOM   4311  CG1 ILE B 248     -14.082  14.304 -40.266  1.00  0.71           C  
ATOM   4312  CG2 ILE B 248     -11.832  13.869 -41.234  1.00  0.71           C  
ATOM   4313  CD1 ILE B 248     -14.661  15.158 -41.405  1.00  0.71           C  
ATOM   4314  N   PRO B 249      -9.914  12.721 -38.434  1.00  0.67           N  
ATOM   4315  CA  PRO B 249      -8.462  12.711 -38.554  1.00  0.67           C  
ATOM   4316  C   PRO B 249      -7.942  13.137 -39.921  1.00  0.67           C  
ATOM   4317  O   PRO B 249      -7.800  12.327 -40.831  1.00  0.67           O  
ATOM   4318  CB  PRO B 249      -8.076  11.261 -38.217  1.00  0.67           C  
ATOM   4319  CG  PRO B 249      -9.293  10.438 -38.649  1.00  0.67           C  
ATOM   4320  CD  PRO B 249     -10.465  11.365 -38.331  1.00  0.67           C  
ATOM   4321  N   VAL B 250      -7.558  14.411 -40.063  1.00  0.72           N  
ATOM   4322  CA  VAL B 250      -6.904  14.926 -41.249  1.00  0.72           C  
ATOM   4323  C   VAL B 250      -5.427  15.009 -40.969  1.00  0.72           C  
ATOM   4324  O   VAL B 250      -4.832  16.076 -41.061  1.00  0.72           O  
ATOM   4325  CB  VAL B 250      -7.459  16.269 -41.708  1.00  0.72           C  
ATOM   4326  CG1 VAL B 250      -8.756  15.986 -42.478  1.00  0.72           C  
ATOM   4327  CG2 VAL B 250      -7.730  17.204 -40.515  1.00  0.72           C  
ATOM   4328  N   ASP B 251      -4.856  13.842 -40.584  1.00  0.61           N  
ATOM   4329  CA  ASP B 251      -3.452  13.557 -40.343  1.00  0.61           C  
ATOM   4330  C   ASP B 251      -2.935  13.823 -38.924  1.00  0.61           C  
ATOM   4331  O   ASP B 251      -1.729  13.780 -38.669  1.00  0.61           O  
ATOM   4332  CB  ASP B 251      -2.530  14.193 -41.396  1.00  0.61           C  
ATOM   4333  CG  ASP B 251      -2.682  13.487 -42.725  1.00  0.61           C  
ATOM   4334  OD1 ASP B 251      -2.274  12.297 -42.761  1.00  0.61           O  
ATOM   4335  OD2 ASP B 251      -3.162  14.113 -43.702  1.00  0.61           O  
ATOM   4336  N   ASN B 252      -3.837  13.990 -37.929  1.00  0.56           N  
ATOM   4337  CA  ASN B 252      -3.479  14.202 -36.523  1.00  0.56           C  
ATOM   4338  C   ASN B 252      -2.524  13.156 -35.895  1.00  0.56           C  
ATOM   4339  O   ASN B 252      -1.555  13.582 -35.272  1.00  0.56           O  
ATOM   4340  CB  ASN B 252      -4.778  14.382 -35.667  1.00  0.56           C  
ATOM   4341  CG  ASN B 252      -4.474  14.770 -34.215  1.00  0.56           C  
ATOM   4342  OD1 ASN B 252      -3.582  15.569 -33.935  1.00  0.56           O  
ATOM   4343  ND2 ASN B 252      -5.186  14.138 -33.252  1.00  0.56           N  
ATOM   4344  N   PRO B 253      -2.628  11.824 -35.998  1.00  0.52           N  
ATOM   4345  CA  PRO B 253      -1.728  10.928 -35.265  1.00  0.52           C  
ATOM   4346  C   PRO B 253      -0.334  10.812 -35.866  1.00  0.52           C  
ATOM   4347  O   PRO B 253       0.496  10.124 -35.277  1.00  0.52           O  
ATOM   4348  CB  PRO B 253      -2.457   9.571 -35.325  1.00  0.52           C  
ATOM   4349  CG  PRO B 253      -3.265   9.637 -36.621  1.00  0.52           C  
ATOM   4350  CD  PRO B 253      -3.728  11.093 -36.634  1.00  0.52           C  
ATOM   4351  N   ILE B 254      -0.059  11.400 -37.048  1.00  0.52           N  
ATOM   4352  CA  ILE B 254       1.241  11.277 -37.700  1.00  0.52           C  
ATOM   4353  C   ILE B 254       2.128  12.500 -37.491  1.00  0.52           C  
ATOM   4354  O   ILE B 254       3.313  12.322 -37.218  1.00  0.52           O  
ATOM   4355  CB  ILE B 254       1.056  10.932 -39.184  1.00  0.52           C  
ATOM   4356  CG1 ILE B 254       0.517   9.478 -39.289  1.00  0.52           C  
ATOM   4357  CG2 ILE B 254       2.377  11.093 -39.974  1.00  0.52           C  
ATOM   4358  CD1 ILE B 254       0.137   9.025 -40.705  1.00  0.52           C  
ATOM   4359  N   GLU B 255       1.549  13.724 -37.617  1.00  0.59           N  
ATOM   4360  CA  GLU B 255       2.146  15.070 -37.555  1.00  0.59           C  
ATOM   4361  C   GLU B 255       1.759  15.796 -38.834  1.00  0.59           C  
ATOM   4362  O   GLU B 255       1.698  17.022 -38.897  1.00  0.59           O  
ATOM   4363  CB  GLU B 255       3.695  15.155 -37.374  1.00  0.59           C  
ATOM   4364  CG  GLU B 255       4.362  16.563 -37.485  1.00  0.59           C  
ATOM   4365  CD  GLU B 255       4.211  17.509 -36.302  1.00  0.59           C  
ATOM   4366  OE1 GLU B 255       3.643  17.099 -35.259  1.00  0.59           O  
ATOM   4367  OE2 GLU B 255       4.657  18.682 -36.451  1.00  0.59           O  
ATOM   4368  N   SER B 256       1.378  15.045 -39.894  1.00  0.67           N  
ATOM   4369  CA  SER B 256       1.122  15.581 -41.233  1.00  0.67           C  
ATOM   4370  C   SER B 256      -0.045  16.560 -41.340  1.00  0.67           C  
ATOM   4371  O   SER B 256      -0.244  17.182 -42.379  1.00  0.67           O  
ATOM   4372  CB  SER B 256       0.937  14.479 -42.319  1.00  0.67           C  
ATOM   4373  OG  SER B 256       2.109  13.682 -42.486  1.00  0.67           O  
ATOM   4374  N   ASN B 257      -0.832  16.778 -40.259  1.00  0.69           N  
ATOM   4375  CA  ASN B 257      -1.795  17.864 -40.200  1.00  0.69           C  
ATOM   4376  C   ASN B 257      -1.158  19.232 -39.991  1.00  0.69           C  
ATOM   4377  O   ASN B 257      -1.768  20.260 -40.277  1.00  0.69           O  
ATOM   4378  CB  ASN B 257      -2.928  17.624 -39.162  1.00  0.69           C  
ATOM   4379  CG  ASN B 257      -2.501  17.510 -37.702  1.00  0.69           C  
ATOM   4380  OD1 ASN B 257      -1.369  17.144 -37.390  1.00  0.69           O  
ATOM   4381  ND2 ASN B 257      -3.466  17.757 -36.783  1.00  0.69           N  
ATOM   4382  N   ASN B 258       0.103  19.282 -39.528  1.00  0.75           N  
ATOM   4383  CA  ASN B 258       0.934  20.468 -39.481  1.00  0.75           C  
ATOM   4384  C   ASN B 258       1.489  20.783 -40.860  1.00  0.75           C  
ATOM   4385  O   ASN B 258       2.645  20.517 -41.183  1.00  0.75           O  
ATOM   4386  CB  ASN B 258       2.092  20.283 -38.479  1.00  0.75           C  
ATOM   4387  CG  ASN B 258       1.495  20.184 -37.083  1.00  0.75           C  
ATOM   4388  OD1 ASN B 258       1.074  21.196 -36.518  1.00  0.75           O  
ATOM   4389  ND2 ASN B 258       1.429  18.958 -36.527  1.00  0.75           N  
ATOM   4390  N   ILE B 259       0.647  21.363 -41.726  1.00  0.77           N  
ATOM   4391  CA  ILE B 259       0.933  21.605 -43.123  1.00  0.77           C  
ATOM   4392  C   ILE B 259       2.153  22.471 -43.411  1.00  0.77           C  
ATOM   4393  O   ILE B 259       2.487  23.437 -42.718  1.00  0.77           O  
ATOM   4394  CB  ILE B 259      -0.280  22.170 -43.863  1.00  0.77           C  
ATOM   4395  CG1 ILE B 259      -0.767  23.506 -43.253  1.00  0.77           C  
ATOM   4396  CG2 ILE B 259      -1.383  21.091 -43.862  1.00  0.77           C  
ATOM   4397  CD1 ILE B 259      -1.989  24.111 -43.947  1.00  0.77           C  
ATOM   4398  N   PHE B 260       2.866  22.128 -44.497  1.00  0.80           N  
ATOM   4399  CA  PHE B 260       3.792  23.019 -45.148  1.00  0.80           C  
ATOM   4400  C   PHE B 260       3.077  23.516 -46.400  1.00  0.80           C  
ATOM   4401  O   PHE B 260       3.107  22.913 -47.473  1.00  0.80           O  
ATOM   4402  CB  PHE B 260       5.124  22.273 -45.410  1.00  0.80           C  
ATOM   4403  CG  PHE B 260       6.049  23.068 -46.281  1.00  0.80           C  
ATOM   4404  CD1 PHE B 260       6.618  24.276 -45.842  1.00  0.80           C  
ATOM   4405  CD2 PHE B 260       6.244  22.660 -47.606  1.00  0.80           C  
ATOM   4406  CE1 PHE B 260       7.358  25.071 -46.727  1.00  0.80           C  
ATOM   4407  CE2 PHE B 260       6.962  23.461 -48.494  1.00  0.80           C  
ATOM   4408  CZ  PHE B 260       7.530  24.658 -48.050  1.00  0.80           C  
ATOM   4409  N   LEU B 261       2.361  24.646 -46.259  1.00  0.80           N  
ATOM   4410  CA  LEU B 261       1.435  25.098 -47.273  1.00  0.80           C  
ATOM   4411  C   LEU B 261       2.059  26.157 -48.154  1.00  0.80           C  
ATOM   4412  O   LEU B 261       2.179  27.311 -47.764  1.00  0.80           O  
ATOM   4413  CB  LEU B 261       0.153  25.662 -46.617  1.00  0.80           C  
ATOM   4414  CG  LEU B 261      -0.993  25.992 -47.595  1.00  0.80           C  
ATOM   4415  CD1 LEU B 261      -1.439  24.762 -48.392  1.00  0.80           C  
ATOM   4416  CD2 LEU B 261      -2.190  26.560 -46.831  1.00  0.80           C  
ATOM   4417  N   VAL B 262       2.460  25.772 -49.379  1.00  0.80           N  
ATOM   4418  CA  VAL B 262       2.950  26.695 -50.399  1.00  0.80           C  
ATOM   4419  C   VAL B 262       2.064  26.494 -51.608  1.00  0.80           C  
ATOM   4420  O   VAL B 262       1.218  27.313 -51.954  1.00  0.80           O  
ATOM   4421  CB  VAL B 262       4.410  26.458 -50.800  1.00  0.80           C  
ATOM   4422  CG1 VAL B 262       4.883  27.546 -51.791  1.00  0.80           C  
ATOM   4423  CG2 VAL B 262       5.296  26.483 -49.548  1.00  0.80           C  
ATOM   4424  N   ALA B 263       2.233  25.345 -52.291  1.00  0.82           N  
ATOM   4425  CA  ALA B 263       1.275  24.837 -53.241  1.00  0.82           C  
ATOM   4426  C   ALA B 263      -0.040  24.441 -52.580  1.00  0.82           C  
ATOM   4427  O   ALA B 263      -0.026  24.003 -51.428  1.00  0.82           O  
ATOM   4428  CB  ALA B 263       1.819  23.590 -53.948  1.00  0.82           C  
ATOM   4429  N   PRO B 264      -1.175  24.544 -53.251  1.00  0.84           N  
ATOM   4430  CA  PRO B 264      -2.404  23.873 -52.861  1.00  0.84           C  
ATOM   4431  C   PRO B 264      -2.276  22.402 -52.483  1.00  0.84           C  
ATOM   4432  O   PRO B 264      -2.033  21.563 -53.352  1.00  0.84           O  
ATOM   4433  CB  PRO B 264      -3.332  24.096 -54.059  1.00  0.84           C  
ATOM   4434  CG  PRO B 264      -2.866  25.432 -54.636  1.00  0.84           C  
ATOM   4435  CD  PRO B 264      -1.357  25.387 -54.429  1.00  0.84           C  
ATOM   4436  N   LEU B 265      -2.490  22.060 -51.202  1.00  0.79           N  
ATOM   4437  CA  LEU B 265      -2.378  20.705 -50.710  1.00  0.79           C  
ATOM   4438  C   LEU B 265      -3.721  20.012 -50.747  1.00  0.79           C  
ATOM   4439  O   LEU B 265      -4.756  20.583 -50.406  1.00  0.79           O  
ATOM   4440  CB  LEU B 265      -1.855  20.634 -49.254  1.00  0.79           C  
ATOM   4441  CG  LEU B 265      -0.445  21.214 -49.030  1.00  0.79           C  
ATOM   4442  CD1 LEU B 265      -0.059  21.074 -47.551  1.00  0.79           C  
ATOM   4443  CD2 LEU B 265       0.622  20.562 -49.920  1.00  0.79           C  
ATOM   4444  N   ILE B 266      -3.728  18.736 -51.176  1.00  0.78           N  
ATOM   4445  CA  ILE B 266      -4.925  17.912 -51.203  1.00  0.78           C  
ATOM   4446  C   ILE B 266      -4.945  17.065 -49.943  1.00  0.78           C  
ATOM   4447  O   ILE B 266      -4.384  15.966 -49.895  1.00  0.78           O  
ATOM   4448  CB  ILE B 266      -5.004  17.010 -52.432  1.00  0.78           C  
ATOM   4449  CG1 ILE B 266      -4.614  17.744 -53.738  1.00  0.78           C  
ATOM   4450  CG2 ILE B 266      -6.434  16.437 -52.532  1.00  0.78           C  
ATOM   4451  CD1 ILE B 266      -3.424  17.070 -54.432  1.00  0.78           C  
ATOM   4452  N   ILE B 267      -5.569  17.597 -48.877  1.00  0.77           N  
ATOM   4453  CA  ILE B 267      -5.660  16.975 -47.566  1.00  0.77           C  
ATOM   4454  C   ILE B 267      -6.512  15.712 -47.630  1.00  0.77           C  
ATOM   4455  O   ILE B 267      -7.530  15.682 -48.321  1.00  0.77           O  
ATOM   4456  CB  ILE B 267      -6.224  17.945 -46.533  1.00  0.77           C  
ATOM   4457  CG1 ILE B 267      -5.611  19.371 -46.615  1.00  0.77           C  
ATOM   4458  CG2 ILE B 267      -6.091  17.374 -45.104  1.00  0.77           C  
ATOM   4459  CD1 ILE B 267      -4.105  19.464 -46.340  1.00  0.77           C  
ATOM   4460  N   CYS B 268      -6.118  14.625 -46.937  1.00  0.83           N  
ATOM   4461  CA  CYS B 268      -6.783  13.341 -47.082  1.00  0.83           C  
ATOM   4462  C   CYS B 268      -7.217  12.798 -45.743  1.00  0.83           C  
ATOM   4463  O   CYS B 268      -6.419  12.446 -44.884  1.00  0.83           O  
ATOM   4464  CB  CYS B 268      -5.853  12.328 -47.821  1.00  0.83           C  
ATOM   4465  SG  CYS B 268      -6.447  10.602 -48.053  1.00  0.83           S  
ATOM   4466  N   HIS B 269      -8.539  12.658 -45.564  1.00  0.77           N  
ATOM   4467  CA  HIS B 269      -9.092  11.891 -44.475  1.00  0.77           C  
ATOM   4468  C   HIS B 269      -9.299  10.467 -44.934  1.00  0.77           C  
ATOM   4469  O   HIS B 269     -10.223  10.154 -45.688  1.00  0.77           O  
ATOM   4470  CB  HIS B 269     -10.440  12.471 -44.007  1.00  0.77           C  
ATOM   4471  CG  HIS B 269     -11.238  11.545 -43.132  1.00  0.77           C  
ATOM   4472  ND1 HIS B 269     -10.588  10.862 -42.127  1.00  0.77           N  
ATOM   4473  CD2 HIS B 269     -12.549  11.192 -43.167  1.00  0.77           C  
ATOM   4474  CE1 HIS B 269     -11.500  10.100 -41.574  1.00  0.77           C  
ATOM   4475  NE2 HIS B 269     -12.707  10.264 -42.162  1.00  0.77           N  
ATOM   4476  N   VAL B 270      -8.432   9.560 -44.460  1.00  0.81           N  
ATOM   4477  CA  VAL B 270      -8.567   8.135 -44.666  1.00  0.81           C  
ATOM   4478  C   VAL B 270      -9.792   7.593 -43.946  1.00  0.81           C  
ATOM   4479  O   VAL B 270      -9.900   7.625 -42.721  1.00  0.81           O  
ATOM   4480  CB  VAL B 270      -7.323   7.388 -44.203  1.00  0.81           C  
ATOM   4481  CG1 VAL B 270      -7.446   5.878 -44.489  1.00  0.81           C  
ATOM   4482  CG2 VAL B 270      -6.092   7.964 -44.931  1.00  0.81           C  
ATOM   4483  N   ILE B 271     -10.772   7.061 -44.700  1.00  0.80           N  
ATOM   4484  CA  ILE B 271     -12.003   6.553 -44.130  1.00  0.80           C  
ATOM   4485  C   ILE B 271     -11.756   5.157 -43.570  1.00  0.80           C  
ATOM   4486  O   ILE B 271     -11.984   4.144 -44.226  1.00  0.80           O  
ATOM   4487  CB  ILE B 271     -13.165   6.612 -45.131  1.00  0.80           C  
ATOM   4488  CG1 ILE B 271     -13.366   8.067 -45.634  1.00  0.80           C  
ATOM   4489  CG2 ILE B 271     -14.467   6.053 -44.517  1.00  0.80           C  
ATOM   4490  CD1 ILE B 271     -14.439   8.209 -46.722  1.00  0.80           C  
ATOM   4491  N   ASP B 272     -11.245   5.090 -42.323  1.00  0.80           N  
ATOM   4492  CA  ASP B 272     -10.997   3.855 -41.615  1.00  0.80           C  
ATOM   4493  C   ASP B 272     -12.180   3.491 -40.713  1.00  0.80           C  
ATOM   4494  O   ASP B 272     -13.278   4.037 -40.813  1.00  0.80           O  
ATOM   4495  CB  ASP B 272      -9.629   3.918 -40.844  1.00  0.80           C  
ATOM   4496  CG  ASP B 272      -9.603   4.774 -39.579  1.00  0.80           C  
ATOM   4497  OD1 ASP B 272     -10.623   5.419 -39.245  1.00  0.80           O  
ATOM   4498  OD2 ASP B 272      -8.565   4.739 -38.863  1.00  0.80           O  
ATOM   4499  N   LYS B 273     -11.950   2.572 -39.758  1.00  0.75           N  
ATOM   4500  CA  LYS B 273     -12.923   2.138 -38.777  1.00  0.75           C  
ATOM   4501  C   LYS B 273     -13.319   3.198 -37.753  1.00  0.75           C  
ATOM   4502  O   LYS B 273     -14.322   3.047 -37.061  1.00  0.75           O  
ATOM   4503  CB  LYS B 273     -12.335   0.950 -37.979  1.00  0.75           C  
ATOM   4504  CG  LYS B 273     -12.132  -0.325 -38.809  1.00  0.75           C  
ATOM   4505  CD  LYS B 273     -11.476  -1.433 -37.973  1.00  0.75           C  
ATOM   4506  CE  LYS B 273     -11.355  -2.753 -38.736  1.00  0.75           C  
ATOM   4507  NZ  LYS B 273     -10.697  -3.761 -37.875  1.00  0.75           N  
ATOM   4508  N   ARG B 274     -12.542   4.288 -37.607  1.00  0.68           N  
ATOM   4509  CA  ARG B 274     -12.825   5.334 -36.642  1.00  0.68           C  
ATOM   4510  C   ARG B 274     -13.481   6.527 -37.312  1.00  0.68           C  
ATOM   4511  O   ARG B 274     -13.939   7.466 -36.663  1.00  0.68           O  
ATOM   4512  CB  ARG B 274     -11.496   5.826 -36.026  1.00  0.68           C  
ATOM   4513  CG  ARG B 274     -10.743   4.741 -35.233  1.00  0.68           C  
ATOM   4514  CD  ARG B 274      -9.343   5.179 -34.799  1.00  0.68           C  
ATOM   4515  NE  ARG B 274      -8.535   5.311 -36.051  1.00  0.68           N  
ATOM   4516  CZ  ARG B 274      -7.282   5.767 -36.121  1.00  0.68           C  
ATOM   4517  NH1 ARG B 274      -6.704   5.788 -37.316  1.00  0.68           N  
ATOM   4518  NH2 ARG B 274      -6.616   6.185 -35.051  1.00  0.68           N  
ATOM   4519  N   SER B 275     -13.547   6.512 -38.652  1.00  0.81           N  
ATOM   4520  CA  SER B 275     -14.234   7.507 -39.448  1.00  0.81           C  
ATOM   4521  C   SER B 275     -15.748   7.552 -39.239  1.00  0.81           C  
ATOM   4522  O   SER B 275     -16.397   6.507 -39.286  1.00  0.81           O  
ATOM   4523  CB  SER B 275     -13.985   7.235 -40.947  1.00  0.81           C  
ATOM   4524  OG  SER B 275     -14.564   8.229 -41.799  1.00  0.81           O  
ATOM   4525  N   PRO B 276     -16.392   8.715 -39.114  1.00  0.83           N  
ATOM   4526  CA  PRO B 276     -17.851   8.822 -39.172  1.00  0.83           C  
ATOM   4527  C   PRO B 276     -18.429   8.553 -40.551  1.00  0.83           C  
ATOM   4528  O   PRO B 276     -19.646   8.609 -40.704  1.00  0.83           O  
ATOM   4529  CB  PRO B 276     -18.147  10.265 -38.727  1.00  0.83           C  
ATOM   4530  CG  PRO B 276     -16.909  10.678 -37.930  1.00  0.83           C  
ATOM   4531  CD  PRO B 276     -15.773   9.956 -38.644  1.00  0.83           C  
ATOM   4532  N   LEU B 277     -17.580   8.317 -41.570  1.00  0.80           N  
ATOM   4533  CA  LEU B 277     -17.989   7.998 -42.922  1.00  0.80           C  
ATOM   4534  C   LEU B 277     -17.745   6.529 -43.247  1.00  0.80           C  
ATOM   4535  O   LEU B 277     -17.798   6.127 -44.406  1.00  0.80           O  
ATOM   4536  CB  LEU B 277     -17.204   8.856 -43.948  1.00  0.80           C  
ATOM   4537  CG  LEU B 277     -17.376  10.383 -43.809  1.00  0.80           C  
ATOM   4538  CD1 LEU B 277     -16.422  11.106 -44.770  1.00  0.80           C  
ATOM   4539  CD2 LEU B 277     -18.825  10.816 -44.073  1.00  0.80           C  
ATOM   4540  N   TYR B 278     -17.459   5.683 -42.233  1.00  0.77           N  
ATOM   4541  CA  TYR B 278     -17.121   4.274 -42.394  1.00  0.77           C  
ATOM   4542  C   TYR B 278     -18.204   3.455 -43.099  1.00  0.77           C  
ATOM   4543  O   TYR B 278     -17.916   2.667 -43.998  1.00  0.77           O  
ATOM   4544  CB  TYR B 278     -16.826   3.705 -40.972  1.00  0.77           C  
ATOM   4545  CG  TYR B 278     -16.462   2.241 -40.892  1.00  0.77           C  
ATOM   4546  CD1 TYR B 278     -15.372   1.704 -41.599  1.00  0.77           C  
ATOM   4547  CD2 TYR B 278     -17.172   1.408 -40.010  1.00  0.77           C  
ATOM   4548  CE1 TYR B 278     -14.996   0.363 -41.419  1.00  0.77           C  
ATOM   4549  CE2 TYR B 278     -16.807   0.066 -39.838  1.00  0.77           C  
ATOM   4550  CZ  TYR B 278     -15.714  -0.456 -40.540  1.00  0.77           C  
ATOM   4551  OH  TYR B 278     -15.322  -1.798 -40.347  1.00  0.77           O  
ATOM   4552  N   ASP B 279     -19.478   3.647 -42.731  1.00  0.80           N  
ATOM   4553  CA  ASP B 279     -20.603   2.840 -43.143  1.00  0.80           C  
ATOM   4554  C   ASP B 279     -21.458   3.446 -44.255  1.00  0.80           C  
ATOM   4555  O   ASP B 279     -22.373   2.798 -44.755  1.00  0.80           O  
ATOM   4556  CB  ASP B 279     -21.496   2.589 -41.893  1.00  0.80           C  
ATOM   4557  CG  ASP B 279     -21.930   3.856 -41.146  1.00  0.80           C  
ATOM   4558  OD1 ASP B 279     -21.376   4.957 -41.404  1.00  0.80           O  
ATOM   4559  OD2 ASP B 279     -22.816   3.710 -40.270  1.00  0.80           O  
ATOM   4560  N   ILE B 280     -21.159   4.676 -44.704  1.00  0.74           N  
ATOM   4561  CA  ILE B 280     -21.979   5.398 -45.671  1.00  0.74           C  
ATOM   4562  C   ILE B 280     -21.571   5.105 -47.113  1.00  0.74           C  
ATOM   4563  O   ILE B 280     -20.423   5.297 -47.518  1.00  0.74           O  
ATOM   4564  CB  ILE B 280     -21.932   6.896 -45.360  1.00  0.74           C  
ATOM   4565  CG1 ILE B 280     -22.644   7.163 -44.009  1.00  0.74           C  
ATOM   4566  CG2 ILE B 280     -22.564   7.756 -46.481  1.00  0.74           C  
ATOM   4567  CD1 ILE B 280     -22.023   8.308 -43.205  1.00  0.74           C  
ATOM   4568  N   SER B 281     -22.522   4.603 -47.933  1.00  0.77           N  
ATOM   4569  CA  SER B 281     -22.327   4.299 -49.344  1.00  0.77           C  
ATOM   4570  C   SER B 281     -22.616   5.468 -50.283  1.00  0.77           C  
ATOM   4571  O   SER B 281     -23.004   6.564 -49.875  1.00  0.77           O  
ATOM   4572  CB  SER B 281     -23.152   3.053 -49.785  1.00  0.77           C  
ATOM   4573  OG  SER B 281     -24.540   3.326 -50.002  1.00  0.77           O  
ATOM   4574  N   ALA B 282     -22.429   5.254 -51.605  1.00  0.76           N  
ATOM   4575  CA  ALA B 282     -22.744   6.222 -52.639  1.00  0.76           C  
ATOM   4576  C   ALA B 282     -24.215   6.615 -52.709  1.00  0.76           C  
ATOM   4577  O   ALA B 282     -24.564   7.787 -52.845  1.00  0.76           O  
ATOM   4578  CB  ALA B 282     -22.346   5.630 -54.006  1.00  0.76           C  
ATOM   4579  N   THR B 283     -25.127   5.627 -52.607  1.00  0.65           N  
ATOM   4580  CA  THR B 283     -26.568   5.849 -52.593  1.00  0.65           C  
ATOM   4581  C   THR B 283     -27.037   6.500 -51.308  1.00  0.65           C  
ATOM   4582  O   THR B 283     -27.923   7.353 -51.320  1.00  0.65           O  
ATOM   4583  CB  THR B 283     -27.379   4.585 -52.854  1.00  0.65           C  
ATOM   4584  OG1 THR B 283     -26.903   3.489 -52.090  1.00  0.65           O  
ATOM   4585  CG2 THR B 283     -27.187   4.174 -54.320  1.00  0.65           C  
ATOM   4586  N   ASP B 284     -26.432   6.133 -50.161  1.00  0.67           N  
ATOM   4587  CA  ASP B 284     -26.683   6.763 -48.877  1.00  0.67           C  
ATOM   4588  C   ASP B 284     -26.291   8.226 -48.788  1.00  0.67           C  
ATOM   4589  O   ASP B 284     -26.991   8.996 -48.138  1.00  0.67           O  
ATOM   4590  CB  ASP B 284     -25.922   6.073 -47.730  1.00  0.67           C  
ATOM   4591  CG  ASP B 284     -26.383   4.646 -47.588  1.00  0.67           C  
ATOM   4592  OD1 ASP B 284     -27.615   4.424 -47.509  1.00  0.67           O  
ATOM   4593  OD2 ASP B 284     -25.485   3.765 -47.591  1.00  0.67           O  
ATOM   4594  N   LEU B 285     -25.159   8.642 -49.405  1.00  0.65           N  
ATOM   4595  CA  LEU B 285     -24.568   9.971 -49.271  1.00  0.65           C  
ATOM   4596  C   LEU B 285     -25.534  11.129 -49.479  1.00  0.65           C  
ATOM   4597  O   LEU B 285     -25.619  12.029 -48.649  1.00  0.65           O  
ATOM   4598  CB  LEU B 285     -23.409  10.129 -50.291  1.00  0.65           C  
ATOM   4599  CG  LEU B 285     -22.665  11.487 -50.246  1.00  0.65           C  
ATOM   4600  CD1 LEU B 285     -21.720  11.595 -49.040  1.00  0.65           C  
ATOM   4601  CD2 LEU B 285     -21.895  11.736 -51.547  1.00  0.65           C  
ATOM   4602  N   VAL B 286     -26.327  11.104 -50.566  1.00  0.61           N  
ATOM   4603  CA  VAL B 286     -27.303  12.134 -50.896  1.00  0.61           C  
ATOM   4604  C   VAL B 286     -28.410  12.246 -49.850  1.00  0.61           C  
ATOM   4605  O   VAL B 286     -28.935  13.319 -49.569  1.00  0.61           O  
ATOM   4606  CB  VAL B 286     -27.878  11.868 -52.285  1.00  0.61           C  
ATOM   4607  CG1 VAL B 286     -28.943  12.913 -52.670  1.00  0.61           C  
ATOM   4608  CG2 VAL B 286     -26.735  11.900 -53.322  1.00  0.61           C  
ATOM   4609  N   ASN B 287     -28.763  11.118 -49.207  1.00  0.59           N  
ATOM   4610  CA  ASN B 287     -29.798  11.069 -48.194  1.00  0.59           C  
ATOM   4611  C   ASN B 287     -29.281  11.426 -46.796  1.00  0.59           C  
ATOM   4612  O   ASN B 287     -30.064  11.563 -45.858  1.00  0.59           O  
ATOM   4613  CB  ASN B 287     -30.401   9.639 -48.124  1.00  0.59           C  
ATOM   4614  CG  ASN B 287     -31.080   9.265 -49.438  1.00  0.59           C  
ATOM   4615  OD1 ASN B 287     -31.736  10.069 -50.097  1.00  0.59           O  
ATOM   4616  ND2 ASN B 287     -30.959   7.976 -49.830  1.00  0.59           N  
ATOM   4617  N   GLN B 288     -27.955  11.581 -46.598  1.00  0.62           N  
ATOM   4618  CA  GLN B 288     -27.403  11.972 -45.311  1.00  0.62           C  
ATOM   4619  C   GLN B 288     -27.506  13.474 -45.048  1.00  0.62           C  
ATOM   4620  O   GLN B 288     -27.271  14.301 -45.923  1.00  0.62           O  
ATOM   4621  CB  GLN B 288     -25.900  11.597 -45.177  1.00  0.62           C  
ATOM   4622  CG  GLN B 288     -25.564  10.088 -45.249  1.00  0.62           C  
ATOM   4623  CD  GLN B 288     -26.155   9.284 -44.089  1.00  0.62           C  
ATOM   4624  OE1 GLN B 288     -25.863   9.532 -42.914  1.00  0.62           O  
ATOM   4625  NE2 GLN B 288     -26.987   8.269 -44.424  1.00  0.62           N  
ATOM   4626  N   ASP B 289     -27.791  13.851 -43.786  1.00  0.67           N  
ATOM   4627  CA  ASP B 289     -27.729  15.221 -43.314  1.00  0.67           C  
ATOM   4628  C   ASP B 289     -26.479  15.339 -42.440  1.00  0.67           C  
ATOM   4629  O   ASP B 289     -26.368  14.711 -41.382  1.00  0.67           O  
ATOM   4630  CB  ASP B 289     -29.029  15.567 -42.527  1.00  0.67           C  
ATOM   4631  CG  ASP B 289     -29.100  17.018 -42.063  1.00  0.67           C  
ATOM   4632  OD1 ASP B 289     -28.255  17.834 -42.509  1.00  0.67           O  
ATOM   4633  OD2 ASP B 289     -30.002  17.325 -41.236  1.00  0.67           O  
ATOM   4634  N   LEU B 290     -25.481  16.116 -42.907  1.00  0.70           N  
ATOM   4635  CA  LEU B 290     -24.264  16.360 -42.163  1.00  0.70           C  
ATOM   4636  C   LEU B 290     -23.516  17.577 -42.682  1.00  0.70           C  
ATOM   4637  O   LEU B 290     -23.641  17.976 -43.842  1.00  0.70           O  
ATOM   4638  CB  LEU B 290     -23.321  15.119 -42.052  1.00  0.70           C  
ATOM   4639  CG  LEU B 290     -22.948  14.339 -43.334  1.00  0.70           C  
ATOM   4640  CD1 LEU B 290     -21.938  15.063 -44.236  1.00  0.70           C  
ATOM   4641  CD2 LEU B 290     -22.383  12.960 -42.945  1.00  0.70           C  
ATOM   4642  N   GLU B 291     -22.700  18.194 -41.803  1.00  0.77           N  
ATOM   4643  CA  GLU B 291     -21.858  19.327 -42.141  1.00  0.77           C  
ATOM   4644  C   GLU B 291     -20.424  19.046 -41.724  1.00  0.77           C  
ATOM   4645  O   GLU B 291     -20.145  18.658 -40.591  1.00  0.77           O  
ATOM   4646  CB  GLU B 291     -22.355  20.642 -41.480  1.00  0.77           C  
ATOM   4647  CG  GLU B 291     -21.451  21.872 -41.768  1.00  0.77           C  
ATOM   4648  CD  GLU B 291     -22.032  23.214 -41.333  1.00  0.77           C  
ATOM   4649  OE1 GLU B 291     -23.088  23.253 -40.661  1.00  0.77           O  
ATOM   4650  OE2 GLU B 291     -21.421  24.259 -41.699  1.00  0.77           O  
ATOM   4651  N   VAL B 292     -19.462  19.225 -42.648  1.00  0.84           N  
ATOM   4652  CA  VAL B 292     -18.041  19.054 -42.394  1.00  0.84           C  
ATOM   4653  C   VAL B 292     -17.425  20.430 -42.238  1.00  0.84           C  
ATOM   4654  O   VAL B 292     -17.367  21.206 -43.186  1.00  0.84           O  
ATOM   4655  CB  VAL B 292     -17.364  18.329 -43.561  1.00  0.84           C  
ATOM   4656  CG1 VAL B 292     -15.831  18.282 -43.433  1.00  0.84           C  
ATOM   4657  CG2 VAL B 292     -17.927  16.900 -43.680  1.00  0.84           C  
ATOM   4658  N   ILE B 293     -16.934  20.784 -41.037  1.00  0.84           N  
ATOM   4659  CA  ILE B 293     -16.374  22.106 -40.774  1.00  0.84           C  
ATOM   4660  C   ILE B 293     -14.869  22.021 -40.801  1.00  0.84           C  
ATOM   4661  O   ILE B 293     -14.268  21.276 -40.033  1.00  0.84           O  
ATOM   4662  CB  ILE B 293     -16.823  22.678 -39.430  1.00  0.84           C  
ATOM   4663  CG1 ILE B 293     -18.362  22.826 -39.418  1.00  0.84           C  
ATOM   4664  CG2 ILE B 293     -16.117  24.026 -39.132  1.00  0.84           C  
ATOM   4665  CD1 ILE B 293     -18.933  23.212 -38.052  1.00  0.84           C  
ATOM   4666  N   VAL B 294     -14.222  22.806 -41.684  1.00  0.88           N  
ATOM   4667  CA  VAL B 294     -12.788  22.747 -41.902  1.00  0.88           C  
ATOM   4668  C   VAL B 294     -12.154  24.003 -41.374  1.00  0.88           C  
ATOM   4669  O   VAL B 294     -12.580  25.116 -41.681  1.00  0.88           O  
ATOM   4670  CB  VAL B 294     -12.429  22.609 -43.370  1.00  0.88           C  
ATOM   4671  CG1 VAL B 294     -10.911  22.410 -43.558  1.00  0.88           C  
ATOM   4672  CG2 VAL B 294     -13.222  21.426 -43.942  1.00  0.88           C  
ATOM   4673  N   ILE B 295     -11.131  23.848 -40.517  1.00  0.85           N  
ATOM   4674  CA  ILE B 295     -10.493  24.958 -39.839  1.00  0.85           C  
ATOM   4675  C   ILE B 295      -8.999  24.869 -40.091  1.00  0.85           C  
ATOM   4676  O   ILE B 295      -8.398  23.797 -40.007  1.00  0.85           O  
ATOM   4677  CB  ILE B 295     -10.794  24.948 -38.339  1.00  0.85           C  
ATOM   4678  CG1 ILE B 295     -12.317  24.944 -38.046  1.00  0.85           C  
ATOM   4679  CG2 ILE B 295     -10.130  26.161 -37.653  1.00  0.85           C  
ATOM   4680  CD1 ILE B 295     -12.697  24.015 -36.891  1.00  0.85           C  
ATOM   4681  N   LEU B 296      -8.365  26.005 -40.438  1.00  0.85           N  
ATOM   4682  CA  LEU B 296      -6.927  26.117 -40.566  1.00  0.85           C  
ATOM   4683  C   LEU B 296      -6.469  27.269 -39.698  1.00  0.85           C  
ATOM   4684  O   LEU B 296      -6.954  28.390 -39.837  1.00  0.85           O  
ATOM   4685  CB  LEU B 296      -6.534  26.355 -42.047  1.00  0.85           C  
ATOM   4686  CG  LEU B 296      -5.060  26.135 -42.460  1.00  0.85           C  
ATOM   4687  CD1 LEU B 296      -4.994  26.150 -43.991  1.00  0.85           C  
ATOM   4688  CD2 LEU B 296      -4.063  27.151 -41.882  1.00  0.85           C  
ATOM   4689  N   GLU B 297      -5.539  27.012 -38.763  1.00  0.83           N  
ATOM   4690  CA  GLU B 297      -5.014  27.999 -37.837  1.00  0.83           C  
ATOM   4691  C   GLU B 297      -3.502  28.071 -38.007  1.00  0.83           C  
ATOM   4692  O   GLU B 297      -2.838  27.060 -38.226  1.00  0.83           O  
ATOM   4693  CB  GLU B 297      -5.422  27.649 -36.377  1.00  0.83           C  
ATOM   4694  CG  GLU B 297      -6.932  27.931 -36.112  1.00  0.83           C  
ATOM   4695  CD  GLU B 297      -7.613  27.037 -35.082  1.00  0.83           C  
ATOM   4696  OE1 GLU B 297      -7.062  25.969 -34.733  1.00  0.83           O  
ATOM   4697  OE2 GLU B 297      -8.768  27.340 -34.674  1.00  0.83           O  
ATOM   4698  N   GLY B 298      -2.911  29.284 -37.970  1.00  0.86           N  
ATOM   4699  CA  GLY B 298      -1.460  29.446 -37.982  1.00  0.86           C  
ATOM   4700  C   GLY B 298      -1.094  30.858 -37.622  1.00  0.86           C  
ATOM   4701  O   GLY B 298      -1.922  31.595 -37.112  1.00  0.86           O  
ATOM   4702  N   VAL B 299       0.153  31.300 -37.846  1.00  0.78           N  
ATOM   4703  CA  VAL B 299       0.607  32.646 -37.505  1.00  0.78           C  
ATOM   4704  C   VAL B 299       1.165  33.319 -38.749  1.00  0.78           C  
ATOM   4705  O   VAL B 299       1.765  32.669 -39.603  1.00  0.78           O  
ATOM   4706  CB  VAL B 299       1.647  32.616 -36.382  1.00  0.78           C  
ATOM   4707  CG1 VAL B 299       2.127  34.027 -35.989  1.00  0.78           C  
ATOM   4708  CG2 VAL B 299       1.052  31.914 -35.145  1.00  0.78           C  
ATOM   4709  N   VAL B 300       0.961  34.648 -38.936  1.00  0.76           N  
ATOM   4710  CA  VAL B 300       1.572  35.371 -40.054  1.00  0.76           C  
ATOM   4711  C   VAL B 300       3.105  35.344 -39.922  1.00  0.76           C  
ATOM   4712  O   VAL B 300       3.635  35.541 -38.838  1.00  0.76           O  
ATOM   4713  CB  VAL B 300       1.131  36.849 -40.164  1.00  0.76           C  
ATOM   4714  CG1 VAL B 300       1.471  37.414 -41.556  1.00  0.76           C  
ATOM   4715  CG2 VAL B 300      -0.369  37.091 -39.925  1.00  0.76           C  
ATOM   4716  N   GLU B 301       3.884  35.122 -41.007  1.00  0.70           N  
ATOM   4717  CA  GLU B 301       5.351  35.155 -40.951  1.00  0.70           C  
ATOM   4718  C   GLU B 301       5.905  36.523 -40.531  1.00  0.70           C  
ATOM   4719  O   GLU B 301       6.942  36.660 -39.888  1.00  0.70           O  
ATOM   4720  CB  GLU B 301       5.939  34.690 -42.319  1.00  0.70           C  
ATOM   4721  CG  GLU B 301       7.256  33.855 -42.297  1.00  0.70           C  
ATOM   4722  CD  GLU B 301       7.463  33.081 -43.611  1.00  0.70           C  
ATOM   4723  OE1 GLU B 301       7.057  33.619 -44.675  1.00  0.70           O  
ATOM   4724  OE2 GLU B 301       7.985  31.927 -43.593  1.00  0.70           O  
ATOM   4725  N   THR B 302       5.190  37.593 -40.922  1.00  0.74           N  
ATOM   4726  CA  THR B 302       5.536  38.987 -40.690  1.00  0.74           C  
ATOM   4727  C   THR B 302       5.118  39.602 -39.368  1.00  0.74           C  
ATOM   4728  O   THR B 302       5.860  40.405 -38.802  1.00  0.74           O  
ATOM   4729  CB  THR B 302       4.982  39.868 -41.796  1.00  0.74           C  
ATOM   4730  OG1 THR B 302       3.573  39.734 -41.940  1.00  0.74           O  
ATOM   4731  CG2 THR B 302       5.610  39.431 -43.128  1.00  0.74           C  
ATOM   4732  N   THR B 303       3.913  39.286 -38.857  1.00  0.75           N  
ATOM   4733  CA  THR B 303       3.354  39.895 -37.652  1.00  0.75           C  
ATOM   4734  C   THR B 303       3.362  38.880 -36.527  1.00  0.75           C  
ATOM   4735  O   THR B 303       3.500  37.684 -36.737  1.00  0.75           O  
ATOM   4736  CB  THR B 303       1.942  40.507 -37.797  1.00  0.75           C  
ATOM   4737  OG1 THR B 303       0.898  39.544 -37.832  1.00  0.75           O  
ATOM   4738  CG2 THR B 303       1.822  41.327 -39.089  1.00  0.75           C  
ATOM   4739  N   GLY B 304       3.182  39.325 -35.267  1.00  0.74           N  
ATOM   4740  CA  GLY B 304       3.083  38.416 -34.122  1.00  0.74           C  
ATOM   4741  C   GLY B 304       1.717  37.791 -33.945  1.00  0.74           C  
ATOM   4742  O   GLY B 304       1.444  37.165 -32.927  1.00  0.74           O  
ATOM   4743  N   ILE B 305       0.796  38.019 -34.898  1.00  0.70           N  
ATOM   4744  CA  ILE B 305      -0.619  37.731 -34.762  1.00  0.70           C  
ATOM   4745  C   ILE B 305      -1.043  36.522 -35.597  1.00  0.70           C  
ATOM   4746  O   ILE B 305      -0.630  36.318 -36.736  1.00  0.70           O  
ATOM   4747  CB  ILE B 305      -1.430  38.976 -35.136  1.00  0.70           C  
ATOM   4748  CG1 ILE B 305      -1.190  40.161 -34.156  1.00  0.70           C  
ATOM   4749  CG2 ILE B 305      -2.936  38.682 -35.274  1.00  0.70           C  
ATOM   4750  CD1 ILE B 305      -1.625  39.904 -32.706  1.00  0.70           C  
ATOM   4751  N   THR B 306      -1.905  35.670 -35.006  1.00  0.76           N  
ATOM   4752  CA  THR B 306      -2.548  34.489 -35.577  1.00  0.76           C  
ATOM   4753  C   THR B 306      -3.342  34.745 -36.853  1.00  0.76           C  
ATOM   4754  O   THR B 306      -3.980  35.780 -37.028  1.00  0.76           O  
ATOM   4755  CB  THR B 306      -3.471  33.854 -34.531  1.00  0.76           C  
ATOM   4756  OG1 THR B 306      -2.695  33.481 -33.404  1.00  0.76           O  
ATOM   4757  CG2 THR B 306      -4.211  32.588 -34.988  1.00  0.76           C  
ATOM   4758  N   THR B 307      -3.345  33.772 -37.784  1.00  0.78           N  
ATOM   4759  CA  THR B 307      -4.199  33.733 -38.957  1.00  0.78           C  
ATOM   4760  C   THR B 307      -5.167  32.579 -38.791  1.00  0.78           C  
ATOM   4761  O   THR B 307      -4.828  31.537 -38.231  1.00  0.78           O  
ATOM   4762  CB  THR B 307      -3.465  33.596 -40.303  1.00  0.78           C  
ATOM   4763  OG1 THR B 307      -2.960  32.294 -40.573  1.00  0.78           O  
ATOM   4764  CG2 THR B 307      -2.256  34.513 -40.346  1.00  0.78           C  
ATOM   4765  N   GLN B 308      -6.426  32.736 -39.237  1.00  0.77           N  
ATOM   4766  CA  GLN B 308      -7.361  31.634 -39.187  1.00  0.77           C  
ATOM   4767  C   GLN B 308      -8.285  31.650 -40.376  1.00  0.77           C  
ATOM   4768  O   GLN B 308      -8.912  32.658 -40.686  1.00  0.77           O  
ATOM   4769  CB  GLN B 308      -8.209  31.643 -37.896  1.00  0.77           C  
ATOM   4770  CG  GLN B 308      -9.204  30.462 -37.816  1.00  0.77           C  
ATOM   4771  CD  GLN B 308      -9.870  30.394 -36.448  1.00  0.77           C  
ATOM   4772  OE1 GLN B 308      -9.929  31.354 -35.683  1.00  0.77           O  
ATOM   4773  NE2 GLN B 308     -10.392  29.193 -36.116  1.00  0.77           N  
ATOM   4774  N   ALA B 309      -8.403  30.504 -41.061  1.00  0.86           N  
ATOM   4775  CA  ALA B 309      -9.310  30.331 -42.164  1.00  0.86           C  
ATOM   4776  C   ALA B 309     -10.297  29.237 -41.816  1.00  0.86           C  
ATOM   4777  O   ALA B 309      -9.951  28.209 -41.233  1.00  0.86           O  
ATOM   4778  CB  ALA B 309      -8.543  29.975 -43.448  1.00  0.86           C  
ATOM   4779  N   ARG B 310     -11.574  29.437 -42.169  1.00  0.81           N  
ATOM   4780  CA  ARG B 310     -12.590  28.426 -42.005  1.00  0.81           C  
ATOM   4781  C   ARG B 310     -13.317  28.237 -43.311  1.00  0.81           C  
ATOM   4782  O   ARG B 310     -13.357  29.111 -44.170  1.00  0.81           O  
ATOM   4783  CB  ARG B 310     -13.649  28.801 -40.940  1.00  0.81           C  
ATOM   4784  CG  ARG B 310     -13.248  28.471 -39.494  1.00  0.81           C  
ATOM   4785  CD  ARG B 310     -14.427  28.563 -38.522  1.00  0.81           C  
ATOM   4786  NE  ARG B 310     -14.976  29.951 -38.616  1.00  0.81           N  
ATOM   4787  CZ  ARG B 310     -14.834  30.894 -37.685  1.00  0.81           C  
ATOM   4788  NH1 ARG B 310     -14.141  30.729 -36.568  1.00  0.81           N  
ATOM   4789  NH2 ARG B 310     -15.451  32.059 -37.840  1.00  0.81           N  
ATOM   4790  N   THR B 311     -13.942  27.066 -43.457  1.00  0.85           N  
ATOM   4791  CA  THR B 311     -14.876  26.781 -44.526  1.00  0.85           C  
ATOM   4792  C   THR B 311     -15.742  25.658 -44.028  1.00  0.85           C  
ATOM   4793  O   THR B 311     -15.568  25.142 -42.923  1.00  0.85           O  
ATOM   4794  CB  THR B 311     -14.248  26.429 -45.876  1.00  0.85           C  
ATOM   4795  OG1 THR B 311     -15.198  26.385 -46.938  1.00  0.85           O  
ATOM   4796  CG2 THR B 311     -13.520  25.079 -45.836  1.00  0.85           C  
ATOM   4797  N   SER B 312     -16.717  25.250 -44.833  1.00  0.87           N  
ATOM   4798  CA  SER B 312     -17.584  24.153 -44.503  1.00  0.87           C  
ATOM   4799  C   SER B 312     -17.930  23.435 -45.775  1.00  0.87           C  
ATOM   4800  O   SER B 312     -18.005  24.041 -46.845  1.00  0.87           O  
ATOM   4801  CB  SER B 312     -18.824  24.666 -43.719  1.00  0.87           C  
ATOM   4802  OG  SER B 312     -20.050  23.969 -43.945  1.00  0.87           O  
ATOM   4803  N   TYR B 313     -18.127  22.113 -45.677  1.00  0.81           N  
ATOM   4804  CA  TYR B 313     -18.663  21.296 -46.735  1.00  0.81           C  
ATOM   4805  C   TYR B 313     -19.949  20.675 -46.232  1.00  0.81           C  
ATOM   4806  O   TYR B 313     -19.952  19.806 -45.362  1.00  0.81           O  
ATOM   4807  CB  TYR B 313     -17.692  20.182 -47.206  1.00  0.81           C  
ATOM   4808  CG  TYR B 313     -16.426  20.793 -47.729  1.00  0.81           C  
ATOM   4809  CD1 TYR B 313     -15.224  20.732 -46.998  1.00  0.81           C  
ATOM   4810  CD2 TYR B 313     -16.439  21.460 -48.962  1.00  0.81           C  
ATOM   4811  CE1 TYR B 313     -14.066  21.359 -47.483  1.00  0.81           C  
ATOM   4812  CE2 TYR B 313     -15.286  22.090 -49.436  1.00  0.81           C  
ATOM   4813  CZ  TYR B 313     -14.104  22.049 -48.695  1.00  0.81           C  
ATOM   4814  OH  TYR B 313     -12.958  22.711 -49.165  1.00  0.81           O  
ATOM   4815  N   ILE B 314     -21.098  21.103 -46.781  1.00  0.71           N  
ATOM   4816  CA  ILE B 314     -22.371  20.443 -46.518  1.00  0.71           C  
ATOM   4817  C   ILE B 314     -22.480  19.195 -47.372  1.00  0.71           C  
ATOM   4818  O   ILE B 314     -21.684  18.999 -48.285  1.00  0.71           O  
ATOM   4819  CB  ILE B 314     -23.574  21.345 -46.752  1.00  0.71           C  
ATOM   4820  CG1 ILE B 314     -23.567  21.961 -48.169  1.00  0.71           C  
ATOM   4821  CG2 ILE B 314     -23.565  22.426 -45.653  1.00  0.71           C  
ATOM   4822  CD1 ILE B 314     -24.907  22.581 -48.574  1.00  0.71           C  
ATOM   4823  N   ALA B 315     -23.471  18.312 -47.122  1.00  0.72           N  
ATOM   4824  CA  ALA B 315     -23.594  17.029 -47.800  1.00  0.72           C  
ATOM   4825  C   ALA B 315     -23.578  17.092 -49.335  1.00  0.72           C  
ATOM   4826  O   ALA B 315     -22.898  16.311 -49.994  1.00  0.72           O  
ATOM   4827  CB  ALA B 315     -24.855  16.307 -47.287  1.00  0.72           C  
ATOM   4828  N   GLU B 316     -24.252  18.091 -49.937  1.00  0.66           N  
ATOM   4829  CA  GLU B 316     -24.254  18.325 -51.373  1.00  0.66           C  
ATOM   4830  C   GLU B 316     -22.956  18.918 -51.933  1.00  0.66           C  
ATOM   4831  O   GLU B 316     -22.706  18.892 -53.137  1.00  0.66           O  
ATOM   4832  CB  GLU B 316     -25.401  19.290 -51.731  1.00  0.66           C  
ATOM   4833  CG  GLU B 316     -26.810  18.754 -51.379  1.00  0.66           C  
ATOM   4834  CD  GLU B 316     -27.904  19.780 -51.670  1.00  0.66           C  
ATOM   4835  OE1 GLU B 316     -27.565  20.960 -51.942  1.00  0.66           O  
ATOM   4836  OE2 GLU B 316     -29.094  19.382 -51.597  1.00  0.66           O  
ATOM   4837  N   GLU B 317     -22.056  19.436 -51.069  1.00  0.70           N  
ATOM   4838  CA  GLU B 317     -20.762  19.967 -51.473  1.00  0.70           C  
ATOM   4839  C   GLU B 317     -19.707  18.863 -51.415  1.00  0.70           C  
ATOM   4840  O   GLU B 317     -18.526  19.101 -51.664  1.00  0.70           O  
ATOM   4841  CB  GLU B 317     -20.306  21.155 -50.565  1.00  0.70           C  
ATOM   4842  CG  GLU B 317     -21.056  22.490 -50.832  1.00  0.70           C  
ATOM   4843  CD  GLU B 317     -20.768  23.610 -49.837  1.00  0.70           C  
ATOM   4844  OE1 GLU B 317     -20.096  23.408 -48.794  1.00  0.70           O  
ATOM   4845  OE2 GLU B 317     -21.228  24.754 -50.071  1.00  0.70           O  
ATOM   4846  N   ILE B 318     -20.114  17.610 -51.124  1.00  0.76           N  
ATOM   4847  CA  ILE B 318     -19.242  16.448 -51.077  1.00  0.76           C  
ATOM   4848  C   ILE B 318     -19.570  15.561 -52.273  1.00  0.76           C  
ATOM   4849  O   ILE B 318     -20.652  14.992 -52.385  1.00  0.76           O  
ATOM   4850  CB  ILE B 318     -19.411  15.645 -49.784  1.00  0.76           C  
ATOM   4851  CG1 ILE B 318     -19.287  16.535 -48.522  1.00  0.76           C  
ATOM   4852  CG2 ILE B 318     -18.366  14.510 -49.738  1.00  0.76           C  
ATOM   4853  CD1 ILE B 318     -19.862  15.882 -47.256  1.00  0.76           C  
ATOM   4854  N   GLN B 319     -18.638  15.427 -53.232  1.00  0.79           N  
ATOM   4855  CA  GLN B 319     -18.859  14.667 -54.450  1.00  0.79           C  
ATOM   4856  C   GLN B 319     -18.338  13.230 -54.346  1.00  0.79           C  
ATOM   4857  O   GLN B 319     -17.220  12.986 -53.900  1.00  0.79           O  
ATOM   4858  CB  GLN B 319     -18.150  15.366 -55.635  1.00  0.79           C  
ATOM   4859  CG  GLN B 319     -18.628  16.807 -55.932  1.00  0.79           C  
ATOM   4860  CD  GLN B 319     -17.777  17.410 -57.051  1.00  0.79           C  
ATOM   4861  OE1 GLN B 319     -16.555  17.516 -56.941  1.00  0.79           O  
ATOM   4862  NE2 GLN B 319     -18.418  17.811 -58.172  1.00  0.79           N  
ATOM   4863  N   TRP B 320     -19.134  12.218 -54.759  1.00  0.81           N  
ATOM   4864  CA  TRP B 320     -18.721  10.820 -54.700  1.00  0.81           C  
ATOM   4865  C   TRP B 320     -18.154  10.319 -56.026  1.00  0.81           C  
ATOM   4866  O   TRP B 320     -18.819  10.335 -57.062  1.00  0.81           O  
ATOM   4867  CB  TRP B 320     -19.888   9.885 -54.266  1.00  0.81           C  
ATOM   4868  CG  TRP B 320     -19.501   8.432 -53.987  1.00  0.81           C  
ATOM   4869  CD1 TRP B 320     -19.179   7.454 -54.891  1.00  0.81           C  
ATOM   4870  CD2 TRP B 320     -19.387   7.827 -52.683  1.00  0.81           C  
ATOM   4871  NE1 TRP B 320     -18.840   6.289 -54.238  1.00  0.81           N  
ATOM   4872  CE2 TRP B 320     -18.977   6.492 -52.886  1.00  0.81           C  
ATOM   4873  CE3 TRP B 320     -19.606   8.322 -51.397  1.00  0.81           C  
ATOM   4874  CZ2 TRP B 320     -18.788   5.632 -51.815  1.00  0.81           C  
ATOM   4875  CZ3 TRP B 320     -19.426   7.447 -50.315  1.00  0.81           C  
ATOM   4876  CH2 TRP B 320     -19.024   6.119 -50.521  1.00  0.81           C  
ATOM   4877  N   GLY B 321     -16.914   9.782 -55.990  1.00  0.84           N  
ATOM   4878  CA  GLY B 321     -16.250   9.200 -57.149  1.00  0.84           C  
ATOM   4879  C   GLY B 321     -15.423  10.181 -57.921  1.00  0.84           C  
ATOM   4880  O   GLY B 321     -15.144   9.984 -59.102  1.00  0.84           O  
ATOM   4881  N   HIS B 322     -14.996  11.270 -57.266  1.00  0.79           N  
ATOM   4882  CA  HIS B 322     -14.308  12.363 -57.917  1.00  0.79           C  
ATOM   4883  C   HIS B 322     -12.933  12.598 -57.324  1.00  0.79           C  
ATOM   4884  O   HIS B 322     -12.638  12.255 -56.184  1.00  0.79           O  
ATOM   4885  CB  HIS B 322     -15.111  13.690 -57.858  1.00  0.79           C  
ATOM   4886  CG  HIS B 322     -16.428  13.650 -58.581  1.00  0.79           C  
ATOM   4887  ND1 HIS B 322     -17.472  12.942 -58.031  1.00  0.79           N  
ATOM   4888  CD2 HIS B 322     -16.823  14.227 -59.747  1.00  0.79           C  
ATOM   4889  CE1 HIS B 322     -18.479  13.087 -58.861  1.00  0.79           C  
ATOM   4890  NE2 HIS B 322     -18.144  13.862 -59.921  1.00  0.79           N  
ATOM   4891  N   ARG B 323     -12.039  13.198 -58.123  1.00  0.75           N  
ATOM   4892  CA  ARG B 323     -10.700  13.576 -57.731  1.00  0.75           C  
ATOM   4893  C   ARG B 323     -10.490  15.032 -58.080  1.00  0.75           C  
ATOM   4894  O   ARG B 323     -11.093  15.550 -59.014  1.00  0.75           O  
ATOM   4895  CB  ARG B 323      -9.625  12.806 -58.533  1.00  0.75           C  
ATOM   4896  CG  ARG B 323      -9.537  11.300 -58.242  1.00  0.75           C  
ATOM   4897  CD  ARG B 323      -8.342  10.692 -58.980  1.00  0.75           C  
ATOM   4898  NE  ARG B 323      -8.391   9.214 -58.805  1.00  0.75           N  
ATOM   4899  CZ  ARG B 323      -7.696   8.362 -59.566  1.00  0.75           C  
ATOM   4900  NH1 ARG B 323      -6.814   8.781 -60.467  1.00  0.75           N  
ATOM   4901  NH2 ARG B 323      -7.871   7.057 -59.410  1.00  0.75           N  
ATOM   4902  N   PHE B 324      -9.605  15.737 -57.355  1.00  0.74           N  
ATOM   4903  CA  PHE B 324      -9.144  17.058 -57.750  1.00  0.74           C  
ATOM   4904  C   PHE B 324      -8.306  17.088 -59.018  1.00  0.74           C  
ATOM   4905  O   PHE B 324      -7.441  16.246 -59.249  1.00  0.74           O  
ATOM   4906  CB  PHE B 324      -8.318  17.728 -56.626  1.00  0.74           C  
ATOM   4907  CG  PHE B 324      -9.268  18.232 -55.595  1.00  0.74           C  
ATOM   4908  CD1 PHE B 324      -9.528  17.499 -54.430  1.00  0.74           C  
ATOM   4909  CD2 PHE B 324      -9.989  19.409 -55.850  1.00  0.74           C  
ATOM   4910  CE1 PHE B 324     -10.519  17.924 -53.542  1.00  0.74           C  
ATOM   4911  CE2 PHE B 324     -10.986  19.831 -54.966  1.00  0.74           C  
ATOM   4912  CZ  PHE B 324     -11.254  19.083 -53.814  1.00  0.74           C  
ATOM   4913  N   VAL B 325      -8.507  18.115 -59.867  1.00  0.72           N  
ATOM   4914  CA  VAL B 325      -7.623  18.388 -60.990  1.00  0.72           C  
ATOM   4915  C   VAL B 325      -6.251  18.856 -60.512  1.00  0.72           C  
ATOM   4916  O   VAL B 325      -6.141  19.707 -59.628  1.00  0.72           O  
ATOM   4917  CB  VAL B 325      -8.234  19.407 -61.946  1.00  0.72           C  
ATOM   4918  CG1 VAL B 325      -7.288  19.732 -63.119  1.00  0.72           C  
ATOM   4919  CG2 VAL B 325      -9.541  18.818 -62.501  1.00  0.72           C  
ATOM   4920  N   SER B 326      -5.142  18.302 -61.054  1.00  0.75           N  
ATOM   4921  CA  SER B 326      -3.795  18.758 -60.710  1.00  0.75           C  
ATOM   4922  C   SER B 326      -3.510  20.200 -61.106  1.00  0.75           C  
ATOM   4923  O   SER B 326      -3.824  20.647 -62.211  1.00  0.75           O  
ATOM   4924  CB  SER B 326      -2.665  17.865 -61.283  1.00  0.75           C  
ATOM   4925  OG  SER B 326      -1.390  18.218 -60.733  1.00  0.75           O  
ATOM   4926  N   ILE B 327      -2.885  20.952 -60.183  1.00  0.72           N  
ATOM   4927  CA  ILE B 327      -2.625  22.371 -60.338  1.00  0.72           C  
ATOM   4928  C   ILE B 327      -1.156  22.666 -60.567  1.00  0.72           C  
ATOM   4929  O   ILE B 327      -0.795  23.821 -60.754  1.00  0.72           O  
ATOM   4930  CB  ILE B 327      -3.136  23.174 -59.136  1.00  0.72           C  
ATOM   4931  CG1 ILE B 327      -2.734  22.631 -57.744  1.00  0.72           C  
ATOM   4932  CG2 ILE B 327      -4.669  23.237 -59.221  1.00  0.72           C  
ATOM   4933  CD1 ILE B 327      -1.347  23.068 -57.277  1.00  0.72           C  
ATOM   4934  N   VAL B 328      -0.278  21.638 -60.585  1.00  0.77           N  
ATOM   4935  CA  VAL B 328       1.171  21.821 -60.636  1.00  0.77           C  
ATOM   4936  C   VAL B 328       1.717  21.484 -62.016  1.00  0.77           C  
ATOM   4937  O   VAL B 328       1.508  20.387 -62.535  1.00  0.77           O  
ATOM   4938  CB  VAL B 328       1.910  20.909 -59.642  1.00  0.77           C  
ATOM   4939  CG1 VAL B 328       3.428  21.188 -59.628  1.00  0.77           C
[truncated: 445,663 more chars]
